# Supplementary material for: Associations between immune cell phenotypes and lung cancer subtypes: insights from mendelian randomization analysis
Source: BMC Pulm Med. 2024 May 16;24:242. doi: 10.1186/s12890-024-03059-w (PMC11100125; doi:10.1186/s12890-024-03059-w)
Supplement: Supplementary file 5 — Supplementary Material 5 [file 12890_2024_3059_MOESM5_ESM.xlsx]

## Sheet: S1
S1. Characterization of immunophenotypes.
Trait type	Panel	Statistical trait name	Trait	GWAS Catalog Accession Number
Relative count	B cell	BC_Trait1	IgD+ %B cell	GCST90001391
Absolute count	B cell	BC_Trait10	IgD+ CD38br AC	GCST90001392
Relative count	B cell	BC_Trait11	IgD+ CD38dim %B cell	GCST90001393
Absolute count	B cell	BC_Trait12	IgD+ CD38dim AC	GCST90001394
Relative count	B cell	BC_Trait13	IgD+ CD38- %B cell	GCST90001395
Absolute count	B cell	BC_Trait14	IgD+ CD38- AC	GCST90001396
Relative count	B cell	BC_Trait17	Unsw mem %B cell	GCST90001397
Absolute count	B cell	BC_Trait18	Unsw mem AC	GCST90001398
Relative count	B cell	BC_Trait19	IgD- CD27- %B cell	GCST90001399
Absolute count	B cell	BC_Trait2	IgD+ AC	GCST90001400
Absolute count	B cell	BC_Trait20	IgD- CD27- AC	GCST90001401
Relative count	B cell	BC_Trait21	Sw mem %B cell	GCST90001402
Absolute count	B cell	BC_Trait22	Sw mem AC	GCST90001403
Relative count	B cell	BC_Trait23	PB/PC %B cell	GCST90001404
Absolute count	B cell	BC_Trait24	PB/PC AC	GCST90001405
Relative count	B cell	BC_Trait25	Memory B cell %B cell	GCST90001406
Absolute count	B cell	BC_Trait26	Memory B cell AC	GCST90001407
Relative count	B cell	BC_Trait27	Naive-mature B cell %B cell	GCST90001408
Absolute count	B cell	BC_Trait28	Naive-mature B cell AC	GCST90001409
Relative count	B cell	BC_Trait3	IgD- CD38br %B cell	GCST90001410
Relative count	B cell	BC_Trait31	IgD+ CD24+ %B cell	GCST90001411
Absolute count	B cell	BC_Trait32	IgD+ CD24+ AC	GCST90001412
Relative count	B cell	BC_Trait33	IgD- CD24- %B cell	GCST90001413
Absolute count	B cell	BC_Trait34	IgD- CD24- AC	GCST90001414
Relative count	B cell	BC_Trait35	IgD+ CD24- %B cell	GCST90001415
Absolute count	B cell	BC_Trait36	IgD+ CD24- AC	GCST90001416
Relative count	B cell	BC_Trait37	CD24+ CD27+ %B cell	GCST90001417
Absolute count	B cell	BC_Trait38	CD24+ CD27+ AC	GCST90001418
Relative count	B cell	BC_Trait39	CD20- %B cell	GCST90001419
Absolute count	B cell	BC_Trait4	IgD- CD38br AC	GCST90001420
Absolute count	B cell	BC_Trait40	CD20- AC	GCST90001421
Relative count	B cell	BC_Trait43	CD20- CD38- %B cell	GCST90001422
Absolute count	B cell	BC_Trait44	CD20- CD38- AC	GCST90001423
Relative count	B cell	BC_Trait46	IgD+ %Lymphocyte	GCST90001424
Relative count	B cell	BC_Trait47	IgD- CD38br %lymphocyte	GCST90001425
Relative count	B cell	BC_Trait48	IgD- CD38dim %lymphocyte	GCST90001426
Relative count	B cell	BC_Trait49	IgD- CD38- %lymphocyte	GCST90001427
Relative count	B cell	BC_Trait5	IgD- CD38dim %B cell	GCST90001428
Relative count	B cell	BC_Trait50	IgD+ CD38br %lymphocyte	GCST90001429
Relative count	B cell	BC_Trait51	IgD+ CD38dim %lymphocyte	GCST90001430
Relative count	B cell	BC_Trait52	IgD+ CD38- %lymphocyte	GCST90001431
Relative count	B cell	BC_Trait54	Unsw Mem %lymphocyte	GCST90001432
Relative count	B cell	BC_Trait55	IgD- CD27- %lymphocyte	GCST90001433
Relative count	B cell	BC_Trait56	Sw mem %lymphocyte	GCST90001434
Relative count	B cell	BC_Trait57	PB/PC %lymphocyte	GCST90001435
Relative count	B cell	BC_Trait58	Memory B cell %lymphocyte	GCST90001436
Relative count	B cell	BC_Trait59	Naive-mature B cell %lymphocyte	GCST90001437
Absolute count	B cell	BC_Trait6	IgD- CD38dim AC	GCST90001438
Relative count	B cell	BC_Trait61	IgD+ CD24+ %lymphocyte	GCST90001439
Relative count	B cell	BC_Trait62	IgD- CD24- %lymphocyte	GCST90001440
Relative count	B cell	BC_Trait63	IgD+ CD24- %lymphocyte	GCST90001441
Relative count	B cell	BC_Trait64	CD24+ CD27+ %lymphocyte	GCST90001442
Relative count	B cell	BC_Trait65	CD20- %lymphocyte	GCST90001443
Relative count	B cell	BC_Trait67	CD20- CD38- %lymphocyte	GCST90001444
Relative count	B cell	BC_Trait7	IgD- CD38- %B cell	GCST90001445
Absolute count	B cell	BC_Trait8	IgD- CD38- AC	GCST90001446
Relative count	B cell	BC_Trait9	IgD+ CD38br %B cell	GCST90001447
Absolute count	cDC	DC_Trait524	CD11c+ monocyte AC	GCST90001448
Relative count	cDC	DC_Trait525	CD11c+ monocyte %monocyte	GCST90001449
Absolute count	cDC	DC_Trait526	CD62L- monocyte AC	GCST90001450
Relative count	cDC	DC_Trait527	CD62L- monocyte %monocyte	GCST90001451
Absolute count	cDC	DC_Trait530	CD11c+ CD62L- monocyte AC	GCST90001452
Relative count	cDC	DC_Trait531	CD11c+ CD62L- monocyte %monocyte	GCST90001453
Absolute count	cDC	DC_Trait532	CD62L- HLA DR++ monocyte AC	GCST90001454
Relative count	cDC	DC_Trait533	CD62L- HLA DR++ monocyte %monocyte	GCST90001455
Absolute count	cDC	DC_Trait534	CD11c+ HLA DR++ monocyte AC	GCST90001456
Relative count	cDC	DC_Trait535	CD11c+ HLA DR++ monocyte %monocyte	GCST90001457
Absolute count	cDC	f_DC_Trait502	Myeloid DC AC	GCST90001458
Relative count	cDC	f_DC_Trait503	Myeloid DC %DC	GCST90001459
Absolute count	cDC	f_DC_Trait504	Plasmacytoid DC AC	GCST90001460
Absolute count	cDC	f_DC_Trait505	DC AC	GCST90001461
Absolute count	cDC	f_DC_Trait508	CD62L- DC AC	GCST90001462
Relative count	cDC	f_DC_Trait509	CD62L- DC %DC	GCST90001463
Absolute count	cDC	f_DC_Trait512	CD86+ myeloid DC AC	GCST90001464
Relative count	cDC	f_DC_Trait513	CD86+ myeloid DC %DC	GCST90001465
Absolute count	cDC	f_DC_Trait514	CD86+ plasmacytoid DC AC	GCST90001466
Relative count	cDC	f_DC_Trait515	CD86+ plasmacytoid DC %DC	GCST90001467
Absolute count	cDC	f_DC_Trait516	CD62L- myeloid DC AC	GCST90001468
Relative count	cDC	f_DC_Trait517	CD62L- myeloid DC %DC	GCST90001469
Absolute count	cDC	f_DC_Trait518	CD62L- plasmacytoid DC AC	GCST90001470
Relative count	cDC	f_DC_Trait519	CD62L- plasmacytoid DC %DC	GCST90001471
Absolute count	cDC	f_DC_Trait520	CD62L- CD86+ myeloid DC AC	GCST90001472
Relative count	cDC	f_DC_Trait521	CD62L- CD86+ myeloid DC %DC	GCST90001473
Relative count	cDC	f_DC_Trait522	Plasmacytoid DC %DC	GCST90001474
Relative count	TBNK	f_MONO_Trait503	HLA DR++ monocyte %monocyte	GCST90001475
Relative count	TBNK	f_MONO_Trait504	HLA DR++ monocyte %leukocyte	GCST90001476
Absolute count	TBNK	f_MONO_Trait505	HLA DR++ monocyte AC	GCST90001477
Relative count	Treg	f_Treg_Trait501	CD4 Treg %CD4	GCST90001478
Relative count	Treg	f_Treg_Trait502	CD4 Treg %T cell	GCST90001479
Absolute count	Treg	f_Treg_Trait503	Resting Treg AC	GCST90001480
Relative count	Treg	f_Treg_Trait504	Resting Treg % CD4 Treg	GCST90001481
Relative count	Treg	f_Treg_Trait505	Resting Treg %CD4	GCST90001482
Absolute count	Treg	f_Treg_Trait506	CD39+ resting Treg AC	GCST90001483
Relative count	Treg	f_Treg_Trait507	CD39+ resting Treg %resting Treg	GCST90001484
Relative count	Treg	f_Treg_Trait508	CD39+ resting Treg % CD4 Treg	GCST90001485
Absolute count	Treg	f_Treg_Trait509	Activated Treg AC	GCST90001486
Relative count	Treg	f_Treg_Trait510	Activated Treg %CD4 Treg	GCST90001487
Relative count	Treg	f_Treg_Trait511	Activated Treg %CD4	GCST90001488
Absolute count	Treg	f_Treg_Trait512	CD39+ activated Treg AC	GCST90001489
Relative count	Treg	f_Treg_Trait513	CD39+ activated Treg %activated Treg	GCST90001490
Relative count	Treg	f_Treg_Trait514	CD39+ activated Treg %CD4 Treg	GCST90001491
Absolute count	Treg	f_Treg_Trait515	Secreting Treg AC	GCST90001492
Relative count	Treg	f_Treg_Trait516	Secreting Treg % CD4 Treg	GCST90001493
Relative count	Treg	f_Treg_Trait517	Secreting Treg %CD4	GCST90001494
Absolute count	Treg	f_Treg_Trait518	CD39+ secreting Treg AC	GCST90001495
Relative count	Treg	f_Treg_Trait519	CD39+ secreting Treg %secreting Treg	GCST90001496
Relative count	Treg	f_Treg_Trait520	CD39+ secreting Treg %CD4 Treg	GCST90001497
Absolute count	Treg	f_Treg_Trait521	Activated & resting Treg AC	GCST90001498
Relative count	Treg	f_Treg_Trait522	Activated & resting Treg % CD4 Treg	GCST90001499
Relative count	Treg	f_Treg_Trait523	Activated & resting Treg %CD4+	GCST90001500
Absolute count	Treg	f_Treg_Trait527	Activated & secreting Treg AC	GCST90001501
Relative count	Treg	f_Treg_Trait528	Activated & secreting Treg %CD4 Treg	GCST90001502
Relative count	Treg	f_Treg_Trait529	Activated & secreting Treg %CD4+	GCST90001503
Absolute count	Treg	f_Treg_Trait533	CD25hi AC	GCST90001504
Relative count	Treg	f_Treg_Trait534	CD25hi %CD4+	GCST90001505
Relative count	Treg	f_Treg_Trait535	CD25hi %T cell	GCST90001506
Absolute count	Treg	f_Treg_Trait536	CD25hi CD45RA+ CD4 not Treg AC	GCST90001507
Relative count	Treg	f_Treg_Trait537	CD25hi CD45RA+ CD4 not Treg %CD4+	GCST90001508
Relative count	Treg	f_Treg_Trait538	CD25hi CD45RA+ CD4 not Treg %T cell	GCST90001509
Absolute count	Treg	f_Treg_Trait539	CD25hi CD45RA- CD4 not Treg AC	GCST90001510
Relative count	Treg	f_Treg_Trait540	CD25hi CD45RA- CD4 not Treg %CD4+	GCST90001511
Relative count	Treg	f_Treg_Trait541	CD25hi CD45RA- CD4 not Treg %T cell	GCST90001512
Absolute count	Treg	f_Treg_Trait542	CD4 Treg AC	GCST90001513
Absolute count	Myeloid cell	MDSC_Trait1	HSC AC	GCST90001514
Absolute count	Myeloid cell	MDSC_Trait10	Im MDSC AC	GCST90001515
Relative count	Myeloid cell	MDSC_Trait11	Im MDSC %CD33dim HLA DR- CD66b-	GCST90001516
Absolute count	Myeloid cell	MDSC_Trait12	CD33br HLA DR+ AC	GCST90001517
Absolute count	Myeloid cell	MDSC_Trait13	CD33br HLA DR+ CD14- AC	GCST90001518
Relative count	Myeloid cell	MDSC_Trait14	CD33br HLA DR+ CD14- %CD33br HLA DR+	GCST90001519
Absolute count	Myeloid cell	MDSC_Trait15	CD33br HLA DR+ CD14dim AC	GCST90001520
Relative count	Myeloid cell	MDSC_Trait16	CD33br HLA DR+ CD14dim %CD33br HLA DR+	GCST90001521
Absolute count	Myeloid cell	MDSC_Trait22	CD33- HLA DR- AC	GCST90001522
Absolute count	Myeloid cell	MDSC_Trait23	CD33- HLA DR+ AC	GCST90001523
Absolute count	Myeloid cell	MDSC_Trait24	Gr MDSC AC	GCST90001524
Absolute count	Myeloid cell	MDSC_Trait25	CD33dim HLA DR+ CD11b+ AC	GCST90001525
Relative count	Myeloid cell	MDSC_Trait26	CD33dim HLA DR+ CD11b+ %CD33dim HLA DR+	GCST90001526
Absolute count	Myeloid cell	MDSC_Trait27	CD33dim HLA DR+ CD11b- AC	GCST90001527
Relative count	Myeloid cell	MDSC_Trait28	CD33dim HLA DR+ CD11b- %CD33dim HLA DR+	GCST90001528
Absolute count	Myeloid cell	MDSC_Trait3	CD66b++ myeloid cell AC	GCST90001529
Absolute count	Myeloid cell	MDSC_Trait4	Mo MDSC AC	GCST90001530
Absolute count	Myeloid cell	MDSC_Trait5	CD33dim HLA DR- AC	GCST90001531
Absolute count	Myeloid cell	MDSC_Trait8	Basophil AC	GCST90001532
Relative count	Myeloid cell	MDSC_Trait9	Basophil %CD33dim HLA DR- CD66b-	GCST90001533
Absolute count	Maturation stages of T cell	MT_ry_Trait514	CD45RA- CD4+ AC	GCST90001534
Relative count	Maturation stages of T cell	MT_ry_Trait515	CD45RA- CD4+ %CD4+	GCST90001535
Relative count	Maturation stages of T cell	MT_ry_Trait516	CD45RA- CD4+ %T cell	GCST90001536
Absolute count	Maturation stages of T cell	MT_Trait503	CM CD4+ AC	GCST90001537
Relative count	Maturation stages of T cell	MT_Trait504	CM CD4+ %CD4+	GCST90001538
Relative count	Maturation stages of T cell	MT_Trait505	CM CD4+ %T cell	GCST90001539
Absolute count	Maturation stages of T cell	MT_Trait506	Naive CD4+ AC	GCST90001540
Relative count	Maturation stages of T cell	MT_Trait507	Naive CD4+ %CD4+	GCST90001541
Absolute count	Maturation stages of T cell	MT_Trait508	EM CD4+ AC	GCST90001542
Relative count	Maturation stages of T cell	MT_Trait509	EM CD4+ %CD4+	GCST90001543
Relative count	Maturation stages of T cell	MT_Trait510	EM CD4+ %T cell	GCST90001544
Absolute count	Maturation stages of T cell	MT_Trait511	TD CD4+ AC	GCST90001545
Relative count	Maturation stages of T cell	MT_Trait512	TD CD4+ %CD4+	GCST90001546
Relative count	Maturation stages of T cell	MT_Trait513	TD CD4+ %T cell	GCST90001547
Absolute count	Maturation stages of T cell	MT_Trait522	CM CD8br AC	GCST90001548
Relative count	Maturation stages of T cell	MT_Trait523	CM CD8br %CD8br	GCST90001549
Relative count	Maturation stages of T cell	MT_Trait524	CM CD8br %T cell	GCST90001550
Absolute count	Maturation stages of T cell	MT_Trait525	Naive CD8br AC	GCST90001551
Relative count	Maturation stages of T cell	MT_Trait526	Naive CD8br %CD8br	GCST90001552
Relative count	Maturation stages of T cell	MT_Trait527	Naive CD8br %T cell	GCST90001553
Absolute count	Maturation stages of T cell	MT_Trait528	EM CD8br AC	GCST90001554
Relative count	Maturation stages of T cell	MT_Trait529	EM CD8br %CD8br	GCST90001555
Relative count	Maturation stages of T cell	MT_Trait530	EM CD8br %T cell	GCST90001556
Absolute count	Maturation stages of T cell	MT_Trait531	TD CD8br AC	GCST90001557
Relative count	Maturation stages of T cell	MT_Trait532	TD CD8br %CD8br	GCST90001558
Relative count	Maturation stages of T cell	MT_Trait533	TD CD8br %T cell	GCST90001559
Absolute count	Maturation stages of T cell	MT_Trait537	CD45RA+ CD8br AC	GCST90001560
Relative count	Maturation stages of T cell	MT_Trait538	CD45RA+ CD8br %CD8br	GCST90001561
Relative count	Maturation stages of T cell	MT_Trait539	CD45RA+ CD8br %T cell	GCST90001562
Absolute count	Maturation stages of T cell	MT_Trait542	CM DN (CD4-CD8-) AC	GCST90001563
Relative count	Maturation stages of T cell	MT_Trait543	CM DN (CD4-CD8-) %DN	GCST90001564
Relative count	Maturation stages of T cell	MT_Trait544	CM DN (CD4-CD8-) %T cell	GCST90001565
Absolute count	Maturation stages of T cell	MT_Trait545	Naive DN (CD4-CD8-) AC	GCST90001566
Relative count	Maturation stages of T cell	MT_Trait546	Naive DN (CD4-CD8-) %DN	GCST90001567
Relative count	Maturation stages of T cell	MT_Trait547	Naive DN (CD4-CD8-) %T cell	GCST90001568
Absolute count	Maturation stages of T cell	MT_Trait548	EM DN (CD4-CD8-) AC	GCST90001569
Relative count	Maturation stages of T cell	MT_Trait549	EM DN (CD4-CD8-) %DN	GCST90001570
Relative count	Maturation stages of T cell	MT_Trait550	EM DN (CD4-CD8-) %T cell	GCST90001571
Absolute count	Maturation stages of T cell	MT_Trait551	TD DN (CD4-CD8-) AC	GCST90001572
Relative count	Maturation stages of T cell	MT_Trait552	TD DN (CD4-CD8-) %DN	GCST90001573
Relative count	Maturation stages of T cell	MT_Trait553	TD DN (CD4-CD8-) %T cell	GCST90001574
Relative count	Maturation stages of T cell	MT_Trait560	Naive CD4+ %T cell	GCST90001575
Relative count	B cell	N_BC_Trait3	Transitional %B cell	GCST90001576
Absolute count	B cell	N_BC_Trait4	Transitional AC	GCST90001577
Relative count	B cell	N_BC_Trait6	Transitional %lymphocyte	GCST90001578
Absolute count	Monocyte	N_MONO_Trait501	CD14- CD16+ monocyte AC	GCST90001579
Absolute count	Monocyte	N_MONO_Trait503	CD14+ CD16+ monocyte AC	GCST90001580
Absolute count	Monocyte	N_MONO_Trait505	CD14- CD16- AC	GCST90001581
Absolute count	Monocyte	N_MONO_Trait507	CD14+ CD16- monocyte AC	GCST90001582
Absolute count	Monocyte	N_MONO_Trait513	Monocyte AC	GCST90001583
Relative count	Monocyte	N_MONO_Trait514	CD14- CD16+ monocyte %monocyte	GCST90001584
Relative count	Monocyte	N_MONO_Trait515	CD14+ CD16+ monocyte %monocyte	GCST90001585
Relative count	Monocyte	N_MONO_Trait516	CD14+ CD16- monocyte %monocyte	GCST90001586
Relative count	Monocyte	N_MONO_Trait517	CD16+ monocyte %monocyte	GCST90001587
Relative count	TBNK	RATIO_CD3_B	T/B	GCST90001588
Relative count	TBNK	RATIO_CD4_CD8B	CD4/CD8br	GCST90001589
Absolute count	TBNK	TB_ry_Trait512	CD4+ AC	GCST90001590
Relative count	TBNK	TB_ry_Trait513	CD4+ %T cell	GCST90001591
Absolute count	TBNK	TB_ry_Trait515	CD8br AC	GCST90001592
Relative count	TBNK	TB_ry_Trait516	CD8br %T cell	GCST90001593
Absolute count	TBNK	TB_ry_Trait518	DP (CD4+CD8+) AC	GCST90001594
Relative count	TBNK	TB_ry_Trait519	DP (CD4+CD8+) %T cell	GCST90001595
Absolute count	TBNK	TB_ry_Trait524	CD8dim AC	GCST90001596
Relative count	TBNK	TB_ry_Trait525	CD8dim %T cell	GCST90001597
Absolute count	TBNK	TB_ry_Trait527	DN (CD4-CD8-) AC	GCST90001598
Relative count	TBNK	TB_ry_Trait528	DN (CD4-CD8-) %T cell	GCST90001599
Absolute count	TBNK	TB_Trait501	Leukocyte AC	GCST90001600
Absolute count	TBNK	TB_Trait507	Lymphocyte AC	GCST90001601
Relative count	TBNK	TB_Trait508	Lymphocyte %leukocyte	GCST90001602
Absolute count	TBNK	TB_Trait509	T cell AC	GCST90001603
Relative count	TBNK	TB_Trait510	T cell %lymphocyte	GCST90001604
Relative count	TBNK	TB_Trait511	T cell %leukocyte	GCST90001605
Relative count	TBNK	TB_Trait514	CD4+ %leukocyte	GCST90001606
Relative count	TBNK	TB_Trait517	CD8br %leukocyte	GCST90001607
Relative count	TBNK	TB_Trait520	DP (CD4+CD8+) %leukocyte	GCST90001608
Absolute count	TBNK	TB_Trait521	CD4+ CD8dim AC	GCST90001609
Relative count	TBNK	TB_Trait522	CD4+ CD8dim %lymphocyte	GCST90001610
Relative count	TBNK	TB_Trait523	CD4+ CD8dim %leukocyte	GCST90001611
Relative count	TBNK	TB_Trait526	CD8dim %leukocyte	GCST90001612
Relative count	TBNK	TB_Trait529	DN (CD4-CD8-) %leukocyte	GCST90001613
Relative count	TBNK	TB_Trait532	CD8br and CD8dim %leukocyte	GCST90001614
Absolute count	TBNK	TB_Trait533	TCRgd AC	GCST90001615
Relative count	TBNK	TB_Trait534	TCRgd %T cell	GCST90001616
Relative count	TBNK	TB_Trait535	TCRgd %lymphocyte	GCST90001617
Absolute count	TBNK	TB_Trait536	HLA DR+ T cell AC	GCST90001618
Relative count	TBNK	TB_Trait537	HLA DR+ T cell%T cell	GCST90001619
Relative count	TBNK	TB_Trait538	HLA DR+ T cell%lymphocyte	GCST90001620
Absolute count	TBNK	TB_Trait539	NKT AC	GCST90001621
Relative count	TBNK	TB_Trait540	NKT %T cell	GCST90001622
Relative count	TBNK	TB_Trait541	NKT %lymphocyte	GCST90001623
Absolute count	TBNK	TB_Trait542	HLA DR+ CD4+ AC	GCST90001624
Relative count	TBNK	TB_Trait543	HLA DR+ CD4+ %T cell	GCST90001625
Relative count	TBNK	TB_Trait544	HLA DR+ CD4+ %lymphocyte	GCST90001626
Absolute count	TBNK	TB_Trait545	HLA DR+ CD8br AC	GCST90001627
Relative count	TBNK	TB_Trait546	HLA DR+ CD8br %T cell	GCST90001628
Relative count	TBNK	TB_Trait547	HLA DR+ CD8br %lymphocyte	GCST90001629
Absolute count	TBNK	TB_Trait548	CD8br NKT AC	GCST90001630
Relative count	TBNK	TB_Trait549	CD8br NKT %T cell	GCST90001631
Relative count	TBNK	TB_Trait550	CD8br NKT %lymphocyte	GCST90001632
Absolute count	TBNK	TB_Trait551	CD8dim NKT AC	GCST90001633
Relative count	TBNK	TB_Trait552	CD8dim NKT %T cell	GCST90001634
Relative count	TBNK	TB_Trait553	CD8dim NKT %lymphocyte	GCST90001635
Absolute count	TBNK	TB_Trait554	DN (CD4-CD8-) NKT AC	GCST90001636
Relative count	TBNK	TB_Trait555	DN (CD4-CD8-) NKT %T cell	GCST90001637
Relative count	TBNK	TB_Trait556	DN (CD4-CD8-) NKT %lymphocyte	GCST90001638
Absolute count	TBNK	TB_Trait560	CD3- lymphocyte AC	GCST90001639
Relative count	TBNK	TB_Trait561	CD3- lymphocyte %lymphocyte	GCST90001640
Relative count	TBNK	TB_Trait562	CD3- lymphocyte %leukocyte	GCST90001641
Absolute count	TBNK	TB_Trait563	B cell AC	GCST90001642
Relative count	TBNK	TB_Trait564	B cell % CD3- lymphocyte	GCST90001643
Relative count	TBNK	TB_Trait565	B cell %lymphocyte	GCST90001644
Absolute count	TBNK	TB_Trait566	NK AC	GCST90001645
Relative count	TBNK	TB_Trait567	NK %CD3- lymphocyte	GCST90001646
Relative count	TBNK	TB_Trait568	NK %lymphocyte	GCST90001647
Absolute count	TBNK	TB_Trait569	HLA DR+ NK AC	GCST90001648
Relative count	TBNK	TB_Trait570	HLA DR+ NK %NK	GCST90001649
Relative count	TBNK	TB_Trait571	HLA DR+ NK %CD3- lymphocyte	GCST90001650
Absolute count	TBNK	TB_Trait575	Granulocyte AC	GCST90001651
Relative count	TBNK	TB_Trait576	Granulocyte %leukocyte	GCST90001652
Relative count	Treg	Treg_Trait505	CD28- DN (CD4-CD8-) %DN	GCST90001653
Absolute count	Treg	Treg_Trait506	CD28- DN (CD4-CD8-) AC	GCST90001654
Relative count	Treg	Treg_Trait507	CD28+ DN (CD4-CD8-) %T cell	GCST90001655
Relative count	Treg	Treg_Trait508	CD28+ DN (CD4-CD8-) %DN	GCST90001656
Absolute count	Treg	Treg_Trait509	CD28+ DN (CD4-CD8-) AC	GCST90001657
Relative count	Treg	Treg_Trait512	CD39+ CD4+ %T cell	GCST90001658
Relative count	Treg	Treg_Trait513	CD39+ CD4+ %CD4+	GCST90001659
Absolute count	Treg	Treg_Trait514	CD39+ CD4+ AC	GCST90001660
Relative count	Treg	Treg_Trait574	CD28- CD8dim %T cell	GCST90001661
Relative count	Treg	Treg_Trait575	CD28- CD8dim %CD8dim	GCST90001662
Absolute count	Treg	Treg_Trait576	CD28- CD8dim AC	GCST90001663
Relative count	Treg	Treg_Trait577	CD28+ CD45RA+ CD8dim %T cell	GCST90001664
Relative count	Treg	Treg_Trait578	CD28+ CD45RA+ CD8dim %CD8dim	GCST90001665
Absolute count	Treg	Treg_Trait579	CD28+ CD45RA+ CD8dim AC	GCST90001666
Relative count	Treg	Treg_Trait580	CD28+ CD45RA- CD8dim %T cell	GCST90001667
Relative count	Treg	Treg_Trait581	CD28+ CD45RA- CD8dim %CD8dim	GCST90001668
Absolute count	Treg	Treg_Trait582	CD28+ CD45RA- CD8dim AC	GCST90001669
Relative count	Treg	Treg_Trait585	CD39+ CD8br %T cell	GCST90001670
Relative count	Treg	Treg_Trait586	CD39+ CD8br %CD8br	GCST90001671
Absolute count	Treg	Treg_Trait587	CD39+ CD8br AC	GCST90001672
Relative count	Treg	Treg_Trait588	CD28- CD127- CD25++ CD8br %T cell	GCST90001673
Relative count	Treg	Treg_Trait589	CD28- CD127- CD25++ CD8br %CD8br	GCST90001674
Absolute count	Treg	Treg_Trait590	CD28- CD127- CD25++ CD8br AC	GCST90001675
Relative count	Treg	Treg_Trait591	CD28- CD25++ CD8br %T cell	GCST90001676
Relative count	Treg	Treg_Trait592	CD28- CD25++ CD8br %CD8br	GCST90001677
Absolute count	Treg	Treg_Trait593	CD28- CD25++ CD8br AC	GCST90001678
Relative count	Treg	Treg_Trait594	CD25++ CD8br %T cell	GCST90001679
Relative count	Treg	Treg_Trait595	CD25++ CD8br %CD8br	GCST90001680
Absolute count	Treg	Treg_Trait596	CD25++ CD8br AC	GCST90001681
Relative count	Treg	Treg_Trait597	CD127- CD8br %T cell	GCST90001682
Relative count	Treg	Treg_Trait598	CD127- CD8br %CD8br	GCST90001683
Absolute count	Treg	Treg_Trait599	CD127- CD8br AC	GCST90001684
Relative count	Treg	Treg_Trait600	CD28- CD8br %T cell	GCST90001685
Relative count	Treg	Treg_Trait601	CD28- CD8br %CD8br	GCST90001686
Absolute count	Treg	Treg_Trait602	CD28- CD8br AC	GCST90001687
Relative count	Treg	Treg_Trait603	CD28+ CD45RA+ CD8br %T cell	GCST90001688
Relative count	Treg	Treg_Trait604	CD28+ CD45RA+ CD8br %CD8br	GCST90001689
Absolute count	Treg	Treg_Trait605	CD28+ CD45RA+ CD8br AC	GCST90001690
Relative count	Treg	Treg_Trait606	CD28+ CD45RA- CD8br %T cell	GCST90001691
Relative count	Treg	Treg_Trait607	CD28+ CD45RA- CD8br %CD8br	GCST90001692
Absolute count	Treg	Treg_Trait608	CD28+ CD45RA- CD8br AC	GCST90001693
Relative count	Treg	Treg_Trait611	CD28- DN (CD4-CD8-) %T cell	GCST90001694
Absolute count	Treg	Treg_Trait700	CD45RA- CD28- CD8br AC	GCST90001695
Relative count	Treg	Treg_Trait701	CD45RA- CD28- CD8br %CD8br	GCST90001696
Relative count	Treg	Treg_Trait702	CD45RA- CD28- CD8br %T cell	GCST90001697
Absolute count	Treg	Treg_Trait706	CD45RA+ CD28- CD8br AC	GCST90001698
Relative count	Treg	Treg_Trait707	CD45RA+ CD28- CD8br %CD8br	GCST90001699
Relative count	Treg	Treg_Trait708	CD45RA+ CD28- CD8br %T cell	GCST90001700
MFI	B cell	Bcells.trait111	BAFF-R on CD20- CD38-	GCST90001701
MFI	B cell	Bcells.trait112	BAFF-R on CD24+ CD27+	GCST90001702
MFI	B cell	Bcells.trait137	BAFF-R on IgD+ CD24+	GCST90001703
MFI	B cell	Bcells.trait138	BAFF-R on IgD+ CD24-	GCST90001704
MFI	B cell	Bcells.trait139	BAFF-R on IgD+ CD38-	GCST90001705
MFI	B cell	Bcells.trait140	BAFF-R on IgD+ CD38- naive	GCST90001706
MFI	B cell	Bcells.trait141	BAFF-R on IgD+ CD38- unsw mem	GCST90001707
MFI	B cell	Bcells.trait142	BAFF-R on IgD+ CD38br	GCST90001708
MFI	B cell	Bcells.trait143	BAFF-R on IgD+ CD38dim	GCST90001709
MFI	B cell	Bcells.trait147	BAFF-R on IgD- CD24-	GCST90001710
MFI	B cell	Bcells.trait148	BAFF-R on IgD- CD27-	GCST90001711
MFI	B cell	Bcells.trait149	BAFF-R on IgD- CD38-	GCST90001712
MFI	B cell	Bcells.trait150	BAFF-R on IgD- CD38br	GCST90001713
MFI	B cell	Bcells.trait151	BAFF-R on IgD- CD38dim	GCST90001714
MFI	B cell	Bcells.trait154	BAFF-R on memory B cell	GCST90001715
MFI	B cell	Bcells.trait156	BAFF-R on naive-mature B cell	GCST90001716
MFI	B cell	Bcells.trait157	BAFF-R on unsw mem	GCST90001717
MFI	B cell	Bcells.trait159	BAFF-R on sw mem	GCST90001718
MFI	B cell	Bcells.trait160	BAFF-R on IgD+	GCST90001719
MFI	B cell	Bcells.trait161	BAFF-R on transitional	GCST90001720
MFI	B cell	Bcells.trait255	CD19 on CD20-	GCST90001721
MFI	B cell	Bcells.trait282	CD19 on CD20- CD38-	GCST90001722
MFI	B cell	Bcells.trait283	CD19 on CD24+ CD27+	GCST90001723
MFI	B cell	Bcells.trait308	CD19 on IgD+ CD24+	GCST90001724
MFI	B cell	Bcells.trait309	CD19 on IgD+ CD24-	GCST90001725
MFI	B cell	Bcells.trait310	CD19 on IgD+ CD38-	GCST90001726
MFI	B cell	Bcells.trait311	CD19 on IgD+ CD38- naive	GCST90001727
MFI	B cell	Bcells.trait312	CD19 on IgD+ CD38- unsw mem	GCST90001728
MFI	B cell	Bcells.trait313	CD19 on IgD+ CD38br	GCST90001729
MFI	B cell	Bcells.trait314	CD19 on IgD+ CD38dim	GCST90001730
MFI	B cell	Bcells.trait318	CD19 on IgD- CD24-	GCST90001731
MFI	B cell	Bcells.trait319	CD19 on IgD- CD27-	GCST90001732
MFI	B cell	Bcells.trait320	CD19 on IgD- CD38-	GCST90001733
MFI	B cell	Bcells.trait321	CD19 on IgD- CD38br	GCST90001734
MFI	B cell	Bcells.trait322	CD19 on IgD- CD38dim	GCST90001735
MFI	B cell	Bcells.trait325	CD19 on memory B cell	GCST90001736
MFI	B cell	Bcells.trait327	CD19 on naive-mature B cell	GCST90001737
MFI	B cell	Bcells.trait328	CD19 on unsw mem	GCST90001738
MFI	B cell	Bcells.trait329	CD19 on PB/PC	GCST90001739
MFI	B cell	Bcells.trait331	CD19 on sw mem	GCST90001740
MFI	B cell	Bcells.trait332	CD19 on IgD+	GCST90001741
MFI	B cell	Bcells.trait333	CD19 on transitional	GCST90001742
MFI	B cell	Bcells.trait335	CD20 on B cell	GCST90001743
MFI	B cell	Bcells.trait354	CD20 on CD20- CD38-	GCST90001744
MFI	B cell	Bcells.trait355	CD20 on CD24+ CD27+	GCST90001745
MFI	B cell	Bcells.trait378	CD20 on IgD+ CD24+	GCST90001746
MFI	B cell	Bcells.trait379	CD20 on IgD+ CD24-	GCST90001747
MFI	B cell	Bcells.trait380	CD20 on IgD+ CD38-	GCST90001748
MFI	B cell	Bcells.trait381	CD20 on IgD+ CD38- naive	GCST90001749
MFI	B cell	Bcells.trait382	CD20 on IgD+ CD38- unsw mem	GCST90001750
MFI	B cell	Bcells.trait383	CD20 on IgD+ CD38br	GCST90001751
MFI	B cell	Bcells.trait384	CD20 on IgD+ CD38dim	GCST90001752
MFI	B cell	Bcells.trait388	CD20 on IgD- CD24-	GCST90001753
MFI	B cell	Bcells.trait389	CD20 on IgD- CD27-	GCST90001754
MFI	B cell	Bcells.trait390	CD20 on IgD- CD38-	GCST90001755
MFI	B cell	Bcells.trait391	CD20 on IgD- CD38br	GCST90001756
MFI	B cell	Bcells.trait392	CD20 on IgD- CD38dim	GCST90001757
MFI	B cell	Bcells.trait395	CD20 on memory B cell	GCST90001758
MFI	B cell	Bcells.trait397	CD20 on naive-mature B cell	GCST90001759
MFI	B cell	Bcells.trait398	CD20 on unsw mem	GCST90001760
MFI	B cell	Bcells.trait399	CD20 on sw mem	GCST90001761
MFI	B cell	Bcells.trait400	CD20 on IgD+	GCST90001762
MFI	B cell	Bcells.trait401	CD20 on transitional	GCST90001763
MFI	B cell	Bcells.trait418	CD24 on CD24+ CD27+	GCST90001764
MFI	B cell	Bcells.trait438	CD24 on IgD+ CD24+	GCST90001765
MFI	B cell	Bcells.trait439	CD24 on IgD+ CD38-	GCST90001766
MFI	B cell	Bcells.trait441	CD24 on IgD+ CD38- unsw mem	GCST90001767
MFI	B cell	Bcells.trait442	CD24 on IgD+ CD38br	GCST90001768
MFI	B cell	Bcells.trait445	CD24 on IgD- CD38-	GCST90001769
MFI	B cell	Bcells.trait446	CD24 on IgD- CD38dim	GCST90001770
MFI	B cell	Bcells.trait448	CD24 on memory B cell	GCST90001771
MFI	B cell	Bcells.trait449	CD24 on unsw mem	GCST90001772
MFI	B cell	Bcells.trait450	CD24 on sw mem	GCST90001773
MFI	B cell	Bcells.trait451	CD24 on transitional	GCST90001774
MFI	B cell	Bcells.trait453	CD25 on B cell	GCST90001775
MFI	B cell	Bcells.trait470	CD25 on CD20- CD38-	GCST90001776
MFI	B cell	Bcells.trait471	CD25 on CD24+ CD27+	GCST90001777
MFI	B cell	Bcells.trait490	CD25 on IgD+ CD24+	GCST90001778
MFI	B cell	Bcells.trait491	CD25 on IgD+ CD24-	GCST90001779
MFI	B cell	Bcells.trait492	CD25 on IgD+ CD38-	GCST90001780
MFI	B cell	Bcells.trait493	CD25 on IgD+ CD38- naive	GCST90001781
MFI	B cell	Bcells.trait494	CD25 on IgD+ CD38- unsw mem	GCST90001782
MFI	B cell	Bcells.trait495	CD25 on IgD+ CD38br	GCST90001783
MFI	B cell	Bcells.trait496	CD25 on IgD+ CD38dim	GCST90001784
MFI	B cell	Bcells.trait500	CD25 on IgD- CD24-	GCST90001785
MFI	B cell	Bcells.trait501	CD25 on IgD- CD27-	GCST90001786
MFI	B cell	Bcells.trait502	CD25 on IgD- CD38-	GCST90001787
MFI	B cell	Bcells.trait503	CD25 on IgD- CD38br	GCST90001788
MFI	B cell	Bcells.trait504	CD25 on IgD- CD38dim	GCST90001789
MFI	B cell	Bcells.trait506	CD25 on memory B cell	GCST90001790
MFI	B cell	Bcells.trait508	CD25 on naive-mature B cell	GCST90001791
MFI	B cell	Bcells.trait509	CD25 on unsw mem	GCST90001792
MFI	B cell	Bcells.trait510	CD25 on sw mem	GCST90001793
MFI	B cell	Bcells.trait511	CD25 on IgD+	GCST90001794
MFI	B cell	Bcells.trait512	CD25 on transitional	GCST90001795
MFI	B cell	Bcells.trait514	CD27 on CD20-	GCST90001796
MFI	B cell	Bcells.trait536	CD27 on CD20- CD38-	GCST90001797
MFI	B cell	Bcells.trait537	CD27 on CD24+ CD27+	GCST90001798
MFI	B cell	Bcells.trait539	CD27 on T cell	GCST90001799
MFI	B cell	Bcells.trait561	CD27 on IgD+ CD24+	GCST90001800
MFI	B cell	Bcells.trait563	CD27 on IgD+ CD38- unsw mem	GCST90001801
MFI	B cell	Bcells.trait565	CD27 on IgD- CD38-	GCST90001802
MFI	B cell	Bcells.trait566	CD27 on IgD- CD38br	GCST90001803
MFI	B cell	Bcells.trait567	CD27 on IgD- CD38dim	GCST90001804
MFI	B cell	Bcells.trait570	CD27 on memory B cell	GCST90001805
MFI	B cell	Bcells.trait571	CD27 on unsw mem	GCST90001806
MFI	B cell	Bcells.trait572	CD27 on PB/PC	GCST90001807
MFI	B cell	Bcells.trait574	CD27 on sw mem	GCST90001808
MFI	B cell	Bcells.trait597	CD38 on CD20-	GCST90001809
MFI	B cell	Bcells.trait619	CD38 on CD3- CD19-	GCST90001810
MFI	B cell	Bcells.trait637	CD38 on IgD+ CD24-	GCST90001811
MFI	B cell	Bcells.trait640	CD38 on IgD+ CD38br	GCST90001812
MFI	B cell	Bcells.trait641	CD38 on IgD+ CD38dim	GCST90001813
MFI	B cell	Bcells.trait643	CD38 on IgD- CD38br	GCST90001814
MFI	B cell	Bcells.trait644	CD38 on IgD- CD38dim	GCST90001815
MFI	B cell	Bcells.trait646	CD38 on naive-mature B cell	GCST90001816
MFI	B cell	Bcells.trait647	CD38 on PB/PC	GCST90001817
MFI	B cell	Bcells.trait649	CD38 on IgD+	GCST90001818
MFI	B cell	Bcells.trait650	CD38 on transitional	GCST90001819
MFI	B cell	Bcells.trait775	IgD on IgD+ CD24+	GCST90001820
MFI	B cell	Bcells.trait776	IgD on IgD+ CD24-	GCST90001821
MFI	B cell	Bcells.trait777	IgD on IgD+ CD38-	GCST90001822
MFI	B cell	Bcells.trait779	IgD on IgD+ CD38- unsw mem	GCST90001823
MFI	B cell	Bcells.trait780	IgD on IgD+ CD38br	GCST90001824
MFI	B cell	Bcells.trait781	IgD on IgD+ CD38dim	GCST90001825
MFI	B cell	Bcells.trait785	IgD on unsw mem	GCST90001826
MFI	B cell	Bcells.trait786	IgD on IgD+	GCST90001827
MFI	B cell	Bcells.trait787	IgD on transitional	GCST90001828
MFI	B cell	Bcells.trait84	BAFF-R on B cell	GCST90001829
MFI	B cell	Bcells.trait85	BAFF-R on CD20-	GCST90001830
MFI	cDC	Blue.530.30.cDC.trait1	CD62L on CD62L+ myeloid DC	GCST90001831
MFI	cDC	Blue.530.30.cDC.trait2	CD62L on CD62L+ plasmacytoid DC	GCST90001832
MFI	cDC	Blue.530.30.cDC.trait3	CD62L on CD62L+ DC	GCST90001833
MFI	cDC	Blue.530.30.cDC.trait4	CD62L on monocyte	GCST90001834
MFI	cDC	Blue.530.30.cDC.trait5	CD62L on granulocyte	GCST90001835
MFI	Myeloid cell	Blue.530.30.MDSC.trait1	CD66b on CD66b++ myeloid cell	GCST90001836
MFI	Myeloid cell	Blue.530.30.MDSC.trait2	CD66b on Gr MDSC	GCST90001837
MFI	Maturation stages of T cell	Blue.530.30.MT.trait10	CD3 on naive CD8br	GCST90001838
MFI	Maturation stages of T cell	Blue.530.30.MT.trait11	CD3 on EM CD8br	GCST90001839
MFI	Maturation stages of T cell	Blue.530.30.MT.trait12	CD3 on TD CD8br	GCST90001840
MFI	Maturation stages of T cell	Blue.530.30.MT.trait3	CD3 on CM CD4+	GCST90001841
MFI	Maturation stages of T cell	Blue.530.30.MT.trait4	CD3 on Naive CD4+	GCST90001842
MFI	Maturation stages of T cell	Blue.530.30.MT.trait5	CD3 on EM CD4+	GCST90001843
MFI	Maturation stages of T cell	Blue.530.30.MT.trait6	CD3 on TD CD4+	GCST90001844
MFI	Maturation stages of T cell	Blue.530.30.MT.trait7	CD3 on CD45RA- CD4+	GCST90001845
MFI	Maturation stages of T cell	Blue.530.30.MT.trait9	CD3 on CM CD8br	GCST90001846
MFI	TBNK	Blue.530.30.TBNK.trait4	CD3 on HLA DR+ T cell	GCST90001847
MFI	TBNK	Blue.530.30.TBNK.trait5	CD3 on NKT	GCST90001848
MFI	TBNK	Blue.530.30.TBNK.trait6	CD3 on HLA DR+ CD4+	GCST90001849
MFI	TBNK	Blue.530.30.TBNK.trait7	CD3 on HLA DR+ CD8br	GCST90001850
MFI	Treg	Blue.530.30.Treg.trait1	CD3 on T cell	GCST90001851
MFI	Treg	Blue.530.30.Treg.trait10	CD3 on CD39+ resting Treg	GCST90001852
MFI	Treg	Blue.530.30.Treg.trait11	CD3 on activated Treg	GCST90001853
MFI	Treg	Blue.530.30.Treg.trait12	CD3 on CD39+ activated Treg	GCST90001854
MFI	Treg	Blue.530.30.Treg.trait13	CD3 on secreting Treg	GCST90001855
MFI	Treg	Blue.530.30.Treg.trait14	CD3 on CD39+ secreting Treg	GCST90001856
MFI	Treg	Blue.530.30.Treg.trait15	CD3 on activated & secreting Treg	GCST90001857
MFI	Treg	Blue.530.30.Treg.trait17	CD3 on CD45RA+ CD4+	GCST90001858
MFI	Treg	Blue.530.30.Treg.trait2	CD3 on CD8br	GCST90001859
MFI	Treg	Blue.530.30.Treg.trait21	CD3 on CD39+ CD4+	GCST90001860
MFI	Treg	Blue.530.30.Treg.trait22	CD3 on CD28+ CD4+	GCST90001861
MFI	Treg	Blue.530.30.Treg.trait23	CD3 on CD28+ DN (CD4-CD8-)	GCST90001862
MFI	Treg	Blue.530.30.Treg.trait3	CD3 on CD28+ CD45RA- CD8br	GCST90001863
MFI	Treg	Blue.530.30.Treg.trait4	CD3 on CD28+ CD45RA+ CD8br	GCST90001864
MFI	Treg	Blue.530.30.Treg.trait5	CD3 on CD28- CD8br	GCST90001865
MFI	Treg	Blue.530.30.Treg.trait6	CD3 on CD39+ CD8br	GCST90001866
MFI	Treg	Blue.530.30.Treg.trait7	CD3 on CD4+	GCST90001867
MFI	Treg	Blue.530.30.Treg.trait8	CD3 on CD4 Treg	GCST90001868
MFI	Treg	Blue.530.30.Treg.trait9	CD3 on resting Treg	GCST90001869
MFI	Myeloid cell	Blue.585.42.MDSC.trait1	CD34 on HSC	GCST90001870
MFI	Maturation stages of T cell	HVEM1000_150630.trait1	HVEM on T cell	GCST90001871
MFI	Maturation stages of T cell	HVEM1000_150630.trait10	HVEM on naive CD8br	GCST90001872
MFI	Maturation stages of T cell	HVEM1000_150630.trait11	HVEM on EM CD8br	GCST90001873
MFI	Maturation stages of T cell	HVEM1000_150630.trait12	HVEM on TD CD8br	GCST90001874
MFI	Maturation stages of T cell	HVEM1000_150630.trait2	HVEM on CD4+	GCST90001875
MFI	Maturation stages of T cell	HVEM1000_150630.trait3	HVEM on CM CD4+	GCST90001876
MFI	Maturation stages of T cell	HVEM1000_150630.trait4	HVEM on naive CD4+	GCST90001877
MFI	Maturation stages of T cell	HVEM1000_150630.trait5	HVEM on EM CD4+	GCST90001878
MFI	Maturation stages of T cell	HVEM1000_150630.trait6	HVEM on TD CD4+	GCST90001879
MFI	Maturation stages of T cell	HVEM1000_150630.trait7	HVEM on CD45RA- CD4+	GCST90001880
MFI	Maturation stages of T cell	HVEM1000_150630.trait8	HVEM on CD8br	GCST90001881
MFI	Maturation stages of T cell	HVEM1000_150630.trait9	HVEM on CM CD8br	GCST90001882
MFI	TBNK	Blue.585.42.TBNK.trait1	CD16-CD56 on NKT	GCST90001883
MFI	TBNK	Blue.585.42.TBNK.trait2	CD16-CD56 on NK	GCST90001884
MFI	TBNK	Blue.585.42.TBNK.trait3	CD16-CD56 on HLA DR+ NK	GCST90001885
MFI	Treg	Blue.585.42.Treg.trait10	CD28 on CD39+ activated Treg	GCST90001886
MFI	Treg	Blue.585.42.Treg.trait11	CD28 on secreting Treg	GCST90001887
MFI	Treg	Blue.585.42.Treg.trait12	CD28 on CD39+ secreting Treg	GCST90001888
MFI	Treg	Blue.585.42.Treg.trait13	CD28 on activated & secreting Treg	GCST90001889
MFI	Treg	Blue.585.42.Treg.trait15	CD28 on CD45RA+ CD4+	GCST90001890
MFI	Treg	Blue.585.42.Treg.trait18	CD28 on CD45RA- CD4 not Treg	GCST90001891
MFI	Treg	Blue.585.42.Treg.trait19	CD28 on CD39+ CD4+	GCST90001892
MFI	Treg	Blue.585.42.Treg.trait2	CD28 on CD28+ CD45RA- CD8br	GCST90001893
MFI	Treg	Blue.585.42.Treg.trait20	CD28 on CD28+ CD4+	GCST90001894
MFI	Treg	Blue.585.42.Treg.trait21	CD28 on CD28+ DN (CD4-CD8-)	GCST90001895
MFI	Treg	Blue.585.42.Treg.trait3	CD28 on CD28+ CD45RA+ CD8br	GCST90001896
MFI	Treg	Blue.585.42.Treg.trait4	CD28 on CD39+ CD8br	GCST90001897
MFI	Treg	Blue.585.42.Treg.trait5	CD28 on CD4+	GCST90001898
MFI	Treg	Blue.585.42.Treg.trait6	CD28 on CD4 Treg	GCST90001899
MFI	Treg	Blue.585.42.Treg.trait7	CD28 on resting Treg	GCST90001900
MFI	Treg	Blue.585.42.Treg.trait8	CD28 on CD39+ resting Treg	GCST90001901
MFI	Treg	Blue.585.42.Treg.trait9	CD28 on activated Treg	GCST90001902
MFI	cDC	Blue.670.LP.cDC.trait1	CD86 on myeloid DC	GCST90001903
MFI	cDC	Blue.670.LP.cDC.trait2	CD86 on CD62L+ myeloid DC	GCST90001904
MFI	cDC	Blue.670.LP.cDC.trait3	CD86 on monocyte	GCST90001905
MFI	cDC	Blue.670.LP.cDC.trait4	CD86 on granulocyte	GCST90001906
MFI	Maturation stages of T cell	Blue.670.LP.MT.trait1	CCR7 on naive CD4+	GCST90001907
MFI	Maturation stages of T cell	Blue.670.LP.MT.trait3	CCR7 on naive CD8br	GCST90001908
MFI	TBNK	Blue.670.LP.TBNK.trait1	CD45 on CD14+ monocyte	GCST90001909
MFI	TBNK	Blue.670.LP.TBNK.trait10	CD45 on B cell	GCST90001910
MFI	TBNK	Blue.670.LP.TBNK.trait11	CD45 on NK	GCST90001911
MFI	TBNK	Blue.670.LP.TBNK.trait12	CD45 on HLA DR+ NK	GCST90001912
MFI	TBNK	Blue.670.LP.TBNK.trait13	CD45 on granulocyte	GCST90001913
MFI	TBNK	Blue.670.LP.TBNK.trait2	CD45 on lymphocyte	GCST90001914
MFI	TBNK	Blue.670.LP.TBNK.trait3	CD45 on T cell	GCST90001915
MFI	TBNK	Blue.670.LP.TBNK.trait4	CD45 on CD4+	GCST90001916
MFI	TBNK	Blue.670.LP.TBNK.trait5	CD45 on CD8br	GCST90001917
MFI	TBNK	Blue.670.LP.TBNK.trait6	CD45 on HLA DR+ T cell	GCST90001918
MFI	TBNK	Blue.670.LP.TBNK.trait7	CD45 on NKT	GCST90001919
MFI	TBNK	Blue.670.LP.TBNK.trait8	CD45 on HLA DR+ CD4+	GCST90001920
MFI	TBNK	Blue.670.LP.TBNK.trait9	CD45 on HLA DR+ CD8br	GCST90001921
MFI	Treg	Blue.670.LP.Treg.trait1	CD127 on T cell	GCST90001922
MFI	Treg	Blue.670.LP.Treg.trait10	CD127 on CD45RA- CD4 not Treg	GCST90001923
MFI	Treg	Blue.670.LP.Treg.trait11	CD127 on CD28+ CD4+	GCST90001924
MFI	Treg	Blue.670.LP.Treg.trait12	CD127 on CD28+ DN (CD4-CD8-)	GCST90001925
MFI	Treg	Blue.670.LP.Treg.trait13	CD127 on granulocyte	GCST90001926
MFI	Treg	Blue.670.LP.Treg.trait2	CD127 on CD8br	GCST90001927
MFI	Treg	Blue.670.LP.Treg.trait3	CD127 on CD28+ CD45RA- CD8br	GCST90001928
MFI	Treg	Blue.670.LP.Treg.trait4	CD127 on CD28+ CD45RA+ CD8br	GCST90001929
MFI	Treg	Blue.670.LP.Treg.trait5	CD127 on CD28- CD8br	GCST90001930
MFI	Treg	Blue.670.LP.Treg.trait6	CD127 on CD4+	GCST90001931
MFI	Treg	Blue.670.LP.Treg.trait7	CD127 on CD45RA+ CD4+	GCST90001932
MFI	Treg	Blue.780.60.CD25.trait1	CD25 on CD45RA- CD4 not Treg	GCST90001933
MFI	Treg	Blue.780.60.CD25.trait13	CD25 on CD45RA+ CD4 not Treg	GCST90001934
MFI	Treg	Blue.780.60.CD25.trait10	CD25 on CD39+ CD4 Treg	GCST90001935
MFI	Treg	Blue.780.60.CD25.trait2	CD25 on CD4 Treg	GCST90001936
MFI	Treg	Blue.780.60.CD25.trait3	CD25 on resting Treg	GCST90001937
MFI	Treg	Blue.780.60.CD25.trait4	CD25 on CD39+ resting Treg	GCST90001938
MFI	Treg	Blue.780.60.CD25.trait5	CD25 on activated Treg	GCST90001939
MFI	Treg	Blue.780.60.CD25.trait6	CD25 on CD39+ activated Treg	GCST90001940
MFI	Treg	Blue.780.60.CD25.trait7	CD25 on secreting Treg	GCST90001941
MFI	Treg	Blue.780.60.CD25.trait8	CD25 on CD39+ secreting Treg	GCST90001942
MFI	Treg	Blue.780.60.CD25.trait9	CD25 on activated & secreting Treg	GCST90001943
MFI	cDC	Blue.780.60.cDC.trait1	CD123 on plasmacytoid DC	GCST90001944
MFI	cDC	Blue.780.60.cDC.trait2	CD123 on CD62L+ plasmacytoid DC	GCST90001945
MFI	Myeloid cell	Blue.780.60.MDSC.trait1	CD33 on CD14+ monocyte	GCST90001946
MFI	Myeloid cell	Blue.780.60.MDSC.trait10	CD33 on CD33br HLA DR+ CD14dim	GCST90001947
MFI	Myeloid cell	Blue.780.60.MDSC.trait12	CD33 on CD33dim HLA DR+ CD11b+	GCST90001948
MFI	Myeloid cell	Blue.780.60.MDSC.trait13	CD33 on CD33dim HLA DR+ CD11b-	GCST90001949
MFI	Myeloid cell	Blue.780.60.MDSC.trait14	CD33 on Gr MDSC	GCST90001950
MFI	Myeloid cell	Blue.780.60.MDSC.trait2	CD33 on CD66b++ myeloid cell	GCST90001951
MFI	Myeloid cell	Blue.780.60.MDSC.trait3	CD33 on Mo MDSC	GCST90001952
MFI	Myeloid cell	Blue.780.60.MDSC.trait4	CD33 on CD33dim HLA DR-	GCST90001953
MFI	Myeloid cell	Blue.780.60.MDSC.trait6	CD33 on basophil	GCST90001954
MFI	Myeloid cell	Blue.780.60.MDSC.trait7	CD33 on Im MDSC	GCST90001955
MFI	Myeloid cell	Blue.780.60.MDSC.trait8	CD33 on CD33br HLA DR+	GCST90001956
MFI	Myeloid cell	Blue.780.60.MDSC.trait9	CD33 on CD33br HLA DR+ CD14-	GCST90001957
MFI	TBNK	Blue.780.60.TBNK.trait1	CD4 on monocyte	GCST90001958
MFI	TBNK	Blue.780.60.TBNK.trait3	CD4 on HLA DR+ CD4+	GCST90001959
MFI	Treg	Blue.780.60.Treg.trait4	CD25 on CD4+	GCST90001960
MFI	Treg	Blue.780.60.Treg.trait5	CD25 on CD39+ CD4+	GCST90001961
MFI	Treg	Blue.780.60.Treg.trait6	CD25 on CD28+ CD4+	GCST90001962
Morphological parameter	cDC	FSC.cDC.trait2	FSC-A on myeloid DC	GCST90001963
Morphological parameter	cDC	FSC.cDC.trait3	FSC-A on plasmacytoid DC	GCST90001964
Morphological parameter	cDC	FSC.cDC.trait4	FSC-A on monocyte	GCST90001965
Morphological parameter	cDC	FSC.cDC.trait5	FSC-A on granulocyte	GCST90001966
Morphological parameter	TBNK	FSC.TBNK.trait1	FSC-A on CD14+ monocyte	GCST90001967
Morphological parameter	TBNK	FSC.TBNK.trait10	FSC-A on B cell	GCST90001968
Morphological parameter	TBNK	FSC.TBNK.trait11	FSC-A on NK	GCST90001969
Morphological parameter	TBNK	FSC.TBNK.trait12	FSC-A on HLA DR+ NK	GCST90001970
Morphological parameter	TBNK	FSC.TBNK.trait2	FSC-A on lymphocyte	GCST90001971
Morphological parameter	TBNK	FSC.TBNK.trait3	FSC-A on T cell	GCST90001972
Morphological parameter	TBNK	FSC.TBNK.trait4	FSC-A on CD4+	GCST90001973
Morphological parameter	TBNK	FSC.TBNK.trait5	FSC-A on CD8br	GCST90001974
Morphological parameter	TBNK	FSC.TBNK.trait6	FSC-A on HLA DR+ T cell	GCST90001975
Morphological parameter	TBNK	FSC.TBNK.trait7	FSC-A on NKT	GCST90001976
Morphological parameter	TBNK	FSC.TBNK.trait8	FSC-A on HLA DR+ CD4+	GCST90001977
Morphological parameter	TBNK	FSC.TBNK.trait9	FSC-A on HLA DR+ CD8br	GCST90001978
MFI	Monocyte	mono.trait1	CD16 on CD14- CD16+ monocyte	GCST90001979
MFI	Monocyte	mono.trait10	CD40 on CD14+ CD16- monocyte	GCST90001980
MFI	Monocyte	mono.trait11	CD40 on CD14+ CD16+ monocyte	GCST90001981
MFI	Monocyte	mono.trait12	CCR2 on CD14- CD16+ monocyte	GCST90001982
MFI	Monocyte	mono.trait14	CD14 on CD14+ CD16+ monocyte	GCST90001983
MFI	Monocyte	mono.trait16	HLA DR on CD14- CD16+ monocyte	GCST90001984
MFI	Monocyte	mono.trait17	CD40 on monocytes	GCST90001985
MFI	Monocyte	mono.trait19	CD14 on CD14+ CD16- monocyte	GCST90001986
MFI	Monocyte	mono.trait2	CD64 on CD14+ CD16- monocyte	GCST90001987
MFI	Monocyte	mono.trait21	HLA DR on CD14+ CD16- monocyte	GCST90001988
MFI	Monocyte	mono.trait22	CD40 on CD14- CD16+ monocyte	GCST90001989
MFI	Monocyte	mono.trait24	CD64 on CD14- CD16+ monocyte	GCST90001990
MFI	Monocyte	mono.trait25	HLA DR on CD14+ monocyte	GCST90001991
MFI	Monocyte	mono.trait28	CCR2 on CD14+ CD16+ monocyte	GCST90001992
MFI	Monocyte	mono.trait29	PDL-1 on CD14+ CD16- monocyte	GCST90001993
MFI	Monocyte	mono.trait3	CX3CR1 on CD14- CD16-	GCST90001994
MFI	Monocyte	mono.trait33	CX3CR1 on monocyte	GCST90001995
MFI	Monocyte	mono.trait35	CX3CR1 on CD14+ CD16+ monocyte	GCST90001996
MFI	Monocyte	mono.trait36	CX3CR1 on CD14+ CD16- monocyte	GCST90001997
MFI	Monocyte	mono.trait39	PDL-1 on CD14+ CD16+ monocyte	GCST90001998
MFI	Monocyte	mono.trait4	PDL-1 on CD14- CD16+ monocyte	GCST90001999
MFI	Monocyte	mono.trait41	PDL-1 on CD14- CD16-	GCST90002000
MFI	Monocyte	mono.trait42	CD64 on CD14- CD16-	GCST90002001
MFI	Monocyte	mono.trait43	PDL-1 on monocyte	GCST90002002
MFI	Monocyte	mono.trait44	CCR2 on CD14- CD16-	GCST90002003
MFI	Monocyte	mono.trait46	CCR2 on CD14+ CD16- monocyte	GCST90002004
MFI	Monocyte	mono.trait47	CD16 on CD14+ CD16+ monocyte	GCST90002005
MFI	Monocyte	mono.trait48	CD64 on monocyte	GCST90002006
MFI	Monocyte	mono.trait50	HLA DR on CD14+ CD16+ monocyte	GCST90002007
MFI	Monocyte	mono.trait52	CCR2 on monocyte	GCST90002008
MFI	Monocyte	mono.trait53	HLA DR on CD14- CD16-	GCST90002009
MFI	Monocyte	mono.trait54	HLA DR on monocyte	GCST90002010
MFI	Monocyte	mono.trait6	CD64 on CD14+ CD16+ monocyte	GCST90002011
MFI	Monocyte	mono.trait7	CX3CR1 on CD14- CD16+ monocyte	GCST90002012
MFI	cDC	Red.660.20.cDC.trait1	CCR2 on myeloid DC	GCST90002013
MFI	cDC	Red.660.20.cDC.trait2	CCR2 on CD62L+ myeloid DC	GCST90002014
MFI	cDC	Red.660.20.cDC.trait3	CCR2 on plasmacytoid DC	GCST90002015
MFI	cDC	Red.660.20.cDC.trait4	CCR2 on CD62L+ plasmacytoid DC	GCST90002016
MFI	cDC	Red.660.20.cDC.trait5	CCR2 on monocyte	GCST90002017
MFI	cDC	Red.660.20.cDC.trait6	CCR2 on granulocyte	GCST90002018
MFI	Myeloid cell	Red.660.20.MDSC.trait2	CD14 on Mo MDSC	GCST90002019
MFI	Myeloid cell	Red.660.20.MDSC.trait3	CD14 on CD33br HLA DR+ CD14dim	GCST90002020
MFI	Myeloid cell	Red.660.20.MDSC.trait4	CD14 on CD33dim HLA DR+ CD11b+	GCST90002021
MFI	Maturation stages of T cell	Red.660.20.MT.trait1	CD4 on CD4+	GCST90002022
MFI	Maturation stages of T cell	Red.660.20.MT.trait2	CD4 on CM CD4 +	GCST90002023
MFI	Maturation stages of T cell	Red.660.20.MT.trait3	CD4 on naive CD4+	GCST90002024
MFI	Maturation stages of T cell	Red.660.20.MT.trait4	CD4 on EM CD4+	GCST90002025
MFI	Maturation stages of T cell	Red.660.20.MT.trait5	CD4 on TD CD4+	GCST90002026
MFI	Maturation stages of T cell	Red.660.20.MT.trait6	CD4 on CD45RA+ CD4+	GCST90002027
MFI	TBNK	Red.660.20.TBNK.trait2	CD19 on B cell	GCST90002028
MFI	Treg	Red.660.20.Treg.trait1	CD39 on CD39+ CD8br	GCST90002029
MFI	Treg	Red.660.20.Treg.trait2	CD39 on CD39+ activated Treg	GCST90002030
MFI	Treg	Red.660.20.Treg.trait3	CD39 on CD39+ secreting Treg	GCST90002031
MFI	Treg	Red.660.20.Treg.trait5	CD39 on CD39+ CD4+	GCST90002032
MFI	Treg	Red.660.20.Treg.trait6	CD39 on granulocyte	GCST90002033
MFI	Treg	Red.660.20.Treg.trait7	CD39 on monocyte	GCST90002034
MFI	cDC	Red.780.60.cDC.trait1	CD80 on myeloid DC	GCST90002035
MFI	cDC	Red.780.60.cDC.trait2	CD80 on CD62L+ myeloid DC	GCST90002036
MFI	cDC	Red.780.60.cDC.trait3	CD80 on plasmacytoid DC	GCST90002037
MFI	cDC	Red.780.60.cDC.trait4	CD80 on CD62L+ plasmacytoid DC	GCST90002038
MFI	cDC	Red.780.60.cDC.trait5	CD80 on monocyte	GCST90002039
MFI	cDC	Red.780.60.cDC.trait6	CD80 on granulocyte	GCST90002040
MFI	Myeloid cell	Red.780.60.MDSC.trait1	CD45 on lymphocyte	GCST90002041
MFI	Myeloid cell	Red.780.60.MDSC.trait10	CD45 on CD33br HLA DR+ CD14-	GCST90002042
MFI	Myeloid cell	Red.780.60.MDSC.trait11	CD45 on CD33br HLA DR+ CD14dim	GCST90002043
MFI	Myeloid cell	Red.780.60.MDSC.trait13	CD45 on CD33dim HLA DR+ CD11b-	GCST90002044
MFI	Myeloid cell	Red.780.60.MDSC.trait14	CD45 on CD33- HLA DR-	GCST90002045
MFI	Myeloid cell	Red.780.60.MDSC.trait15	CD45 on CD33- HLA DR+	GCST90002046
MFI	Myeloid cell	Red.780.60.MDSC.trait16	CD45 on Gr MDSC	GCST90002047
MFI	Myeloid cell	Red.780.60.MDSC.trait3	CD45 on CD66b++ myelod cell	GCST90002048
MFI	Myeloid cell	Red.780.60.MDSC.trait4	CD45 on Mo MDSC	GCST90002049
MFI	Myeloid cell	Red.780.60.MDSC.trait5	CD45 on CD33dim HLA DR-	GCST90002050
MFI	Myeloid cell	Red.780.60.MDSC.trait7	CD45 on basophil	GCST90002051
MFI	Myeloid cell	Red.780.60.MDSC.trait8	CD45 on Im MDSC	GCST90002052
MFI	Myeloid cell	Red.780.60.MDSC.trait9	CD45 on CD33br HLA DR+	GCST90002053
MFI	Maturation stages of T cell	Red.780.60.MT.trait2	CD8 on CM CD8br	GCST90002054
MFI	Maturation stages of T cell	Red.780.60.MT.trait3	CD8 on naive CD8br	GCST90002055
MFI	Maturation stages of T cell	Red.780.60.MT.trait4	CD8 on EM CD8br	GCST90002056
MFI	Maturation stages of T cell	Red.780.60.MT.trait5	CD8 on TD CD8br	GCST90002057
MFI	TBNK	Red.780.60.TBNK.trait1	CD8 on CD8br	GCST90002058
MFI	TBNK	Red.780.60.TBNK.trait2	CD8 on NKT	GCST90002059
MFI	TBNK	Red.780.60.TBNK.trait3	CD8 on HLA DR+ CD8br	GCST90002060
MFI	Treg	Red.780.60.Treg.trait15	CD4 on CD39+ CD4+	GCST90002061
MFI	Treg	Red.780.60.Treg.trait16	CD4 on CD28+ CD4+	GCST90002062
MFI	Treg	Red.780.60.Treg.trait2	CD4 on CD4 Treg	GCST90002063
MFI	Treg	Red.780.60.Treg.trait3	CD4 on resting Treg	GCST90002064
MFI	Treg	Red.780.60.Treg.trait4	CD4 on CD39+ resting Treg	GCST90002065
MFI	Treg	Red.780.60.Treg.trait5	CD4 on activated Treg	GCST90002066
MFI	Treg	Red.780.60.Treg.trait6	CD4 on CD39+ activated Treg	GCST90002067
MFI	Treg	Red.780.60.Treg.trait7	CD4 on secreting Treg	GCST90002068
MFI	Treg	Red.780.60.Treg.trait8	CD4 on CD39+ secreting Treg	GCST90002069
MFI	Treg	Red.780.60.Treg.trait9	CD4 on activated & secreting Treg	GCST90002070
Morphological parameter	cDC	SSC.cDC.trait2	SSC-A on myeloid DC	GCST90002071
Morphological parameter	cDC	SSC.cDC.trait3	SSC-A on plasmacytoid DC	GCST90002072
Morphological parameter	cDC	SSC.cDC.trait4	SSC-A on monocyte	GCST90002073
Morphological parameter	TBNK	SSC.TBNK.trait1	SSC-A on CD14+ monocyte	GCST90002074
Morphological parameter	TBNK	SSC.TBNK.trait10	SSC-A on B cell	GCST90002075
Morphological parameter	TBNK	SSC.TBNK.trait11	SSC-A on NK	GCST90002076
Morphological parameter	TBNK	SSC.TBNK.trait12	SSC-A on HLA DR+ NK	GCST90002077
Morphological parameter	TBNK	SSC.TBNK.trait13	SSC-A on granulocyte	GCST90002078
Morphological parameter	TBNK	SSC.TBNK.trait2	SSC-A on lymphocyte	GCST90002079
Morphological parameter	TBNK	SSC.TBNK.trait3	SSC-A on T cell	GCST90002080
Morphological parameter	TBNK	SSC.TBNK.trait4	SSC-A on CD4+	GCST90002081
Morphological parameter	TBNK	SSC.TBNK.trait5	SSC-A on CD8br	GCST90002082
Morphological parameter	TBNK	SSC.TBNK.trait6	SSC-A on HLA DR+ T cell	GCST90002083
Morphological parameter	TBNK	SSC.TBNK.trait7	SSC-A on NKT	GCST90002084
Morphological parameter	TBNK	SSC.TBNK.trait8	SSC-A on HLA DR+ CD4+	GCST90002085
Morphological parameter	TBNK	SSC.TBNK.trait9	SSC-A on HLA DR+ CD8br	GCST90002086
MFI	cDC	Violet.450.50.cDC.trait1	CD11c on myeloid DC	GCST90002087
MFI	cDC	Violet.450.50.cDC.trait2	CD11c on CD62L+ myeloid DC	GCST90002088
MFI	cDC	Violet.450.50.cDC.trait3	CD11c on monocyte	GCST90002089
MFI	cDC	Violet.450.50.cDC.trait4	CD11c on granulocyte	GCST90002090
MFI	Myeloid cell	Violet.450.50.MDSC.trait1	CD11b on CD14+ monocyte	GCST90002091
MFI	Myeloid cell	Violet.450.50.MDSC.trait13	CD11b on Gr MDSC	GCST90002092
MFI	Myeloid cell	Violet.450.50.MDSC.trait2	CD11b on CD66b++ myeloid cell	GCST90002093
MFI	Myeloid cell	Violet.450.50.MDSC.trait3	CD11b on Mo MDSC	GCST90002094
MFI	Myeloid cell	Violet.450.50.MDSC.trait4	CD11b on CD33dim HLA DR-	GCST90002095
MFI	Myeloid cell	Violet.450.50.MDSC.trait6	CD11b on basophil	GCST90002096
MFI	Myeloid cell	Violet.450.50.MDSC.trait9	CD11b on CD33br HLA DR+ CD14dim	GCST90002097
MFI	Maturation stages of T cell	Violet.450.50.MT.trait1	CD45RA on naive CD4+	GCST90002098
MFI	Maturation stages of T cell	Violet.450.50.MT.trait2	CD4RA on TD CD4+	GCST90002099
MFI	Maturation stages of T cell	Violet.450.50.MT.trait3	CD45RA on naive CD8br	GCST90002100
MFI	Maturation stages of T cell	Violet.450.50.MT.trait4	CD45RA on TD CD8br	GCST90002101
MFI	Treg	Violet.450.50.Treg.trait2	CD45RA on resting Treg	GCST90002102
MFI	Treg	Violet.450.50.Treg.trait3	CD45RA on CD39+ resting Treg	GCST90002103
MFI	cDC	Violet.510.50.cDC.trait2	HLA DR on myeloid DC	GCST90002104
MFI	cDC	Violet.510.50.cDC.trait3	HLA DR on plasmacytoid DC	GCST90002105
MFI	cDC	Violet.510.50.cDC.trait4	HLA DR on DC	GCST90002106
MFI	Myeloid cell	Violet.510.50.MDSC.trait1	HLA DR on HSC	GCST90002107
MFI	Myeloid cell	Violet.510.50.MDSC.trait3	HLA DR on CD33br HLA DR+ CD14-	GCST90002108
MFI	Myeloid cell	Violet.510.50.MDSC.trait4	HLA DR on CD33br HLA DR+ CD14dim	GCST90002109
MFI	Myeloid cell	Violet.510.50.MDSC.trait5	HLA DR on CD33dim HLA DR+ CD11b+	GCST90002110
MFI	Myeloid cell	Violet.510.50.MDSC.trait6	HLA DR on CD33dim HLA DR+ CD11b-	GCST90002111
MFI	Myeloid cell	Violet.510.50.MDSC.trait7	HLA DR on CD33- HLA DR+	GCST90002112
MFI	TBNK	Violet.510.50.TBNK.trait2	HLA DR on HLA DR+ T cell	GCST90002113
MFI	TBNK	Violet.510.50.TBNK.trait3	HLA DR on HLA DR+ CD4+	GCST90002114
MFI	TBNK	Violet.510.50.TBNK.trait4	HLA DR on HLA DR+ CD8br	GCST90002115
MFI	TBNK	Violet.510.50.TBNK.trait5	HLA DR on B cell	GCST90002116
MFI	TBNK	Violet.510.50.TBNK.trait6	HLA DR on HLA DR+ NK	GCST90002117
MFI	Treg	Violet.510.50.Treg.trait2	CD8 on CD28+ CD45RA- CD8br	GCST90002118
MFI	Treg	Violet.510.50.Treg.trait3	CD8 on CD28+ CD45RA+ CD8br	GCST90002119
MFI	Treg	Violet.510.50.Treg.trait4	CD8 on CD28- CD8br	GCST90002120
MFI	Treg	Violet.510.50.Treg.trait5	CD8 on CD39+ CD8br	GCST90002121

## Sheet: S2
S2 Outcome data
Author	Year	Gender	Ethnicity	Sample size	SNPs	Consortium	Study target
McKay JD	2017	Male and female	European	63053	7838805	EBI	Squamous cell lung carcinoma
McKay JD	2017	Male and female	European	66756	7849324	EBI	Lung adenocarcinoma
Amos, Christopher I	2020	Male and female	European	62467	10341529	TRICL	Squamous cell lung carcinoma
Amos, Christopher I	2020	Male and female	European	65864	10354176	TRICL	Lung adenocarcinoma

## Sheet: S3
S3 MR results of 729 immune cells with Squamous cell lung carcinoma phenotype data from the EBI
	id.exposure	LUSCs	exposure	nsnp	b_MR.Egger	se_MR.Egger	pval_MR.Egger	estimate_MR.Egger	b_Weighted.median	se_Weighted.median	pval_Weighted.median	estimate_Weighted.median	b_Inverse.variance.weighted.	se_Inverse.variance.weighted.	pval_Inverse.variance.weighted.	fdr_Inverse.variance.weighted.	estimate_Inverse.variance.weighted.	b_Weighted.mode	se_Weighted.mode	pval_Weighted.mode	estimate_Weighted.mode	b_Simple.mode	se_Simple.mode	pval_Simple.mode	estimate_Simple.mode	correct_causal_direction	steiger_pval	Value_Power	F	R2	Q_Inverse.variance.weighted	Q_df_Inverse.variance.weighted	Q_pval_Inverse.variance.weighted	egger_intercept	se	pval	outliers	global_test_p
1	ebi-a-GCST90001391	LUSCs	IgD+ B cell %B cell || id:ebi-a-GCST90001391	18	0.0176749	0.0438504	0.692229	1.02 (0.93-1.11)	0.0345857	0.0392639	0.378399	1.04 (0.96-1.12)	0.0464581	0.0271969	0.0875972	0.570164	1.05 (0.99-1.10)	0.0198532	0.0376929	0.605201	1.02 (0.95-1.10)	0.0324045	0.0617816	0.606703	1.03 (0.92-1.17)	TRUE	5.24e-80	0.26248	21.945	0.10739	17.7389	17	0.405487	0.0120187	0.014089	0.406219	NA	0.428
2	ebi-a-GCST90001392	LUSCs	IgD+ CD38+ B cell Absolute Count || id:ebi-a-GCST90001392	27	0.00468889	0.0191177	0.808254	1.00 (0.97-1.04)	0.00829322	0.0202497	0.682137	1.01 (0.97-1.05)	0.00634033	0.0149674	0.67185	0.917189	1.01 (0.98-1.04)	0.00630867	0.0167993	0.710312	1.01 (0.97-1.04)	-0.0288725	0.0486528	0.558015	0.97 (0.88-1.07)	TRUE	5.1e-131	0.0557194	23.0081	0.16892	31.6507	26	0.204924	0.00147234	0.00808535	0.856973	NA	0.307
3	ebi-a-GCST90001393	LUSCs	IgD+ CD38dim B cell %B cell || id:ebi-a-GCST90001393	13	0.0183896	0.157748	0.909297	1.02 (0.75-1.39)	-0.0445748	0.0670727	0.506323	0.96 (0.84-1.09)	-0.0551566	0.0474174	0.244743	0.712359	0.95 (0.86-1.04)	-0.10293	0.130266	0.444772	0.90 (0.70-1.16)	-0.104939	0.124169	0.414571	0.90 (0.71-1.15)	TRUE	1.08e-59	0.257542	22.6858	0.0801842	10.9051	12	0.537065	-0.0109792	0.0224599	0.634559	NA	0.532
4	ebi-a-GCST90001394	LUSCs	IgD+ CD38dim B cell Absolute Count || id:ebi-a-GCST90001394	26	0.0140112	0.0163421	0.399721	1.01 (0.98-1.05)	-0.00498916	0.0196066	0.799137	1.00 (0.96-1.03)	0.00488814	0.0138278	0.723713	0.936602	1.00 (0.98-1.03)	0.00566393	0.0157216	0.721676	1.01 (0.98-1.04)	-0.0182026	0.0379996	0.636088	0.98 (0.91-1.06)	TRUE	1.11e-122	0.0531556	22.2296	0.157207	22.0302	25	0.633999	-0.00771497	0.00736522	0.30531	NA	0.628
5	ebi-a-GCST90001395	LUSCs	IgD+ CD38- B cell %B cell || id:ebi-a-GCST90001395	17	-0.0573144	0.0348181	0.120527	0.94 (0.88-1.01)	-0.0697181	0.0423417	0.0996487	0.93 (0.86-1.01)	-0.0376611	0.0253928	0.138037	0.600652	0.96 (0.92-1.01)	-0.0662644	0.0348476	0.0753938	0.94 (0.87-1.00)	-0.0402659	0.0830446	0.634339	0.96 (0.82-1.13)	TRUE	1.31e-77	0.17652	22.6219	0.104549	18.5969	16	0.290119	0.0086702	0.00941689	0.371774	NA	0.299
6	ebi-a-GCST90001396	LUSCs	IgD+ CD38- B cell Absolute Count || id:ebi-a-GCST90001396	15	-0.121447	0.101536	0.253018	0.89 (0.73-1.08)	0.0710936	0.0636777	0.264225	1.07 (0.95-1.22)	0.0652527	0.0447721	0.144995	0.60924	1.07 (0.98-1.17)	0.0659474	0.100831	0.523685	1.07 (0.88-1.30)	0.135168	0.108651	0.233906	1.14 (0.93-1.42)	TRUE	5.42e-67	0.403192	22.1091	0.090205	13.4449	14	0.491832	0.0368751	0.0179994	0.0612416	NA	0.507
7	ebi-a-GCST90001397	LUSCs	Unswitched memory B cell %B cell || id:ebi-a-GCST90001397	35	0.047061	0.0408574	0.257666	1.05 (0.97-1.14)	0.0669066	0.0347291	0.0540386	1.07 (1.00-1.14)	0.0430927	0.0231116	0.062245	0.498644	1.04 (1.00-1.09)	0.0650571	0.0395672	0.109348	1.07 (0.99-1.15)	0.0628495	0.0540172	0.252723	1.06 (0.96-1.18)	TRUE	9.68e-166	0.395078	21.5491	0.205136	26.0592	34	0.833357	-0.000981032	0.0083293	0.906955	NA	0.872
8	ebi-a-GCST90001398	LUSCs	Unswitched memory B cell Absolute Count || id:ebi-a-GCST90001398	18	-0.0199624	0.126566	0.876649	0.98 (0.76-1.26)	0.053324	0.0620888	0.390432	1.05 (0.93-1.19)	0.0797303	0.0434335	0.0664042	0.513694	1.08 (0.99-1.18)	0.0419486	0.115343	0.720576	1.04 (0.83-1.31)	0.0419486	0.118865	0.728493	1.04 (0.83-1.32)	TRUE	3.53e-81	0.644632	22.5648	0.110458	23.9772	17	0.120056	0.0186506	0.0215898	0.40043	NA	0.125
9	ebi-a-GCST90001399	LUSCs	IgD- CD27- B cell %B cell || id:ebi-a-GCST90001399	25	-0.0780308	0.0761634	0.316246	0.92 (0.80-1.07)	-0.0614425	0.0398685	0.123286	0.94 (0.87-1.02)	-0.0247004	0.027715	0.372807	0.790349	0.98 (0.92-1.03)	-0.081034	0.045797	0.0895314	0.92 (0.84-1.01)	-0.083587	0.0828446	0.323058	0.92 (0.78-1.08)	TRUE	4.12e-203	0.177261	36.1741	0.242142	28.4438	24	0.241767	0.0108528	0.0142078	0.452717	NA	0.235
10	ebi-a-GCST90001400	LUSCs	IgD+ B cell Absolute Count || id:ebi-a-GCST90001400	17	0.0149165	0.0246541	0.554202	1.02 (0.97-1.07)	0.0322139	0.0269778	0.232443	1.03 (0.98-1.09)	0.0271827	0.0189457	0.151353	0.616405	1.03 (0.99-1.07)	0.0281725	0.0247259	0.271312	1.03 (0.98-1.08)	0.0124095	0.0520566	0.814609	1.01 (0.91-1.12)	TRUE	6.51e-79	0.118754	22.8654	0.105674	16.9856	16	0.386528	0.00771858	0.00931558	0.420339	NA	0.472
11	ebi-a-GCST90001401	LUSCs	IgD- CD27- B cell Absolute Count || id:ebi-a-GCST90001401	31	0.0305904	0.068081	0.656538	1.03 (0.90-1.18)	-0.0470247	0.0438854	0.28393	0.95 (0.88-1.04)	-0.0484275	0.0282744	0.0867548	0.569768	0.95 (0.90-1.01)	-0.0672233	0.0764922	0.386481	0.93 (0.80-1.09)	-0.0479921	0.0847574	0.57545	0.95 (0.81-1.13)	TRUE	1.38e-170	0.463412	25.1609	0.21132	31.2442	30	0.403475	-0.0157911	0.0123509	0.211199	NA	0.368
12	ebi-a-GCST90001402	LUSCs	Switched memory B cell %B cell || id:ebi-a-GCST90001402	15	-0.047738	0.046511	0.323432	0.95 (0.87-1.04)	-0.0382884	0.0432552	0.376062	0.96 (0.88-1.05)	0.00012358	0.0312515	0.996845	0.996845	1.00 (0.94-1.06)	-0.0408956	0.0506427	0.432867	0.96 (0.87-1.06)	-0.0449629	0.0673453	0.515215	0.96 (0.84-1.09)	TRUE	1.18e-66	0.0500011	21.7313	0.0886537	11.776	14	0.624284	0.0159709	0.0114947	0.188046	NA	0.6
13	ebi-a-GCST90001403	LUSCs	Switched memory B cell Absolute Count || id:ebi-a-GCST90001403	23	-0.0137584	0.0406084	0.73812	0.99 (0.91-1.07)	0.0125616	0.0420784	0.7653	1.01 (0.93-1.10)	0.00610821	0.0270339	0.821243	0.968891	1.01 (0.95-1.06)	0.0190139	0.0484274	0.698373	1.02 (0.93-1.12)	0.0365091	0.0738748	0.626062	1.04 (0.90-1.20)	TRUE	5.77e-109	0.0544049	22.4281	0.140303	17.0043	22	0.763125	0.00594239	0.00906375	0.519187	NA	0.746
14	ebi-a-GCST90001404	LUSCs	Plasma Blast-Plasma Cell %B cell || id:ebi-a-GCST90001404	24	-0.00841828	0.0331064	0.801641	0.99 (0.93-1.06)	0.0111227	0.0375647	0.767159	1.01 (0.94-1.09)	-0.0188564	0.0239753	0.43158	0.826668	0.98 (0.94-1.03)	0.0115625	0.0320911	0.721909	1.01 (0.95-1.08)	0.0159239	0.064712	0.807808	1.02 (0.90-1.15)	TRUE	4.55e-113	0.0938909	22.4447	0.146429	21.725	23	0.536901	-0.00455376	0.00995993	0.652005	NA	0.508
15	ebi-a-GCST90001405	LUSCs	Plasma Blast-Plasma Cell Absolute Count || id:ebi-a-GCST90001405	21	-0.0417248	0.0272325	0.141962	0.96 (0.91-1.01)	-0.0375788	0.0271324	0.166046	0.96 (0.91-1.02)	-0.0452537	0.0201338	0.0245987	0.359887	0.96 (0.92-0.99)	-0.0375742	0.0218835	0.101424	0.96 (0.92-1.01)	-0.0642923	0.046242	0.179704	0.94 (0.86-1.03)	TRUE	3.26e-89	0.261955	21.1396	0.120758	25.3142	20	0.189675	-0.0022464	0.00907539	0.807156	NA	0.274
16	ebi-a-GCST90001406	LUSCs	Memory B cell %B cell || id:ebi-a-GCST90001406	25	-0.0174467	0.047905	0.719041	0.98 (0.89-1.08)	0.00401171	0.041492	0.922975	1.00 (0.93-1.09)	0.000347675	0.0277818	0.990015	0.995021	1.00 (0.95-1.06)	-0.0149672	0.0428117	0.729684	0.99 (0.91-1.07)	-0.0223841	0.0657631	0.736536	0.98 (0.86-1.11)	TRUE	4.03e-124	0.0500161	23.4835	0.159572	25.086	24	0.401099	0.00483813	0.0103922	0.645914	NA	0.433
17	ebi-a-GCST90001407	LUSCs	Memory B cell Absolute Count || id:ebi-a-GCST90001407	16	-0.024005	0.0453965	0.605237	0.98 (0.89-1.07)	-0.0067592	0.0360499	0.851272	0.99 (0.93-1.07)	-0.0063568	0.0272508	0.815552	0.968891	0.99 (0.94-1.05)	-0.00379845	0.0346674	0.914204	1.00 (0.93-1.07)	0.0111497	0.066744	0.869561	1.01 (0.89-1.15)	TRUE	8.26e-76	0.0534687	23.6842	0.103004	23.2789	15	0.0783952	0.00706945	0.0117287	0.556313	NA	0.143
18	ebi-a-GCST90001408	LUSCs	Naive-mature B cell %B cell || id:ebi-a-GCST90001408	25	0.0248345	0.0333909	0.464557	1.03 (0.96-1.09)	0.0323515	0.0341055	0.342839	1.03 (0.97-1.10)	0.0106217	0.0235802	0.652385	0.911454	1.01 (0.97-1.06)	0.028481	0.0346077	0.418628	1.03 (0.96-1.10)	0.0341518	0.0510661	0.510021	1.03 (0.94-1.14)	TRUE	1.39e-123	0.0649951	23.0245	0.156484	16.385	24	0.87368	-0.00497588	0.00827689	0.553601	NA	0.89
19	ebi-a-GCST90001409	LUSCs	Naive-mature B cell Absolute Count || id:ebi-a-GCST90001409	21	-0.0148335	0.0423808	0.730185	0.99 (0.91-1.07)	-0.00240568	0.0365999	0.947593	1.00 (0.93-1.07)	0.0176807	0.0247942	0.475784	0.83779	1.02 (0.97-1.07)	0.00554952	0.0325713	0.866423	1.01 (0.94-1.07)	0.0434122	0.0633113	0.500777	1.04 (0.92-1.18)	TRUE	1.51e-96	0.0849436	22.6953	0.129615	30.5415	20	0.0615422	0.0118194	0.0107068	0.283415	NA	0.107
20	ebi-a-GCST90001410	LUSCs	IgD- CD38+ B cell %B cell || id:ebi-a-GCST90001410	18	0.0713909	0.0741219	0.349802	1.07 (0.93-1.24)	-0.00907485	0.0510199	0.858826	0.99 (0.90-1.10)	0.00349766	0.0352694	0.921003	0.982658	1.00 (0.94-1.08)	-0.0203461	0.0728758	0.783468	0.98 (0.85-1.13)	-0.0105174	0.0805922	0.897701	0.99 (0.84-1.16)	TRUE	2.46e-83	0.0511414	22.7446	0.111306	20.2279	17	0.262738	-0.015844	0.014808	0.300515	NA	0.288
21	ebi-a-GCST90001411	LUSCs	IgD+ CD24+ B cell %B cell || id:ebi-a-GCST90001411	21	7.2e-05	0.0967257	0.999414	1.00 (0.83-1.21)	-0.0637262	0.0545306	0.242552	0.94 (0.84-1.04)	-0.0635836	0.0382351	0.0963195	0.587527	0.94 (0.87-1.01)	-0.0787033	0.0860165	0.371103	0.92 (0.78-1.09)	-0.0443572	0.0924515	0.636583	0.96 (0.80-1.15)	TRUE	3.61e-93	0.462218	21.6301	0.123538	19.626	20	0.481531	-0.0119273	0.0166387	0.482194	NA	0.501
22	ebi-a-GCST90001412	LUSCs	IgD+ CD24+ B cell Absolute Count || id:ebi-a-GCST90001412	26	-0.203062	0.123351	0.112755	0.82 (0.64-1.04)	0.0183268	0.051571	0.722312	1.02 (0.92-1.13)	-0.0191078	0.0348842	0.583865	0.904709	0.98 (0.92-1.05)	0.0316268	0.08758	0.721045	1.03 (0.87-1.23)	0.0479548	0.103366	0.646711	1.05 (0.86-1.28)	TRUE	2.23e-130	0.101818	23.7534	0.167828	29.9336	25	0.226784	0.0299611	0.0191596	0.130965	NA	0.233
23	ebi-a-GCST90001413	LUSCs	IgD- CD24- B cell %B cell || id:ebi-a-GCST90001413	18	-0.0383461	0.0227178	0.110817	0.96 (0.92-1.01)	-0.0505249	0.0275195	0.0663625	0.95 (0.90-1.00)	-0.0368958	0.018615	0.0474742	0.432609	0.96 (0.93-1.00)	-0.0519054	0.0222987	0.0325319	0.95 (0.91-0.99)	-0.0346907	0.0553797	0.539364	0.97 (0.87-1.08)	TRUE	7.69e-81	0.175092	21.9963	0.107673	13.9274	17	0.672235	0.00116954	0.010501	0.912705	NA	0.703
24	ebi-a-GCST90001414	LUSCs	IgD- CD24- B cell Absolute Count || id:ebi-a-GCST90001414	17	0.0955721	0.055914	0.108002	1.10 (0.99-1.23)	0.0693812	0.0541386	0.200002	1.07 (0.96-1.19)	0.0429248	0.0334007	0.198741	0.671203	1.04 (0.98-1.11)	0.082036	0.0504805	0.123673	1.09 (0.98-1.20)	0.079732	0.0740454	0.297539	1.08 (0.94-1.25)	TRUE	7.24e-74	0.215447	21.3116	0.0985731	13.7324	16	0.618642	-0.0161743	0.0137763	0.25867	NA	0.615
25	ebi-a-GCST90001415	LUSCs	IgD+ CD24- B cell %B cell || id:ebi-a-GCST90001415	17	-0.00613386	0.0333848	0.856684	0.99 (0.93-1.06)	-0.0142952	0.0331048	0.665876	0.99 (0.92-1.05)	-0.0129451	0.0247831	0.601438	0.904709	0.99 (0.94-1.04)	-0.0129555	0.0288372	0.659269	0.99 (0.93-1.04)	-0.0129555	0.0579381	0.825892	0.99 (0.88-1.11)	TRUE	2.32e-78	0.0642625	22.0634	0.101993	9.04002	16	0.911756	-0.00330969	0.0108692	0.764929	NA	0.944
26	ebi-a-GCST90001416	LUSCs	IgD+ CD24- B cell Absolute Count || id:ebi-a-GCST90001416	21	0.0236008	0.020857	0.271903	1.02 (0.98-1.07)	0.0316252	0.0244126	0.195166	1.03 (0.98-1.08)	0.0232888	0.0170577	0.172159	0.637636	1.02 (0.99-1.06)	0.0182189	0.018807	0.344249	1.02 (0.98-1.06)	0.00490638	0.0430522	0.910403	1.00 (0.92-1.09)	TRUE	2.96e-97	0.11019	22.1981	0.126795	14.9837	20	0.777338	-0.000223353	0.00859243	0.979533	NA	0.828
27	ebi-a-GCST90001417	LUSCs	CD24+ CD27+ B cell %B cell || id:ebi-a-GCST90001417	25	-0.0179623	0.0412442	0.667251	0.98 (0.91-1.06)	0.018378	0.0383834	0.63208	1.02 (0.94-1.10)	0.0604839	0.0259907	0.0199581	0.338359	1.06 (1.01-1.12)	0.0019977	0.0393223	0.959903	1.00 (0.93-1.08)	0.042442	0.0666857	0.530508	1.04 (0.92-1.19)	TRUE	3.17e-114	0.534799	22.0972	0.150215	26.6509	24	0.320986	0.0243763	0.00995126	0.0223366	NA	0.322
28	ebi-a-GCST90001418	LUSCs	CD24+ CD27+ B cell Absolute Count || id:ebi-a-GCST90001418	23	-0.0186913	0.0334828	0.582588	0.98 (0.92-1.05)	-0.00984123	0.0359862	0.78449	0.99 (0.92-1.06)	-0.010793	0.0248996	0.664681	0.917189	0.99 (0.94-1.04)	-0.00933838	0.0328087	0.778588	0.99 (0.93-1.06)	0.0164584	0.0610137	0.789868	1.02 (0.90-1.15)	TRUE	1.8e-108	0.0637356	22.5635	0.141122	21.6014	22	0.483887	0.0032113	0.00897449	0.724045	NA	0.588
29	ebi-a-GCST90001419	LUSCs	CD20- B cell %B cell || id:ebi-a-GCST90001419	18	0.0144872	0.0537548	0.790986	1.01 (0.91-1.13)	-0.0243876	0.0422025	0.563352	0.98 (0.90-1.06)	0.0281438	0.0274835	0.305824	0.739983	1.03 (0.97-1.09)	-0.0223996	0.0408074	0.590204	0.98 (0.90-1.06)	0.0421294	0.0820349	0.614173	1.04 (0.89-1.22)	TRUE	7.78e-76	0.122513	21.1972	0.10376	25.6392	17	0.0812901	0.00484157	0.0145634	0.743867	NA	0.07
30	ebi-a-GCST90001420	LUSCs	IgD- CD38+ B cell Absolute Count || id:ebi-a-GCST90001420	21	0.0263233	0.025168	0.30873	1.03 (0.98-1.08)	0.0155907	0.0295987	0.598376	1.02 (0.96-1.08)	0.0246972	0.0200686	0.218458	0.692491	1.03 (0.99-1.07)	0.0210921	0.0280238	0.460427	1.02 (0.97-1.08)	-0.0145336	0.0458846	0.754721	0.99 (0.90-1.08)	TRUE	9.22e-93	0.115741	21.4867	0.122761	19.6391	20	0.480702	-0.00109994	0.00997377	0.913342	NA	0.459
31	ebi-a-GCST90001421	LUSCs	CD20- B cell Absolute Count || id:ebi-a-GCST90001421	26	0.0606889	0.0498439	0.23522	1.06 (0.96-1.17)	0.0660617	0.0448124	0.140433	1.07 (0.98-1.17)	0.0335408	0.0273454	0.219987	0.694245	1.03 (0.98-1.09)	0.0670656	0.0392035	0.0995193	1.07 (0.99-1.15)	0.0617372	0.0886201	0.492449	1.06 (0.89-1.27)	TRUE	4.38e-115	0.204476	21.4965	0.152014	34.206	25	0.103578	-0.00717513	0.0100324	0.48139	NA	0.018
32	ebi-a-GCST90001422	LUSCs	CD20- CD38- B cell %B cell || id:ebi-a-GCST90001422	22	-0.000191067	0.0766806	0.998037	1.00 (0.86-1.16)	0.089262	0.0517594	0.0846074	1.09 (0.99-1.21)	0.0687559	0.034609	0.0469616	0.432609	1.07 (1.00-1.15)	0.0713223	0.0853677	0.412857	1.07 (0.91-1.27)	0.0236986	0.100519	0.815901	1.02 (0.84-1.25)	TRUE	9.32e-97	0.581383	21.6133	0.129248	24.7882	21	0.256455	0.0150269	0.0145722	0.314753	NA	0.259
33	ebi-a-GCST90001423	LUSCs	CD20- CD38- B cell Absolute Count || id:ebi-a-GCST90001423	16	0.0672589	0.124399	0.597232	1.07 (0.84-1.36)	0.0273417	0.0640903	0.669662	1.03 (0.91-1.17)	0.00868804	0.0425209	0.8381	0.97289	1.01 (0.93-1.10)	0.0433524	0.102071	0.677066	1.04 (0.85-1.28)	-0.0453314	0.108674	0.68249	0.96 (0.77-1.18)	TRUE	5.55e-70	0.0560831	21.9533	0.0954982	21.9888	15	0.108098	-0.0120742	0.0232216	0.611219	NA	0.09
34	ebi-a-GCST90001424	LUSCs	IgD+ B cell %Lymphocyte || id:ebi-a-GCST90001424	20	-0.00348965	0.0270415	0.898751	1.00 (0.95-1.05)	0.0227755	0.029953	0.44703	1.02 (0.96-1.08)	0.0254848	0.0213204	0.231961	0.709216	1.03 (0.98-1.07)	0.0148761	0.0260537	0.574707	1.01 (0.96-1.07)	0.068329	0.0756379	0.377641	1.07 (0.92-1.24)	TRUE	4.35e-100	0.125549	24.2921	0.131962	22.2819	19	0.270452	0.0146354	0.00807281	0.0865556	NA	0.332
35	ebi-a-GCST90001425	LUSCs	IgD- CD38+ B cell %lymphocyte || id:ebi-a-GCST90001425	32	-0.0180859	0.0274014	0.514267	0.98 (0.93-1.04)	-0.0199615	0.0304094	0.511551	0.98 (0.92-1.04)	-0.00951213	0.0183939	0.605063	0.904709	0.99 (0.96-1.03)	-0.00877298	0.0266016	0.743776	0.99 (0.94-1.04)	-0.00613163	0.0463366	0.89558	0.99 (0.91-1.09)	TRUE	1.32e-146	0.0642275	21.5908	0.187965	41.0612	31	0.106809	0.00460022	0.0091624	0.619279	NA	0.137
36	ebi-a-GCST90001426	LUSCs	IgD- CD38dim B cell %lymphocyte || id:ebi-a-GCST90001426	28	0.0305555	0.0298383	0.315251	1.03 (0.97-1.09)	0.0416022	0.0342736	0.224814	1.04 (0.97-1.11)	0.0336229	0.022239	0.130562	0.587527	1.03 (0.99-1.08)	0.033418	0.0304188	0.281643	1.03 (0.97-1.10)	0.0148747	0.0524975	0.779077	1.01 (0.92-1.12)	TRUE	7.57e-137	0.228788	22.9257	0.174555	26.653	27	0.482633	0.00124223	0.00793395	0.876792	NA	0.535
37	ebi-a-GCST90001427	LUSCs	IgD- CD38- B cell %lymphocyte || id:ebi-a-GCST90001427	31	0.0384034	0.05273	0.472268	1.04 (0.94-1.15)	0.0332784	0.0395348	0.399929	1.03 (0.96-1.12)	0.0450031	0.0286227	0.115884	0.587527	1.05 (0.99-1.11)	0.0228012	0.0568425	0.691168	1.02 (0.92-1.14)	0.0422717	0.0736963	0.570519	1.04 (0.90-1.21)	TRUE	1.78e-146	0.388802	21.8446	0.184212	23.9086	30	0.776145	0.00139428	0.00935594	0.882565	NA	0.802
38	ebi-a-GCST90001428	LUSCs	IgD- CD38dim B cell %B cell || id:ebi-a-GCST90001428	23	-0.00489222	0.0258104	0.851486	1.00 (0.95-1.05)	-0.012731	0.0273288	0.641325	0.99 (0.94-1.04)	-0.00108606	0.0171497	0.949505	0.994525	1.00 (0.97-1.03)	-0.0107559	0.0211786	0.616601	0.99 (0.95-1.03)	0.00453776	0.0419994	0.914941	1.00 (0.93-1.09)	TRUE	8.82e-100	0.0501315	21.3517	0.133575	31.9457	22	0.0783273	0.00258681	0.0100845	0.80005	NA	0.107
39	ebi-a-GCST90001429	LUSCs	IgD+ CD38+ B cell %lymphocyte || id:ebi-a-GCST90001429	23	-0.0844905	0.0740261	0.266568	0.92 (0.79-1.06)	0.00237295	0.0449443	0.957893	1.00 (0.92-1.09)	0.0358963	0.0322131	0.265134	0.726722	1.04 (0.97-1.10)	-0.0158132	0.0607324	0.796996	0.98 (0.87-1.11)	-0.0328811	0.0743936	0.662812	0.97 (0.84-1.12)	TRUE	1.17e-106	0.214831	22.5682	0.141171	28.9455	22	0.146423	0.0260148	0.0140866	0.0789198	NA	0.187
40	ebi-a-GCST90001430	LUSCs	IgD+ CD38dim B cell %lymphocyte || id:ebi-a-GCST90001430	33	0.00377501	0.0234561	0.873185	1.00 (0.96-1.05)	0.0198937	0.0270103	0.461413	1.02 (0.97-1.08)	0.000274391	0.0186846	0.988283	0.995021	1.00 (0.96-1.04)	0.0113011	0.0245974	0.649022	1.01 (0.96-1.06)	-0.0956246	0.0664547	0.159877	0.91 (0.80-1.04)	TRUE	3.97e-161	0.0500125	22.0895	0.198284	21.9345	32	0.909134	-0.00163928	0.0066403	0.806637	NA	0.878
41	ebi-a-GCST90001431	LUSCs	IgD+ CD38- B cell %lymphocyte || id:ebi-a-GCST90001431	18	-0.172685	0.0764721	0.0382599	0.84 (0.72-0.98)	0.0268321	0.057796	0.642465	1.03 (0.92-1.15)	0.00457662	0.037858	0.903779	0.982658	1.00 (0.93-1.08)	0.00641948	0.0830143	0.939264	1.01 (0.86-1.18)	0.0490838	0.106	0.649197	1.05 (0.85-1.29)	TRUE	6.94e-86	0.0520218	23.5048	0.115003	22.6468	17	0.161105	0.039927	0.014966	0.0168441	NA	0.144
42	ebi-a-GCST90001432	LUSCs	Unswitched memory B cell %lymphocyte || id:ebi-a-GCST90001432	24	-0.107063	0.0918944	0.256468	0.90 (0.75-1.08)	-0.00638256	0.0503852	0.899197	0.99 (0.90-1.10)	0.0176073	0.0337853	0.602261	0.904709	1.02 (0.95-1.09)	-0.0374223	0.0827491	0.655334	0.96 (0.82-1.13)	-0.0374223	0.094311	0.695175	0.96 (0.80-1.16)	TRUE	5.08e-119	0.0916936	23.8367	0.155477	31.0226	23	0.122238	0.0233876	0.0156761	0.149921	rs77762131	0.026
43	ebi-a-GCST90001433	LUSCs	IgD- CD27- B cell %lymphocyte || id:ebi-a-GCST90001433	21	-0.0931381	0.0814714	0.267156	0.91 (0.78-1.07)	-0.084914	0.0446484	0.0571922	0.92 (0.84-1.00)	-0.0860419	0.0305936	0.00491713	0.155852	0.92 (0.86-0.97)	-0.0918936	0.062032	0.154086	0.91 (0.81-1.03)	-0.0501828	0.0811659	0.543372	0.95 (0.81-1.12)	TRUE	1.67e-134	0.837801	30.1883	0.171028	17.2814	20	0.634634	0.00142075	0.0151178	0.92611	NA	0.681
44	ebi-a-GCST90001434	LUSCs	Switched memory B cell %lymphocyte || id:ebi-a-GCST90001434	19	0.0426271	0.155536	0.787336	1.04 (0.77-1.42)	0.00822625	0.0541673	0.879291	1.01 (0.91-1.12)	0.0332171	0.0400813	0.407249	0.819491	1.03 (0.96-1.12)	-0.0150244	0.0736829	0.840715	0.99 (0.85-1.14)	-0.0150244	0.0846032	0.861031	0.99 (0.83-1.16)	TRUE	2.82e-99	0.178611	25.1135	0.129647	17.8851	18	0.463244	-0.00158024	0.0251909	0.950713	NA	0.492
45	ebi-a-GCST90001435	LUSCs	Plasma Blast-Plasma Cell %lymphocyte || id:ebi-a-GCST90001435	17	-0.0249161	0.0341337	0.476662	0.98 (0.91-1.04)	-0.0224834	0.0277377	0.417611	0.98 (0.93-1.03)	-0.0145667	0.0278792	0.601326	0.904709	0.99 (0.93-1.04)	-0.0184777	0.0250662	0.471699	0.98 (0.93-1.03)	-0.0212394	0.0479629	0.663818	0.98 (0.89-1.08)	TRUE	9.57e-74	0.068133	22.1331	0.102315	31.3405	16	0.0121703	0.00693611	0.012583	0.589593	NA	0.03
46	ebi-a-GCST90001436	LUSCs	Memory B cell %lymphocyte || id:ebi-a-GCST90001436	31	0.00210913	0.0364809	0.954293	1.00 (0.93-1.08)	-0.00320983	0.037094	0.931043	1.00 (0.93-1.07)	0.0233651	0.0237203	0.324612	0.758468	1.02 (0.98-1.07)	-0.00604256	0.0340854	0.860482	0.99 (0.93-1.06)	0.012128	0.0745235	0.871814	1.01 (0.87-1.17)	TRUE	5.15e-170	0.151767	24.964	0.210153	30.8826	30	0.421194	0.00562847	0.00722246	0.442116	NA	0.428
47	ebi-a-GCST90001437	LUSCs	Naive-mature B cell %lymphocyte || id:ebi-a-GCST90001437	20	-0.0632093	0.102292	0.544363	0.94 (0.77-1.15)	-0.00136463	0.0567878	0.980828	1.00 (0.89-1.12)	0.00746191	0.0402492	0.852921	0.976106	1.01 (0.93-1.09)	0.0114873	0.0709992	0.873176	1.01 (0.88-1.16)	0.0137342	0.0863221	0.875266	1.01 (0.86-1.20)	TRUE	1.94e-91	0.0555482	21.7285	0.11822	11.3173	19	0.912702	0.0128004	0.0170333	0.46207	NA	0.92
48	ebi-a-GCST90001438	LUSCs	IgD- CD38dim B cell Absolute Count || id:ebi-a-GCST90001438	18	0.0531455	0.0512711	0.315355	1.05 (0.95-1.17)	0.0156989	0.0458187	0.731877	1.02 (0.93-1.11)	0.0323387	0.0329774	0.326775	0.758659	1.03 (0.97-1.10)	0.0368007	0.0481324	0.455009	1.04 (0.94-1.14)	0.0626054	0.0713252	0.392318	1.06 (0.93-1.22)	TRUE	8.07e-84	0.152127	22.3367	0.109356	10.6932	17	0.872063	-0.0059352	0.0111985	0.603391	NA	0.892
49	ebi-a-GCST90001439	LUSCs	IgD+ CD24+ B cell %lymphocyte || id:ebi-a-GCST90001439	22	-0.090353	0.127231	0.48581	0.91 (0.71-1.17)	0.017955	0.0568275	0.752036	1.02 (0.91-1.14)	0.0213599	0.0366797	0.560341	0.903661	1.02 (0.95-1.10)	0.0115559	0.0955753	0.904913	1.01 (0.84-1.22)	-0.0309698	0.107872	0.776851	0.97 (0.78-1.20)	TRUE	5.71e-119	0.111056	25.6408	0.153063	21.7787	21	0.412354	0.0176047	0.0191599	0.369132	NA	0.42
50	ebi-a-GCST90001440	LUSCs	IgD- CD24- B cell %lymphocyte || id:ebi-a-GCST90001440	21	0.0372783	0.0587471	0.533285	1.04 (0.93-1.16)	0.0367265	0.049556	0.458627	1.04 (0.94-1.14)	0.0372626	0.0327599	0.255352	0.721518	1.04 (0.97-1.11)	0.0470742	0.0534445	0.388886	1.05 (0.94-1.16)	0.0400033	0.0816638	0.629567	1.04 (0.89-1.22)	TRUE	6.34e-92	0.202548	21.2339	0.121327	18.2002	20	0.574223	-3.91e-06	0.0121715	0.999747	NA	0.606
51	ebi-a-GCST90001441	LUSCs	IgD+ CD24- B cell %lymphocyte || id:ebi-a-GCST90001441	21	0.0324974	0.089234	0.719744	1.03 (0.87-1.23)	0.0145078	0.0553634	0.793285	1.01 (0.91-1.13)	0.0111046	0.0380321	0.770302	0.948896	1.01 (0.94-1.09)	0.0117442	0.0743158	0.876017	1.01 (0.87-1.17)	0.0478308	0.0889746	0.596799	1.05 (0.88-1.25)	TRUE	6.44e-95	0.0629946	21.7336	0.124162	17.0624	20	0.648917	-0.00425088	0.0160403	0.793853	NA	0.669
52	ebi-a-GCST90001442	LUSCs	CD24+ CD27+ B cell %lymphocyte || id:ebi-a-GCST90001442	30	-0.00415296	0.0317734	0.896943	1.00 (0.94-1.06)	-0.00968827	0.0343837	0.778121	0.99 (0.93-1.06)	0.0160553	0.0225805	0.477068	0.83779	1.02 (0.97-1.06)	0.00908794	0.0318495	0.777412	1.01 (0.95-1.07)	0.0250716	0.0660495	0.707017	1.03 (0.90-1.17)	TRUE	2.88e-162	0.0949489	24.7308	0.20153	28.7564	29	0.477803	0.00597273	0.0066067	0.373686	NA	0.509
53	ebi-a-GCST90001443	LUSCs	CD20- B cell %lymphocyte || id:ebi-a-GCST90001443	18	0.0530449	0.0399996	0.203415	1.05 (0.97-1.14)	0.0607284	0.0415772	0.144121	1.06 (0.98-1.15)	0.0220907	0.0270358	0.413876	0.819491	1.02 (0.97-1.08)	0.0654451	0.042601	0.142884	1.07 (0.98-1.16)	-0.0928442	0.0972571	0.353145	0.91 (0.75-1.10)	TRUE	2.94e-78	0.0945638	21.4659	0.105091	19.1745	17	0.31861	-0.011978	0.0108488	0.285886	NA, NA	0.009
54	ebi-a-GCST90001444	LUSCs	CD20- CD38- B cell %lymphocyte || id:ebi-a-GCST90001444	22	0.0171586	0.0921784	0.854206	1.02 (0.85-1.22)	0.0317527	0.0541508	0.557624	1.03 (0.93-1.15)	0.0178094	0.0367746	0.628182	0.90503	1.02 (0.95-1.09)	0.0281401	0.0929024	0.764947	1.03 (0.86-1.23)	-0.0265323	0.10475	0.802506	0.97 (0.79-1.20)	TRUE	1.07e-98	0.0857844	21.8609	0.130759	25.2394	21	0.236943	0.000131731	0.0166777	0.993776	NA	0.22
55	ebi-a-GCST90001445	LUSCs	IgD- CD38- B cell %B cell || id:ebi-a-GCST90001445	12	0.0782063	0.0674462	0.273175	1.08 (0.95-1.23)	0.0561583	0.056638	0.321426	1.06 (0.95-1.18)	0.0384836	0.040758	0.345068	0.763089	1.04 (0.96-1.13)	0.047679	0.0585777	0.432943	1.05 (0.94-1.18)	0.0301726	0.0844766	0.727721	1.03 (0.87-1.22)	TRUE	1.68e-55	0.146197	22.2255	0.0725243	4.3952	11	0.9569	-0.0112806	0.0152607	0.476785	NA	0.967
56	ebi-a-GCST90001446	LUSCs	IgD- CD38- B cell Absolute Count || id:ebi-a-GCST90001446	13	-0.0361085	0.0413171	0.40083	0.96 (0.89-1.05)	-0.00772027	0.0460359	0.866818	0.99 (0.91-1.09)	0.000125439	0.030933	0.996764	0.996845	1.00 (0.94-1.06)	-0.0244134	0.0511537	0.641754	0.98 (0.88-1.08)	0.057019	0.0712196	0.438923	1.06 (0.92-1.22)	TRUE	9.98e-62	0.0500011	22.9811	0.0812407	7.76863	12	0.80294	0.023043	0.0174191	0.212724	NA	0.745
57	ebi-a-GCST90001447	LUSCs	IgD+ CD38+ B cell %B cell || id:ebi-a-GCST90001447	24	-0.102143	0.0429796	0.0266016	0.90 (0.83-0.98)	-0.0314668	0.0378778	0.406117	0.97 (0.90-1.04)	-0.0221839	0.026616	0.404575	0.819264	0.98 (0.93-1.03)	-0.0433472	0.0377083	0.262148	0.96 (0.89-1.03)	-0.0593736	0.0525346	0.270049	0.94 (0.85-1.04)	TRUE	7.58e-112	0.110505	22.2508	0.145214	22.1427	23	0.51165	0.0291095	0.0122856	0.0270119	NA	0.573
58	ebi-a-GCST90001448	LUSCs	CD11c+ monocyte Absolute Count || id:ebi-a-GCST90001448	14	0.0255207	0.0549151	0.650444	1.03 (0.92-1.14)	0.00365616	0.0454971	0.935951	1.00 (0.92-1.10)	-0.0240638	0.0337353	0.475653	0.83779	0.98 (0.91-1.04)	0.0125296	0.0560421	0.826563	1.01 (0.91-1.13)	-0.0315307	0.0737788	0.676105	0.97 (0.84-1.12)	TRUE	1.11e-62	0.0973423	21.1027	0.0972079	7.42045	13	0.879205	-0.0176608	0.0154335	0.274807	NA	0.878
59	ebi-a-GCST90001449	LUSCs	CD11c+ monocyte %monocyte || id:ebi-a-GCST90001449	19	0.028268	0.0600161	0.643623	1.03 (0.91-1.16)	0.072717	0.0420212	0.0835435	1.08 (0.99-1.17)	0.0336773	0.0297964	0.258372	0.726722	1.03 (0.98-1.10)	0.0828908	0.0584575	0.17328	1.09 (0.97-1.22)	0.0994389	0.0717302	0.182591	1.10 (0.96-1.27)	TRUE	2.18e-86	0.185869	21.4407	0.133014	16.1916	18	0.579179	0.00151532	0.014594	0.918518	NA	0.613
60	ebi-a-GCST90001450	LUSCs	CD62L- monocyte Absolute Count || id:ebi-a-GCST90001450	20	0.0622427	0.0413298	0.149415	1.06 (0.98-1.15)	0.0483958	0.0379103	0.201749	1.05 (0.97-1.13)	0.0349832	0.0230148	0.128503	0.587527	1.04 (0.99-1.08)	0.062633	0.0343136	0.0837164	1.06 (1.00-1.14)	0.0670523	0.0781955	0.401858	1.07 (0.92-1.25)	TRUE	1.19e-111	0.240316	26.0929	0.171297	28.0259	19	0.0829309	-0.00957566	0.0106484	0.380389	NA	0.103
61	ebi-a-GCST90001451	LUSCs	CD62L- monocyte %monocyte || id:ebi-a-GCST90001451	28	-0.0188278	0.0563503	0.740969	0.98 (0.88-1.10)	0.00655006	0.0325075	0.840313	1.01 (0.94-1.07)	-0.00432319	0.022975	0.850744	0.976106	1.00 (0.95-1.04)	-0.068272	0.0612098	0.274518	0.93 (0.83-1.05)	-0.0550598	0.0622802	0.384466	0.95 (0.84-1.07)	TRUE	1.19e-190	0.0540765	28.7539	0.261242	19.2489	27	0.860754	0.00391185	0.013877	0.780255	NA	0.823
62	ebi-a-GCST90001452	LUSCs	CD11c+ CD62L- monocyte Absolute Count || id:ebi-a-GCST90001452	22	-0.0240179	0.0324542	0.467866	0.98 (0.92-1.04)	-0.0360359	0.0341024	0.29065	0.96 (0.90-1.03)	-0.00734514	0.0231945	0.75149	0.948701	0.99 (0.95-1.04)	-0.0278098	0.0304647	0.371682	0.97 (0.92-1.03)	-0.00591519	0.0521864	0.910832	0.99 (0.90-1.10)	TRUE	5.72e-105	0.0571777	22.0098	0.159413	18.6262	21	0.609103	0.00761449	0.0103672	0.471179	NA	0.637
63	ebi-a-GCST90001453	LUSCs	CD11c+ CD62L- monocyte %monocyte || id:ebi-a-GCST90001453	17	-0.0766175	0.0967897	0.44094	0.93 (0.77-1.12)	0.00322753	0.0473565	0.945663	1.00 (0.91-1.10)	0.0226854	0.0371542	0.541482	0.890343	1.02 (0.95-1.10)	-0.0151741	0.0690719	0.828895	0.98 (0.86-1.13)	0.0989149	0.0822912	0.246848	1.10 (0.94-1.30)	TRUE	2.84e-82	0.105869	22.3783	0.124299	8.0358	16	0.947793	0.0224152	0.0201741	0.284024	NA	0.955
64	ebi-a-GCST90001454	LUSCs	CD62L- HLA DR++ monocyte Absolute Count || id:ebi-a-GCST90001454	17	0.0525567	0.0863257	0.551754	1.05 (0.89-1.25)	0.0158559	0.0521875	0.761261	1.02 (0.92-1.13)	0.0137047	0.0384998	0.721865	0.93637	1.01 (0.94-1.09)	0.0284974	0.0751321	0.709454	1.03 (0.89-1.19)	0.0362355	0.085792	0.67838	1.04 (0.88-1.23)	TRUE	1.49e-77	0.0689178	21.0949	0.118072	7.23028	16	0.968563	-0.00734835	0.0146137	0.622378	NA	0.971
65	ebi-a-GCST90001455	LUSCs	CD62L- HLA DR++ monocyte %monocyte || id:ebi-a-GCST90001455	12	0.0341095	0.0992745	0.738271	1.03 (0.85-1.26)	0.0253484	0.0524499	0.628892	1.03 (0.93-1.14)	0.0287289	0.039772	0.470086	0.83779	1.03 (0.95-1.11)	0.00870649	0.0740645	0.908541	1.01 (0.87-1.17)	0.00341959	0.0762814	0.965047	1.00 (0.86-1.17)	TRUE	1.07e-53	0.110625	21.3138	0.0835726	7.26842	11	0.776948	-0.00114652	0.0193821	0.953995	NA	0.753
66	ebi-a-GCST90001456	LUSCs	CD11c+ HLA DR++ monocyte Absolute Count || id:ebi-a-GCST90001456	13	0.0752879	0.114171	0.523186	1.08 (0.86-1.35)	0.00148844	0.0688056	0.982741	1.00 (0.88-1.15)	-0.0308586	0.0458801	0.501207	0.856123	0.97 (0.89-1.06)	-0.00371907	0.0936681	0.968981	1.00 (0.83-1.20)	0.0107547	0.104738	0.919911	1.01 (0.82-1.24)	TRUE	1.1e-57	0.124211	21.5458	0.0921772	14.1052	12	0.294042	-0.0227109	0.0220016	0.324122	NA	0.316
67	ebi-a-GCST90001457	LUSCs	CD11c+ HLA DR++ monocyte %monocyte || id:ebi-a-GCST90001457	16	-0.00377865	0.0284781	0.89633	1.00 (0.94-1.05)	0.00689641	0.0285109	0.808868	1.01 (0.95-1.06)	-0.00266622	0.0232114	0.908551	0.982658	1.00 (0.95-1.04)	9.5e-05	0.02809	0.997345	1.00 (0.95-1.06)	9.5e-05	0.0593848	0.998744	1.00 (0.89-1.12)	TRUE	2.97e-73	0.0506731	21.7219	0.113506	13.2395	15	0.583807	0.000638406	0.00946878	0.947199	NA	0.685
68	ebi-a-GCST90001458	LUSCs	Myeloid Dendritic Cell Absolute Count || id:ebi-a-GCST90001458	51	0.0259173	0.0240756	0.286978	1.03 (0.98-1.08)	0.0356295	0.0230773	0.122607	1.04 (0.99-1.08)	0.0275728	0.0152773	0.0711029	0.528919	1.03 (1.00-1.06)	0.0369451	0.0244268	0.136706	1.04 (0.99-1.09)	0.0209078	0.0409196	0.611637	1.02 (0.94-1.11)	TRUE	0	0.494929	46.511	0.670006	44.5264	50	0.691942	0.000576553	0.00647999	0.929465	NA	0.699
69	ebi-a-GCST90001459	LUSCs	Myeloid Dendritic Cell %Dendritic Cell || id:ebi-a-GCST90001459	46	0.0444308	0.0455218	0.334384	1.05 (0.96-1.14)	0.0329832	0.0301466	0.273913	1.03 (0.97-1.10)	0.0294618	0.0198806	0.138357	0.600652	1.03 (0.99-1.07)	0.0334122	0.0392039	0.398579	1.03 (0.96-1.12)	0.0501109	0.0568859	0.383051	1.05 (0.94-1.18)	TRUE	0	0.452338	40.3756	0.523326	56.3218	45	0.120029	-0.00382364	0.0101147	0.707226	NA	0.129
70	ebi-a-GCST90001460	LUSCs	Plasmacytoid Dendritic Cell Absolute Count || id:ebi-a-GCST90001460	28	0.00546521	0.0246593	0.826334	1.01 (0.96-1.06)	-0.0120717	0.0251974	0.631877	0.99 (0.94-1.04)	0.0234608	0.0173771	0.176984	0.63872	1.02 (0.99-1.06)	-0.0126999	0.0259046	0.627913	0.99 (0.94-1.04)	-0.0183774	0.037829	0.631027	0.98 (0.91-1.06)	TRUE	8.86e-152	0.149336	24.717	0.203581	30.0079	27	0.3138	0.00918481	0.00845906	0.287535	NA	0.332
71	ebi-a-GCST90001461	LUSCs	Dendritic Cell Absolute Count || id:ebi-a-GCST90001461	45	-0.0133564	0.0444312	0.765162	0.99 (0.90-1.08)	0.0253957	0.0323574	0.432542	1.03 (0.96-1.09)	0.0316972	0.0205532	0.123024	0.587527	1.03 (0.99-1.07)	0.0527266	0.0440863	0.238108	1.05 (0.97-1.15)	0.0901703	0.0609336	0.146048	1.09 (0.97-1.23)	TRUE	0	0.513811	41.2105	0.530335	43.3079	44	0.501171	0.0108044	0.00944655	0.259061	NA	0.549
72	ebi-a-GCST90001462	LUSCs	CD62L- Dendritic Cell Absolute Count || id:ebi-a-GCST90001462	54	0.0276158	0.0186003	0.14366	1.03 (0.99-1.07)	0.0307743	0.0213011	0.148534	1.03 (0.99-1.08)	0.0281593	0.0130376	0.0307845	0.380371	1.03 (1.00-1.06)	0.0276521	0.018385	0.138503	1.03 (0.99-1.07)	-0.0046728	0.0335627	0.889799	1.00 (0.93-1.06)	TRUE	0	0.61345	57.1558	0.856065	36.5649	53	0.958449	0.000237214	0.00579009	0.967477	NA	0.962
73	ebi-a-GCST90001463	LUSCs	CD62L- Dendritic Cell %Dendritic Cell || id:ebi-a-GCST90001463	58	0.0376284	0.0238168	0.11976	1.04 (0.99-1.09)	0.0387357	0.0198321	0.0507978	1.04 (1.00-1.08)	0.0250316	0.0138097	0.0698917	0.525269	1.03 (1.00-1.05)	0.0314735	0.0231389	0.179122	1.03 (0.99-1.08)	0.0183648	0.0342128	0.593507	1.02 (0.95-1.09)	TRUE	0	0.507508	52.3555	0.841083	56.064	57	0.510202	-0.00458391	0.00706114	0.51888	NA	0.546
74	ebi-a-GCST90001464	LUSCs	CD86+ myeloid Dendritic Cell Absolute Count || id:ebi-a-GCST90001464	67	-0.0283644	0.0247134	0.255286	0.97 (0.93-1.02)	0.00269812	0.0210995	0.898247	1.00 (0.96-1.05)	-0.00299394	0.0134768	0.824193	0.968891	1.00 (0.97-1.02)	0.00793796	0.024617	0.748125	1.01 (0.96-1.06)	0.0238738	0.0393301	0.545927	1.02 (0.95-1.11)	TRUE	0	0.05739	53.0676	0.984601	68.2778	66	0.399778	0.00852499	0.00692171	0.222524	NA	0.441
75	ebi-a-GCST90001465	LUSCs	CD86+ myeloid Dendritic Cell %Dendritic Cell || id:ebi-a-GCST90001465	68	-0.00950097	0.0178894	0.597136	0.99 (0.96-1.03)	-1.3e-05	0.0174646	0.999407	1.00 (0.97-1.03)	0.00151629	0.0116649	0.896577	0.982658	1.00 (0.98-1.02)	0.00257683	0.018137	0.887446	1.00 (0.97-1.04)	0.00667704	0.0337162	0.843616	1.01 (0.94-1.08)	TRUE	0	0.0518553	51.4884	0.963705	68.8408	67	0.41485	0.00469831	0.00571418	0.413913	NA	0.436
76	ebi-a-GCST90001466	LUSCs	CD86+ plasmacytoid Dendritic Cell Absolute Count || id:ebi-a-GCST90001466	14	-0.0425585	0.0588296	0.483285	0.96 (0.85-1.08)	-0.0344537	0.0499492	0.490335	0.97 (0.88-1.07)	-0.04061	0.0364714	0.265504	0.726722	0.96 (0.89-1.03)	-0.0332013	0.0487209	0.50754	0.97 (0.88-1.06)	-0.0745466	0.0740707	0.332578	0.93 (0.80-1.07)	TRUE	3.71e-63	0.177236	21.9662	0.0906061	11.4277	13	0.575035	0.000566379	0.0134177	0.967025	NA	0.631
77	ebi-a-GCST90001467	LUSCs	CD86+ plasmacytoid Dendritic Cell %Dendritic Cell || id:ebi-a-GCST90001467	28	-0.106591	0.0507094	0.0453916	0.90 (0.81-0.99)	-0.0302261	0.0386654	0.434369	0.97 (0.90-1.05)	-0.0106461	0.0271376	0.694836	0.928677	0.99 (0.94-1.04)	-0.0585968	0.0495317	0.247115	0.94 (0.86-1.04)	-0.0509599	0.0641508	0.433903	0.95 (0.84-1.08)	TRUE	2.06e-157	0.0695122	25.2265	0.205378	21.8866	27	0.743119	0.021776	0.00972241	0.0338748	NA	0.743
78	ebi-a-GCST90001468	LUSCs	CD62L- myeloid Dendritic Cell Absolute Count || id:ebi-a-GCST90001468	61	0.0305137	0.032877	0.357129	1.03 (0.97-1.10)	0.00781833	0.0236385	0.740836	1.01 (0.96-1.06)	0.0160153	0.0147999	0.279198	0.731303	1.02 (0.99-1.05)	0.0242166	0.0294646	0.414395	1.02 (0.97-1.09)	-0.00469015	0.044411	0.916246	1.00 (0.91-1.09)	TRUE	0	0.263364	55.065	0.928043	68.3948	60	0.213747	-0.00420056	0.00833722	0.616255	NA	0.228
79	ebi-a-GCST90001469	LUSCs	CD62L- myeloid Dendritic Cell %Dendritic Cell || id:ebi-a-GCST90001469	74	0.00381566	0.0217864	0.861462	1.00 (0.96-1.05)	0.00496332	0.019064	0.794594	1.00 (0.97-1.04)	0.00260721	0.0122954	0.832069	0.968975	1.00 (0.98-1.03)	0.00716721	0.0215557	0.740466	1.01 (0.97-1.05)	-0.000595849	0.0349969	0.986463	1.00 (0.93-1.07)	TRUE	NA	0.0562596	53.968	1.09596	56.8303	73	0.91862	-0.000423331	0.00630046	0.946616	NA	0.92
80	ebi-a-GCST90001470	LUSCs	CD62L- plasmacytoid Dendritic Cell Absolute Count || id:ebi-a-GCST90001470	27	0.00908995	0.0513788	0.860997	1.01 (0.91-1.12)	-0.00577721	0.0369202	0.875656	0.99 (0.92-1.07)	0.0113299	0.0266882	0.67118	0.917189	1.01 (0.96-1.07)	-0.0065199	0.0455702	0.887335	0.99 (0.91-1.09)	-0.0247026	0.0649691	0.70687	0.98 (0.86-1.11)	TRUE	1.02e-168	0.0740675	27.7564	0.219579	22.5933	26	0.655841	0.000555335	0.0108846	0.959715	NA	0.651
81	ebi-a-GCST90001471	LUSCs	CD62L- plasmacytoid Dendritic Cell %Dendritic Cell || id:ebi-a-GCST90001471	29	0.0446109	0.0472261	0.353228	1.05 (0.95-1.15)	-0.00665583	0.0361183	0.853795	0.99 (0.93-1.07)	-0.000518859	0.025576	0.983814	0.995021	1.00 (0.95-1.05)	-0.00655269	0.0437985	0.882145	0.99 (0.91-1.08)	-0.00655269	0.0545847	0.905304	0.99 (0.89-1.11)	TRUE	7.81e-220	0.0500595	31.5991	0.264785	9.7788	28	0.999436	-0.01149	0.0101079	0.265635	NA	1
82	ebi-a-GCST90001472	LUSCs	CD62L- CD86+ myeloid Dendritic Cell Absolute Count || id:ebi-a-GCST90001472	78	0.00890924	0.0254609	0.727368	1.01 (0.96-1.06)	0.0061267	0.0202401	0.762118	1.01 (0.97-1.05)	0.00925701	0.0124894	0.45858	0.833677	1.01 (0.98-1.03)	0.0133364	0.0235108	0.572196	1.01 (0.97-1.06)	0.011399	0.0351718	0.746744	1.01 (0.94-1.08)	TRUE	NA	0.143971	58.8069	1.25185	67.8499	77	0.762525	0.000111397	0.00710689	0.987535	NA	0.764
83	ebi-a-GCST90001473	LUSCs	CD62L- CD86+ myeloid Dendritic Cell %Dendritic Cell || id:ebi-a-GCST90001473	79	0.0162771	0.0250162	0.517202	1.02 (0.97-1.07)	0.00444277	0.020564	0.828952	1.00 (0.96-1.05)	0.014385	0.0126066	0.253839	0.720034	1.01 (0.99-1.04)	0.0119803	0.0220754	0.588884	1.01 (0.97-1.06)	0.0060286	0.0374085	0.872387	1.01 (0.93-1.08)	TRUE	NA	0.280748	58.1605	1.24509	68.4184	78	0.77248	-0.000594587	0.00679035	0.930451	NA	0.774
84	ebi-a-GCST90001474	LUSCs	Plasmacytoid Dendritic Cell %Dendritic Cell || id:ebi-a-GCST90001474	40	-0.0283229	0.0324199	0.387809	0.97 (0.91-1.04)	-0.0105342	0.0293475	0.719635	0.99 (0.93-1.05)	-0.0135444	0.0178059	0.446855	0.831185	0.99 (0.95-1.02)	-0.0206271	0.0278005	0.462551	0.98 (0.93-1.03)	-0.0383304	0.0478652	0.4281	0.96 (0.88-1.06)	TRUE	0	0.124899	42.2512	0.47674	45.7241	39	0.21299	0.00465974	0.00817842	0.572193	NA	0.256
85	ebi-a-GCST90001475	LUSCs	HLA DR++ monocyte %monocyte || id:ebi-a-GCST90001475	28	0.0998778	0.0416343	0.023907	1.11 (1.02-1.20)	0.0793603	0.0368413	0.0312315	1.08 (1.01-1.16)	0.035308	0.0230004	0.124759	0.587527	1.04 (0.99-1.08)	0.0734278	0.0404076	0.0803058	1.08 (0.99-1.16)	0.0551859	0.0707938	0.442447	1.06 (0.92-1.21)	TRUE	5.79e-159	0.280406	26.2925	0.203206	37.0875	27	0.0934449	-0.021476	0.0109133	0.0598334	NA	0.112
86	ebi-a-GCST90001476	LUSCs	HLA DR++ monocyte %leukocyte || id:ebi-a-GCST90001476	11	-0.0549216	0.0201432	0.0233556	0.95 (0.91-0.98)	-0.0577332	0.0243875	0.0179172	0.94 (0.90-0.99)	-0.0521688	0.0168932	0.00201403	0.0917643	0.95 (0.92-0.98)	-0.0551723	0.0227567	0.0357885	0.95 (0.91-0.99)	-0.0490058	0.0495556	0.346033	0.95 (0.86-1.05)	TRUE	2.64e-60	0.244943	27.7353	0.0840681	10.0009	10	0.440416	0.00313811	0.0109057	0.780055	rs4714556, rs6904562, NA	0.008
87	ebi-a-GCST90001477	LUSCs	HLA DR++ monocyte Absolute Count || id:ebi-a-GCST90001477	25	-0.0305083	0.0405965	0.459972	0.97 (0.90-1.05)	-0.0425683	0.039458	0.280666	0.96 (0.89-1.04)	-0.0161156	0.022853	0.480697	0.83779	0.98 (0.94-1.03)	-0.059487	0.0364972	0.116178	0.94 (0.88-1.01)	-0.0326878	0.0651055	0.62019	0.97 (0.85-1.10)	TRUE	2.33e-121	0.0853308	23.2961	0.161672	34.5251	24	0.0757607	0.00557202	0.0114329	0.630612	rs28610544, rs61289229, NA	<0.001
88	ebi-a-GCST90001478	LUSCs	CD4 regulatory T cell %CD4+ T cell || id:ebi-a-GCST90001478	23	0.0425608	0.0676695	0.536163	1.04 (0.91-1.19)	0.0105232	0.0440102	0.811021	1.01 (0.93-1.10)	0.0134267	0.029298	0.646752	0.90939	1.01 (0.96-1.07)	0.00788822	0.0479481	0.870827	1.01 (0.92-1.11)	0.0195	0.0649672	0.76688	1.02 (0.90-1.16)	TRUE	1.98e-129	0.0767508	26.0974	0.173284	22.9686	22	0.403503	-0.00691725	0.0143454	0.634657	NA	0.459
89	ebi-a-GCST90001479	LUSCs	CD4 regulatory T cell %T cell || id:ebi-a-GCST90001479	20	0.0032396	0.0443662	0.942596	1.00 (0.92-1.09)	0.00315348	0.0378336	0.933572	1.00 (0.93-1.08)	-0.0114897	0.0256264	0.653896	0.911454	0.99 (0.94-1.04)	0.0308113	0.0461068	0.512005	1.03 (0.94-1.13)	-0.00768998	0.0662235	0.908775	0.99 (0.87-1.13)	TRUE	3.97e-99	0.0651745	23.7905	0.137531	23.0801	19	0.233832	-0.00467698	0.0106982	0.667184	NA	0.221
90	ebi-a-GCST90001480	LUSCs	Resting CD4 regulatory T cell Absolute Count || id:ebi-a-GCST90001480	40	0.0167296	0.0247146	0.502562	1.02 (0.97-1.07)	-0.00399257	0.0241776	0.868837	1.00 (0.95-1.04)	0.00089225	0.0167547	0.95753	0.995021	1.00 (0.97-1.03)	0.0104647	0.0253161	0.681605	1.01 (0.96-1.06)	0.00794143	0.0424312	0.852505	1.01 (0.93-1.10)	TRUE	2.42e-297	0.0502301	29.7115	0.34561	42.5822	39	0.319597	-0.00775571	0.00852362	0.368606	NA	0.354
91	ebi-a-GCST90001481	LUSCs	Resting CD4 regulatory T cell %CD4 regulatory T cell || id:ebi-a-GCST90001481	76	-0.000635916	0.0121729	0.958478	1.00 (0.98-1.02)	-0.00217264	0.0148036	0.883318	1.00 (0.97-1.03)	-0.000906608	0.00987355	0.92684	0.983517	1.00 (0.98-1.02)	0.00595728	0.0120512	0.622517	1.01 (0.98-1.03)	0.0102611	0.0258769	0.692835	1.01 (0.96-1.06)	TRUE	0	0.0506336	42.668	0.922956	59.097	75	0.911187	-0.000199069	0.00523606	0.969775	NA	0.922
92	ebi-a-GCST90001482	LUSCs	Resting CD4 regulatory T cell %CD4+ T cell || id:ebi-a-GCST90001482	57	0.0110361	0.0152471	0.472246	1.01 (0.98-1.04)	-0.00239074	0.0173175	0.890198	1.00 (0.96-1.03)	0.00437057	0.0110727	0.693051	0.928677	1.00 (0.98-1.03)	0.00758942	0.0151728	0.618894	1.01 (0.98-1.04)	0.0153164	0.0260982	0.559645	1.02 (0.96-1.07)	TRUE	0	0.059408	35.7833	0.584351	67.2451	56	0.144387	-0.00481212	0.0066168	0.470153	NA	0.157
93	ebi-a-GCST90001483	LUSCs	CD39+ resting CD4 regulatory T cell Absolute Count || id:ebi-a-GCST90001483	142	0.0237991	0.0131193	0.0718106	1.02 (1.00-1.05)	0.00252974	0.0132454	0.848533	1.00 (0.98-1.03)	0.00759745	0.00813401	0.350286	0.768411	1.01 (0.99-1.02)	0.00873628	0.0131556	0.507727	1.01 (0.98-1.04)	0.0459891	0.0245137	0.0627151	1.05 (1.00-1.10)	TRUE	NA	0.157499	53.7909	2.12095	152.952	141	0.232078	-0.007425	0.00460909	0.109444	NA	0.238
94	ebi-a-GCST90001484	LUSCs	CD39+ resting CD4 regulatory T cell %resting CD4 regulatory T cell || id:ebi-a-GCST90001484	156	0.0209042	0.0173391	0.229817	1.02 (0.99-1.06)	0.0251214	0.0142266	0.0774285	1.03 (1.00-1.05)	0.0198795	0.00917652	0.030285	0.380371	1.02 (1.00-1.04)	0.037405	0.0207422	0.0732797	1.04 (1.00-1.08)	0.0670971	0.0313854	0.0340972	1.07 (1.01-1.14)	TRUE	NA	0.724872	50.6438	2.23601	163.191	155	0.310305	-0.000351773	0.00499145	0.943907	NA	0.312
95	ebi-a-GCST90001485	LUSCs	CD39+ resting CD4 regulatory T cell %CD4 regulatory T cell || id:ebi-a-GCST90001485	159	0.0151488	0.0118595	0.203366	1.02 (0.99-1.04)	0.00349595	0.0131226	0.789926	1.00 (0.98-1.03)	0.0100452	0.00766843	0.190217	0.663485	1.01 (1.00-1.03)	0.00982229	0.0122266	0.422976	1.01 (0.99-1.03)	0.0662495	0.0256025	0.0105646	1.07 (1.02-1.12)	TRUE	NA	0.26725	55.4944	2.41222	165.752	158	0.32042	-0.00237544	0.004129	0.565908	NA	0.321
96	ebi-a-GCST90001486	LUSCs	Activated CD4 regulatory T cell Absolute Count || id:ebi-a-GCST90001486	14	0.0521442	0.0478917	0.297628	1.05 (0.96-1.16)	0.0174589	0.0412316	0.671978	1.02 (0.94-1.10)	0.0407815	0.0264016	0.122429	0.587527	1.04 (0.99-1.10)	-0.0167739	0.054791	0.764343	0.98 (0.88-1.09)	-0.0621063	0.0735802	0.413897	0.94 (0.81-1.09)	TRUE	7.51e-62	0.186973	22.2555	0.0909481	20.9662	13	0.0736002	-0.00586968	0.0170366	0.736409	rs11593335	0.011
97	ebi-a-GCST90001487	LUSCs	Activated CD4 regulatory T cell %CD4 regulatory T cell || id:ebi-a-GCST90001487	32	-0.0163026	0.0233676	0.490762	0.98 (0.94-1.03)	0.00454084	0.0253104	0.857619	1.00 (0.96-1.06)	0.00919271	0.0173373	0.595954	0.904709	1.01 (0.98-1.04)	-0.00315951	0.0263936	0.905487	1.00 (0.95-1.05)	-0.00315951	0.0352046	0.929065	1.00 (0.93-1.07)	TRUE	1.88e-181	0.0667462	25.247	0.233338	35.3817	31	0.268923	0.013536	0.00792734	0.0980572	NA	0.273
98	ebi-a-GCST90001488	LUSCs	Activated CD4 regulatory T cell %CD4+ T cell || id:ebi-a-GCST90001488	20	-0.0382264	0.0374688	0.321142	0.96 (0.89-1.04)	-0.0167964	0.036635	0.646608	0.98 (0.92-1.06)	-0.010693	0.0250575	0.669571	0.917189	0.99 (0.94-1.04)	-0.0239024	0.0440363	0.593587	0.98 (0.90-1.06)	-0.0363805	0.0523873	0.495803	0.96 (0.87-1.07)	TRUE	1.74e-92	0.062329	22.3258	0.129142	22.1808	19	0.275349	0.0117707	0.0111119	0.303475	NA	0.297
99	ebi-a-GCST90001489	LUSCs	CD39+ activated CD4 regulatory T cell Absolute Count || id:ebi-a-GCST90001489	158	0.00970689	0.0198375	0.625301	1.01 (0.97-1.05)	0.0106234	0.015521	0.493688	1.01 (0.98-1.04)	0.000376489	0.00982626	0.969437	0.995021	1.00 (0.98-1.02)	0.0115495	0.0232299	0.619758	1.01 (0.97-1.06)	0.0178068	0.0332351	0.592866	1.02 (0.95-1.09)	TRUE	NA	0.0502311	42.9452	1.95046	148.412	157	0.675789	-0.00284768	0.00525953	0.588982	NA	0.676
100	ebi-a-GCST90001490	LUSCs	CD39+ activated CD4 regulatory T cell %activated CD4 regulatory T cell || id:ebi-a-GCST90001490	5	0.0128152	0.12684	0.925898	1.01 (0.79-1.30)	-0.0381919	0.0811724	0.637995	0.96 (0.82-1.13)	-0.0165287	0.0595002	0.781171	0.949123	0.98 (0.88-1.11)	-0.0495437	0.0859962	0.595401	0.95 (0.80-1.13)	-0.012205	0.105646	0.913595	0.99 (0.80-1.22)	TRUE	2.13e-22	0.0571705	21.8926	0.0316613	5.38809	4	0.249743	-0.00946163	0.032097	0.787382	NA	0.355
101	ebi-a-GCST90001491	LUSCs	CD39+ activated CD4 regulatory T cell %CD4 regulatory T cell || id:ebi-a-GCST90001491	151	0.0178496	0.0186691	0.340568	1.02 (0.98-1.06)	0.00808297	0.0153807	0.599216	1.01 (0.98-1.04)	0.00364279	0.00958881	0.704019	0.928677	1.00 (0.98-1.02)	0.0163501	0.0209989	0.437432	1.02 (0.98-1.06)	0.0368631	0.0308992	0.234749	1.04 (0.98-1.10)	TRUE	NA	0.0725611	46.726	2.00397	152.814	150	0.420774	-0.0048045	0.00539754	0.374832	NA	0.451
102	ebi-a-GCST90001492	LUSCs	Secreting CD4 regulatory T cell Absolute Count || id:ebi-a-GCST90001492	27	-0.0022782	0.0136268	0.868569	1.00 (0.97-1.02)	-0.0159197	0.015775	0.312891	0.98 (0.95-1.02)	-0.00495121	0.0105598	0.639162	0.908282	1.00 (0.97-1.02)	-0.0173769	0.0164011	0.299116	0.98 (0.95-1.01)	-0.0211556	0.0251514	0.407945	0.98 (0.93-1.03)	TRUE	2.41e-179	0.0547284	29.4314	0.231041	28.707	26	0.324573	-0.00336556	0.00961128	0.729146	NA	0.35
103	ebi-a-GCST90001493	LUSCs	Secreting CD4 regulatory T cell %CD4 regulatory T cell || id:ebi-a-GCST90001493	63	-0.0138988	0.0153693	0.369383	0.99 (0.96-1.02)	-0.0219933	0.0174631	0.207879	0.98 (0.95-1.01)	-0.00349215	0.0110643	0.752288	0.948701	1.00 (0.98-1.02)	-0.0139558	0.0149847	0.355289	0.99 (0.96-1.02)	0.000296723	0.0255795	0.990782	1.00 (0.95-1.05)	TRUE	0	0.0574114	40.376	0.726061	74.3146	62	0.135859	0.00638134	0.00581615	0.276877	NA	0.158
104	ebi-a-GCST90001494	LUSCs	Secreting CD4 regulatory T cell %CD4+ T cell || id:ebi-a-GCST90001494	30	-0.0196797	0.0165192	0.243527	0.98 (0.95-1.01)	-0.0199006	0.0176099	0.25844	0.98 (0.95-1.01)	-0.0243166	0.0121256	0.0449213	0.423373	0.98 (0.95-1.00)	-0.0167225	0.0170349	0.334386	0.98 (0.95-1.02)	-0.0115249	0.0253074	0.652216	0.99 (0.94-1.04)	TRUE	2.6e-286	0.221003	38.75	0.333337	35.6617	29	0.18363	-0.00395123	0.00795971	0.623485	NA	0.215
105	ebi-a-GCST90001495	LUSCs	CD39+ secreting CD4 regulatory T cell Absolute Count || id:ebi-a-GCST90001495	173	0.00535097	0.019159	0.780357	1.01 (0.97-1.04)	0.00838922	0.0143352	0.558401	1.01 (0.98-1.04)	0.00246706	0.00920389	0.788665	0.955465	1.00 (0.98-1.02)	0.0168529	0.0256917	0.512721	1.02 (0.97-1.07)	0.0523282	0.0357867	0.145505	1.05 (0.98-1.13)	TRUE	NA	0.0618007	46.434	2.30053	156.753	172	0.791452	-0.000895396	0.00521712	0.863934	NA	0.817
106	ebi-a-GCST90001496	LUSCs	CD39+ secreting CD4 regulatory T cell %secreting CD4 regulatory T cell || id:ebi-a-GCST90001496	193	0.00663536	0.0147543	0.653419	1.01 (0.98-1.04)	0.00843942	0.012777	0.508921	1.01 (0.98-1.03)	0.00495252	0.00812702	0.542266	0.890343	1.00 (0.99-1.02)	0.010337	0.0220762	0.640143	1.01 (0.97-1.06)	0.0688178	0.0349511	0.0503952	1.07 (1.00-1.15)	TRUE	NA	0.106291	48.7229	2.66174	188.209	192	0.563825	-0.000611031	0.00447124	0.891445	NA	0.568
107	ebi-a-GCST90001497	LUSCs	CD39+ secreting CD4 regulatory T cell %CD4 regulatory T cell || id:ebi-a-GCST90001497	183	0.00993067	0.0152866	0.516754	1.01 (0.98-1.04)	0.0102982	0.0137875	0.45511	1.01 (0.98-1.04)	0.00519641	0.00834419	0.533444	0.886739	1.01 (0.99-1.02)	0.0190116	0.022919	0.407902	1.02 (0.97-1.07)	0.0522659	0.0311734	0.0953342	1.05 (0.99-1.12)	TRUE	NA	0.110246	49.8659	2.58322	173.87	182	0.654519	-0.00171467	0.00463898	0.712096	NA	0.684
108	ebi-a-GCST90001498	LUSCs	Activated & resting CD4 regulatory T cell Absolute Count || id:ebi-a-GCST90001498	17	-0.041097	0.0553263	0.469071	0.96 (0.86-1.07)	-0.0484323	0.0431697	0.261903	0.95 (0.88-1.04)	-0.0359859	0.033283	0.279604	0.731303	0.96 (0.90-1.03)	-0.0424118	0.0556887	0.457386	0.96 (0.86-1.07)	-0.0516458	0.0767112	0.510397	0.95 (0.82-1.10)	TRUE	1.72e-83	0.178214	23.3568	0.115862	11.0164	16	0.808474	0.00143786	0.0124333	0.909467	NA	0.828
109	ebi-a-GCST90001499	LUSCs	Activated & resting CD4 regulatory T cell %CD4 regulatory T cell || id:ebi-a-GCST90001499	62	0.0150345	0.0154351	0.333945	1.02 (0.98-1.05)	0.0208254	0.0170421	0.221709	1.02 (0.99-1.06)	0.001096	0.0110163	0.92075	0.982658	1.00 (0.98-1.02)	0.0142062	0.0144701	0.330094	1.01 (0.99-1.04)	-0.00884975	0.028206	0.754778	0.99 (0.94-1.05)	TRUE	0	0.0507227	40.6536	0.719235	76.8092	61	0.0833752	-0.00851827	0.00574515	0.143391	NA	0.08
110	ebi-a-GCST90001500	LUSCs	Activated & resting CD4 regulatory T cell %CD4+ T cell || id:ebi-a-GCST90001500	39	0.0200095	0.0209066	0.344734	1.02 (0.98-1.06)	-0.00121864	0.0229206	0.957598	1.00 (0.95-1.04)	0.000402568	0.0154677	0.979236	0.995021	1.00 (0.97-1.03)	0.0150882	0.0225819	0.508074	1.02 (0.97-1.06)	0.0200876	0.0320201	0.534186	1.02 (0.96-1.09)	TRUE	9.05e-262	0.0500419	27.5152	0.30933	30.0913	38	0.816234	-0.0101493	0.0072808	0.171639	NA	0.839
111	ebi-a-GCST90001501	LUSCs	Activated & secreting CD4 regulatory T cell Absolute Count || id:ebi-a-GCST90001501	26	-0.0125805	0.0133462	0.355265	0.99 (0.96-1.01)	-0.0177179	0.0151789	0.243103	0.98 (0.95-1.01)	-0.00329113	0.0107644	0.759802	0.948701	1.00 (0.98-1.02)	-0.0167775	0.0168286	0.328335	0.98 (0.95-1.02)	-0.0112754	0.0259928	0.668162	0.99 (0.94-1.04)	TRUE	1.81e-173	0.0520197	29.5548	0.223447	23.897	25	0.525333	0.0122877	0.0104364	0.250585	NA	0.507
112	ebi-a-GCST90001502	LUSCs	Activated & secreting CD4 regulatory T cell %CD4 regulatory T cell || id:ebi-a-GCST90001502	82	0.000934783	0.00990918	0.925079	1.00 (0.98-1.02)	0.0102529	0.0122961	0.404377	1.01 (0.99-1.03)	-0.000333622	0.00828192	0.967867	0.995021	1.00 (0.98-1.02)	-0.0015101	0.0100072	0.880429	1.00 (0.98-1.02)	-0.00792365	0.0203574	0.69813	0.99 (0.95-1.03)	TRUE	0	0.0500881	40.5592	0.947856	71.1796	81	0.774034	-0.00117889	0.00505676	0.816255	NA	0.806
113	ebi-a-GCST90001503	LUSCs	Activated & secreting CD4 regulatory T cell %CD4+ T cell || id:ebi-a-GCST90001503	39	-0.0191571	0.0126568	0.138627	0.98 (0.96-1.01)	-0.0207168	0.0136847	0.13006	0.98 (0.95-1.01)	-0.0206667	0.00910238	0.0231792	0.359887	0.98 (0.96-1.00)	-0.0250492	0.0135559	0.0724183	0.98 (0.95-1.00)	-0.0190457	0.0198697	0.343853	0.98 (0.94-1.02)	TRUE	0	0.189521	33.6624	0.377219	50.8816	38	0.0789633	-0.00176281	0.00795533	0.825852	NA	0.11
114	ebi-a-GCST90001504	LUSCs	CD25++ CD4+ T cell Absolute Count || id:ebi-a-GCST90001504	16	0.0311471	0.0294593	0.308281	1.03 (0.97-1.09)	0.0037904	0.0262324	0.885111	1.00 (0.95-1.06)	0.0230002	0.0194255	0.236406	0.710669	1.02 (0.99-1.06)	0.0097241	0.0243642	0.695434	1.01 (0.96-1.06)	0.0097241	0.0415951	0.818316	1.01 (0.93-1.10)	TRUE	5.08e-79	0.101803	24.084	0.112276	17.622	15	0.283061	-0.00615702	0.0150857	0.689347	NA	0.314
115	ebi-a-GCST90001505	LUSCs	CD25++ CD4+ T cell %CD4+ T cell || id:ebi-a-GCST90001505	22	0.0419388	0.0477667	0.390374	1.04 (0.95-1.15)	-0.0214397	0.0410927	0.601851	0.98 (0.90-1.06)	-0.0371702	0.0272045	0.171837	0.637636	0.96 (0.91-1.02)	-0.00733042	0.0389224	0.852423	0.99 (0.92-1.07)	-0.021847	0.0716762	0.763518	0.98 (0.85-1.13)	TRUE	8.97e-129	0.257428	27.5218	0.174176	27.4391	21	0.156786	-0.0253237	0.0121762	0.050621	NA	0.177
116	ebi-a-GCST90001506	LUSCs	CD25++ CD4+ T cell %T cell || id:ebi-a-GCST90001506	21	-0.0195563	0.0442383	0.663431	0.98 (0.90-1.07)	-0.00509643	0.0352395	0.885009	0.99 (0.93-1.07)	-0.0267476	0.0260088	0.30376	0.738137	0.97 (0.93-1.02)	0.0156948	0.0433235	0.720951	1.02 (0.93-1.11)	-0.0141593	0.0611645	0.819282	0.99 (0.87-1.11)	TRUE	2.87e-112	0.143707	25.3512	0.153524	22.9656	20	0.290485	-0.00246561	0.0115831	0.833702	NA	0.31
117	ebi-a-GCST90001507	LUSCs	CD25++ CD45RA+ CD4 not regulatory T cell Absolute Count || id:ebi-a-GCST90001507	44	-0.00872244	0.0146271	0.554162	0.99 (0.96-1.02)	-0.0105065	0.0165784	0.526244	0.99 (0.96-1.02)	-0.000132238	0.011629	0.990927	0.995021	1.00 (0.98-1.02)	-0.00792101	0.0144738	0.587025	0.99 (0.96-1.02)	0.0165042	0.0281134	0.560233	1.02 (0.96-1.07)	TRUE	0	0.0500055	29.5126	0.377365	37.0214	43	0.727219	0.00671177	0.00693223	0.338488	NA	0.737
118	ebi-a-GCST90001508	LUSCs	CD25++ CD45RA+ CD4 not regulatory T cell %CD4+ T cell || id:ebi-a-GCST90001508	60	0.00464924	0.0116546	0.691419	1.00 (0.98-1.03)	0.0166178	0.0148564	0.263327	1.02 (0.99-1.05)	0.002835	0.00967185	0.769431	0.948896	1.00 (0.98-1.02)	0.0116298	0.0118717	0.331274	1.01 (0.99-1.04)	0.0203039	0.024161	0.404102	1.02 (0.97-1.07)	TRUE	0	0.0536206	31.1129	0.53688	49.1507	59	0.816047	-0.00152161	0.00545388	0.78124	NA	0.804
119	ebi-a-GCST90001509	LUSCs	CD25++ CD45RA+ CD4 not regulatory T cell %T cell || id:ebi-a-GCST90001509	48	0.00997488	0.0116686	0.397064	1.01 (0.99-1.03)	0.00205734	0.0147123	0.888787	1.00 (0.97-1.03)	0.000354876	0.00957213	0.970426	0.995021	1.00 (0.98-1.02)	0.00489067	0.0138175	0.72496	1.00 (0.98-1.03)	0.0225851	0.0220948	0.311925	1.02 (0.98-1.07)	TRUE	0	0.0500452	31.1084	0.429645	46.4926	47	0.49347	-0.00960723	0.00666419	0.156183	NA	0.514
120	ebi-a-GCST90001510	LUSCs	CD25++ CD45RA- CD4 not regulatory T cell Absolute Count || id:ebi-a-GCST90001510	22	0.0055355	0.0197377	0.782011	1.01 (0.97-1.05)	-2.08e-05	0.0196431	0.999154	1.00 (0.96-1.04)	-0.009241	0.0143012	0.518169	0.87644	0.99 (0.96-1.02)	0.00815899	0.0243874	0.741277	1.01 (0.96-1.06)	0.00653845	0.0313147	0.836618	1.01 (0.95-1.07)	TRUE	1.46e-138	0.0631022	28.6968	0.183481	17.7723	21	0.663366	-0.0149572	0.0137698	0.290294	NA	0.66
121	ebi-a-GCST90001511	LUSCs	CD25++ CD45RA- CD4 not regulatory T cell %CD4+ T cell || id:ebi-a-GCST90001511	27	0.00794511	0.0215002	0.714839	1.01 (0.97-1.05)	-0.0036625	0.0227503	0.872104	1.00 (0.95-1.04)	-0.0084599	0.0154703	0.584484	0.904709	0.99 (0.96-1.02)	1.83e-05	0.0228778	0.999368	1.00 (0.96-1.05)	-0.0382795	0.0298757	0.211401	0.96 (0.91-1.02)	TRUE	2.48e-192	0.0645886	31.3716	0.243425	31.0962	26	0.224707	-0.0118806	0.00975008	0.234403	NA	0.258
122	ebi-a-GCST90001512	LUSCs	CD25++ CD45RA- CD4 not regulatory T cell %T cell || id:ebi-a-GCST90001512	28	-0.0108147	0.0220145	0.62737	0.99 (0.95-1.03)	-0.0277874	0.0241419	0.249731	0.97 (0.93-1.02)	-0.0279832	0.0162044	0.0841867	0.561862	0.97 (0.94-1.00)	-0.0164686	0.0289516	0.574173	0.98 (0.93-1.04)	-0.0140413	0.0402196	0.72971	0.99 (0.91-1.07)	TRUE	9.6e-171	0.199201	27.3907	0.220846	27.7306	27	0.424962	-0.0115726	0.00996143	0.255897	NA	0.429
123	ebi-a-GCST90001513	LUSCs	CD4 regulatory T cell Absolute Count || id:ebi-a-GCST90001513	19	0.0923333	0.0635568	0.164498	1.10 (0.97-1.24)	0.0607938	0.0454678	0.181199	1.06 (0.97-1.16)	0.0271307	0.0305688	0.374794	0.791957	1.03 (0.97-1.09)	0.0917425	0.0797438	0.265007	1.10 (0.94-1.28)	0.0783903	0.0795474	0.337463	1.08 (0.93-1.26)	TRUE	1.26e-84	0.128307	21.7083	0.120431	22.1628	18	0.224839	-0.0184791	0.0153079	0.243898	NA	0.168
124	ebi-a-GCST90001514	LUSCs	Hematopoietic Stem Cell Absolute Count || id:ebi-a-GCST90001514	26	-0.0214617	0.0253872	0.406251	0.98 (0.93-1.03)	0.00147026	0.0243092	0.951772	1.00 (0.95-1.05)	-0.0048969	0.0170428	0.77386	0.948896	1.00 (0.96-1.03)	0.00129148	0.0313156	0.967432	1.00 (0.94-1.06)	0.0125924	0.0385062	0.746374	1.01 (0.94-1.09)	TRUE	7.21e-217	0.0582229	29.8735	0.409902	21.9039	25	0.641285	0.00800961	0.00909829	0.387405	NA	0.648
125	ebi-a-GCST90001515	LUSCs	Immature Myeloid-Derived Suppressor Cells Absolute Count || id:ebi-a-GCST90001515	26	-0.0743095	0.0355101	0.047133	0.93 (0.87-1.00)	-0.0213515	0.0256507	0.405187	0.98 (0.93-1.03)	-0.00175197	0.0190837	0.926853	0.983517	1.00 (0.96-1.04)	-0.0270784	0.0290161	0.359634	0.97 (0.92-1.03)	-0.0105692	0.0447953	0.815398	0.99 (0.91-1.08)	TRUE	2.36e-204	0.0510067	28.7654	0.392812	20.0152	25	0.746028	0.0255573	0.0105481	0.023308	NA	0.759
126	ebi-a-GCST90001516	LUSCs	Immature Myeloid-Derived Suppressor Cells %CD33dim HLA DR- CD66b- || id:ebi-a-GCST90001516	18	-0.060559	0.0599123	0.327158	0.94 (0.84-1.06)	-0.0611255	0.0343109	0.0748281	0.94 (0.88-1.01)	-0.0540858	0.0248997	0.0298446	0.380371	0.95 (0.90-0.99)	-0.0672365	0.0450769	0.154129	0.93 (0.86-1.02)	-0.0530845	0.0541416	0.3406	0.95 (0.85-1.05)	TRUE	3.91e-105	0.592384	24.5391	0.234595	11.1569	17	0.848293	0.00188014	0.0158276	0.906921	NA	0.878
127	ebi-a-GCST90001517	LUSCs	CD33+ HLA DR+ Absolute Count || id:ebi-a-GCST90001517	31	0.0128178	0.021213	0.550382	1.01 (0.97-1.06)	0.0118698	0.021781	0.585782	1.01 (0.97-1.06)	0.0207505	0.0148452	0.162175	0.630169	1.02 (0.99-1.05)	0.0113151	0.0200728	0.577147	1.01 (0.97-1.05)	0.0591491	0.0398012	0.147683	1.06 (0.98-1.15)	TRUE	5.34e-210	0.205876	24.615	0.404483	32.6921	30	0.336058	0.00414727	0.00747024	0.583034	NA	0.349
128	ebi-a-GCST90001518	LUSCs	CD33+ HLA DR+ CD14- Absolute Count || id:ebi-a-GCST90001518	28	0.00286145	0.012791	0.824734	1.00 (0.98-1.03)	0.000267368	0.0147015	0.98549	1.00 (0.97-1.03)	-0.00184876	0.0106034	0.861586	0.9814	1.00 (0.98-1.02)	0.00238914	0.0123946	0.848593	1.00 (0.98-1.03)	-0.00304957	0.0216648	0.889103	1.00 (0.96-1.04)	TRUE	4.71e-186	0.0510498	24.8013	0.367886	21.8597	27	0.744474	-0.00477231	0.00724824	0.516064	NA	0.783
129	ebi-a-GCST90001519	LUSCs	CD33+ HLA DR+ CD14- %CD33+ HLA DR+ || id:ebi-a-GCST90001519	19	-0.0157169	0.0390453	0.692311	0.98 (0.91-1.06)	-0.00105906	0.0309523	0.972705	1.00 (0.94-1.06)	-0.00107408	0.0204275	0.958067	0.995021	1.00 (0.96-1.04)	0.00154199	0.0381634	0.968215	1.00 (0.93-1.08)	-0.00478332	0.0495292	0.92413	1.00 (0.90-1.10)	TRUE	1.12e-112	0.0502414	24.8596	0.250651	23.0433	18	0.188933	0.00612356	0.0129991	0.643576	NA	0.183
130	ebi-a-GCST90001520	LUSCs	CD33+ HLA DR+ CD14dim Absolute Count || id:ebi-a-GCST90001520	28	-0.0339814	0.0531463	0.528161	0.97 (0.87-1.07)	0.0315893	0.0333795	0.343961	1.03 (0.97-1.10)	-0.0199471	0.0264148	0.45016	0.831185	0.98 (0.93-1.03)	0.0460703	0.0429864	0.293323	1.05 (0.96-1.14)	0.0506334	0.0567445	0.380113	1.05 (0.94-1.18)	TRUE	6.48e-170	0.170043	23.509	0.349558	40.1166	27	0.0499644	0.00478478	0.0156331	0.761991	NA	0.043
131	ebi-a-GCST90001521	LUSCs	CD33+ HLA DR+ CD14dim %CD33+ HLA DR+ || id:ebi-a-GCST90001521	22	0.0802686	0.0484811	0.113396	1.08 (0.99-1.19)	0.0438256	0.0355782	0.21802	1.04 (0.97-1.12)	0.0448731	0.0227362	0.0484224	0.435802	1.05 (1.00-1.09)	0.0536733	0.0445253	0.241435	1.06 (0.97-1.15)	0.0363558	0.0605762	0.554818	1.04 (0.92-1.17)	TRUE	2.19e-114	0.505824	21.9249	0.256814	30.1543	21	0.0889311	-0.0109964	0.0124283	0.386787	NA	0.091
132	ebi-a-GCST90001522	LUSCs	CD33- HLA DR- Absolute Count || id:ebi-a-GCST90001522	17	-0.037171	0.0579775	0.531114	0.96 (0.86-1.08)	-0.0145698	0.0349934	0.677148	0.99 (0.92-1.06)	-0.0190595	0.0234757	0.416858	0.820258	0.98 (0.94-1.03)	-0.0195653	0.0379702	0.613404	0.98 (0.91-1.06)	-0.0211574	0.050053	0.67814	0.98 (0.89-1.08)	TRUE	1.56e-85	0.111721	22.1145	0.200129	24.5011	16	0.0791161	0.0072342	0.0198476	0.720581	NA	0.098
133	ebi-a-GCST90001523	LUSCs	CD33- HLA DR+ Absolute Count || id:ebi-a-GCST90001523	46	0.0024709	0.0186474	0.895188	1.00 (0.97-1.04)	-0.00674155	0.0183562	0.713424	0.99 (0.96-1.03)	0.00349984	0.0123347	0.77661	0.948896	1.00 (0.98-1.03)	-0.00577557	0.0173542	0.740827	0.99 (0.96-1.03)	-0.021518	0.0288418	0.459507	0.98 (0.92-1.04)	TRUE	0	0.0561126	24.2992	0.593587	53.6342	45	0.176973	0.000628907	0.00778669	0.935994	NA	0.181
134	ebi-a-GCST90001524	LUSCs	Granulocytic Myeloid-Derived Suppressor Cells Absolute Count || id:ebi-a-GCST90001524	25	0.00798474	0.0351895	0.822501	1.01 (0.94-1.08)	0.00804679	0.0298547	0.78752	1.01 (0.95-1.07)	0.00698603	0.0205443	0.733821	0.942107	1.01 (0.97-1.05)	0.0114979	0.031001	0.713973	1.01 (0.95-1.07)	0.0114979	0.0476504	0.811374	1.01 (0.92-1.11)	TRUE	5.29e-146	0.0626921	23.1004	0.307392	21.9668	24	0.581246	-0.000322457	0.00922444	0.972416	NA	0.621
135	ebi-a-GCST90001525	LUSCs	CD33dim HLA DR+ CD11b+ Absolute Count || id:ebi-a-GCST90001525	28	0.0596699	0.0372306	0.121079	1.06 (0.99-1.14)	-0.00235245	0.027683	0.932279	1.00 (0.94-1.05)	-0.0116951	0.0198017	0.554781	0.902757	0.99 (0.95-1.03)	-0.00984573	0.0371676	0.793098	0.99 (0.92-1.07)	-0.00647204	0.0519891	0.901851	0.99 (0.90-1.10)	TRUE	4.06e-177	0.0913444	23.9994	0.357101	28.5719	27	0.381956	-0.0235735	0.0104144	0.0321784	NA	0.367
136	ebi-a-GCST90001526	LUSCs	CD33dim HLA DR+ CD11b+ %CD33dim HLA DR+ || id:ebi-a-GCST90001526	28	0.000398382	0.0410225	0.992326	1.00 (0.92-1.08)	0.00614453	0.0248307	0.804555	1.01 (0.96-1.06)	-0.00357324	0.0159775	0.823036	0.968891	1.00 (0.97-1.03)	0.00886658	0.0249513	0.725085	1.01 (0.96-1.06)	0.0179169	0.0435852	0.68426	1.02 (0.93-1.11)	TRUE	0	0.0556362	36.6539	0.527948	37.7236	27	0.082334	-0.00148949	0.0135875	0.913551	NA	0.092
137	ebi-a-GCST90001527	LUSCs	CD33dim HLA DR+ CD11b- Absolute Count || id:ebi-a-GCST90001527	25	0.0139164	0.0243682	0.573477	1.01 (0.97-1.06)	0.00908134	0.0225455	0.687095	1.01 (0.97-1.05)	-0.00314812	0.0155694	0.839761	0.973268	1.00 (0.97-1.03)	0.00615796	0.0210225	0.7721	1.01 (0.97-1.05)	-0.00901671	0.0447256	0.841928	0.99 (0.91-1.08)	TRUE	5.98e-153	0.0526594	24.2482	0.321394	32.7652	24	0.109125	-0.00879569	0.00837913	0.304755	NA	0.131
138	ebi-a-GCST90001528	LUSCs	CD33dim HLA DR+ CD11b- %CD33dim HLA DR+ || id:ebi-a-GCST90001528	28	-0.032244	0.03167	0.318	0.97 (0.91-1.03)	-0.00281956	0.0216726	0.896489	1.00 (0.96-1.04)	-0.00375114	0.0180044	0.834959	0.97079	1.00 (0.96-1.03)	-0.0179394	0.0229893	0.44198	0.98 (0.94-1.03)	-0.00735046	0.0380845	0.8484	0.99 (0.92-1.07)	TRUE	0	0.0561232	36.1304	0.520369	43.2603	27	0.0246188	0.0127786	0.0117047	0.284955	NA	0.027
139	ebi-a-GCST90001529	LUSCs	CD66b++ myeloid cell Absolute Count || id:ebi-a-GCST90001529	18	-0.0193718	0.0392223	0.62809	0.98 (0.91-1.06)	-0.00368571	0.034805	0.915665	1.00 (0.93-1.07)	-0.00311843	0.0243551	0.898117	0.982658	1.00 (0.95-1.05)	-0.00826548	0.0346148	0.814127	0.99 (0.93-1.06)	-0.00993258	0.0480815	0.838793	0.99 (0.90-1.09)	TRUE	4.38e-93	0.0517029	21.8965	0.209848	10.7919	17	0.867175	0.00618878	0.0117065	0.604298	NA	0.894
140	ebi-a-GCST90001530	LUSCs	Monocytic Myeloid-Derived Suppressor Cells Absolute Count || id:ebi-a-GCST90001530	39	0.011623	0.0426911	0.786937	1.01 (0.93-1.10)	0.020978	0.0245565	0.392952	1.02 (0.97-1.07)	0.0298093	0.0184278	0.105743	0.587527	1.03 (0.99-1.07)	0.0275717	0.0326049	0.403052	1.03 (0.96-1.10)	0.0467491	0.04395	0.294184	1.05 (0.96-1.14)	TRUE	0	0.585153	34.8756	0.714091	58.8955	38	0.0164283	0.00603048	0.0127389	0.638716	NA	0.017
141	ebi-a-GCST90001531	LUSCs	CD33dim HLA DR- Absolute Count || id:ebi-a-GCST90001531	32	-0.00440707	0.0130098	0.737158	1.00 (0.97-1.02)	-0.00798056	0.0136854	0.559796	0.99 (0.97-1.02)	-0.0078133	0.0104943	0.456555	0.832072	0.99 (0.97-1.01)	-0.00488051	0.012901	0.707783	1.00 (0.97-1.02)	-0.000650953	0.0221063	0.976697	1.00 (0.96-1.04)	TRUE	5.74e-288	0.0752642	29.1677	0.49123	13.6226	31	0.997098	-0.00304266	0.00686858	0.660956	NA	0.998
142	ebi-a-GCST90001532	LUSCs	Basophil Absolute Count || id:ebi-a-GCST90001532	31	-0.00145483	0.012839	0.910563	1.00 (0.97-1.02)	-0.00749806	0.0137146	0.584571	0.99 (0.97-1.02)	-0.00612429	0.0105393	0.56118	0.903661	0.99 (0.97-1.01)	-0.00409684	0.0135932	0.765197	1.00 (0.97-1.02)	0.000992822	0.0211044	0.962791	1.00 (0.96-1.04)	TRUE	4.09e-292	0.0655715	30.3843	0.494682	11.8369	30	0.998772	-0.00394279	0.00619118	0.529225	NA	1
143	ebi-a-GCST90001533	LUSCs	Basophil %CD33dim HLA DR- CD66b- || id:ebi-a-GCST90001533	29	-0.0124409	0.043194	0.775529	0.99 (0.91-1.07)	0.0318059	0.0287352	0.268353	1.03 (0.98-1.09)	0.00860077	0.0188725	0.648585	0.90939	1.01 (0.97-1.05)	0.0295221	0.0343748	0.397728	1.03 (0.96-1.10)	-0.0112741	0.0479953	0.815996	0.99 (0.90-1.09)	TRUE	9.38e-295	0.0818812	33.3003	0.503819	32.8947	28	0.239643	0.00626552	0.0112865	0.583373	NA	0.273
144	ebi-a-GCST90001534	LUSCs	CD45RA- CD4+ T cell Absolute Count || id:ebi-a-GCST90001534	15	0.0263455	0.0282697	0.368357	1.03 (0.97-1.09)	0.02796	0.0264767	0.290957	1.03 (0.98-1.08)	0.0044751	0.0206013	0.828034	0.968891	1.00 (0.96-1.05)	0.0246605	0.0246641	0.334349	1.02 (0.98-1.08)	0.0174644	0.0436056	0.694827	1.02 (0.93-1.11)	TRUE	3.56e-75	0.0518048	24.4749	0.107392	18.1764	14	0.198866	-0.0140091	0.0106349	0.210492	NA	0.222
145	ebi-a-GCST90001535	LUSCs	CD45RA- CD4+ T cell %CD4+ T cell || id:ebi-a-GCST90001535	31	-0.00675942	0.0286985	0.815451	0.99 (0.94-1.05)	-0.0517358	0.0273953	0.0589597	0.95 (0.90-1.00)	-0.020572	0.0191444	0.282567	0.731303	0.98 (0.94-1.02)	-0.0390799	0.0299795	0.202301	0.96 (0.91-1.02)	-0.0273026	0.0449315	0.547993	0.97 (0.89-1.06)	TRUE	3.66e-187	0.136995	26.7868	0.240333	36.838	30	0.181912	-0.00603092	0.00835606	0.476232	NA	0.011
146	ebi-a-GCST90001536	LUSCs	CD45RA- CD4+ T cell %T cell || id:ebi-a-GCST90001536	33	-0.0204761	0.0162277	0.216432	0.98 (0.95-1.01)	-0.00878126	0.0191392	0.646371	0.99 (0.95-1.03)	-0.0153614	0.0131058	0.241153	0.711798	0.98 (0.96-1.01)	-0.0159927	0.0183977	0.391169	0.98 (0.95-1.02)	-0.0270042	0.0317579	0.401467	0.97 (0.91-1.04)	TRUE	7.31e-190	0.0984209	25.3526	0.242323	33.4472	32	0.396897	0.00431422	0.00754222	0.571441	NA	0.439
147	ebi-a-GCST90001537	LUSCs	Central Memory CD4+ T cell Absolute Count || id:ebi-a-GCST90001537	25	0.0297898	0.0409527	0.474309	1.03 (0.95-1.12)	0.0344792	0.0363569	0.34295	1.04 (0.96-1.11)	0.037833	0.0243847	0.12078	0.587527	1.04 (0.99-1.09)	0.0380273	0.0331643	0.262836	1.04 (0.97-1.11)	0.0988749	0.0574718	0.0982286	1.10 (0.99-1.24)	TRUE	3.23e-117	0.262933	22.3153	0.163318	31.0467	24	0.152441	0.00307513	0.0113226	0.788358	NA	0.214
148	ebi-a-GCST90001538	LUSCs	Central Memory CD4+ T cell %CD4+ T cell || id:ebi-a-GCST90001538	33	-0.0209717	0.0106437	0.0577878	0.98 (0.96-1.00)	-0.0182991	0.0129714	0.158325	0.98 (0.96-1.01)	-0.0152531	0.00960174	0.112155	0.587527	0.98 (0.97-1.00)	-0.0185103	0.0103704	0.0837597	0.98 (0.96-1.00)	-0.0125617	0.0372472	0.738129	0.99 (0.92-1.06)	TRUE	5.95e-167	0.0928183	22.7665	0.217843	30.2911	32	0.553185	0.007566	0.00607676	0.222435	NA	0.657
149	ebi-a-GCST90001539	LUSCs	Central Memory CD4+ T cell %T cell || id:ebi-a-GCST90001539	25	0.0450132	0.0645012	0.492257	1.05 (0.92-1.19)	0.0359118	0.0427835	0.401254	1.04 (0.95-1.13)	-0.00347068	0.0303663	0.909005	0.982658	1.00 (0.94-1.06)	0.0405933	0.0569267	0.482672	1.04 (0.93-1.16)	0.0245826	0.0791046	0.758665	1.02 (0.88-1.20)	TRUE	3.65e-117	0.0515882	21.7938	0.158062	18.4534	24	0.780478	-0.00944819	0.0110894	0.403	NA	0.781
150	ebi-a-GCST90001540	LUSCs	Naive CD4+ T cell Absolute Count || id:ebi-a-GCST90001540	22	0.209215	0.104878	0.0598677	1.23 (1.00-1.51)	0.0340534	0.0519221	0.511917	1.03 (0.93-1.15)	0.0797707	0.0423259	0.0594732	0.492682	1.08 (1.00-1.18)	0.0271085	0.100248	0.789481	1.03 (0.84-1.25)	-0.00318057	0.117095	0.978587	1.00 (0.79-1.25)	TRUE	7.67e-103	0.768227	22.8845	0.147298	33.9582	21	0.0366148	-0.0261408	0.019448	0.193952	NA	0.032
151	ebi-a-GCST90001541	LUSCs	Naive CD4+ T cell %CD4+ T cell || id:ebi-a-GCST90001541	43	0.0229768	0.0380866	0.549646	1.02 (0.95-1.10)	0.0733722	0.0324189	0.0236199	1.08 (1.01-1.15)	0.0436004	0.0209009	0.0369732	0.423373	1.04 (1.00-1.09)	0.0691836	0.0397854	0.0893746	1.07 (0.99-1.16)	0.0581779	0.058501	0.325686	1.06 (0.95-1.19)	TRUE	1.13e-225	0.522123	22.751	0.283679	57.1591	42	0.059442	0.00616299	0.00870685	0.483054	NA	0.078
152	ebi-a-GCST90001542	LUSCs	Effector Memory CD4+ T cell Absolute Count || id:ebi-a-GCST90001542	22	0.0115422	0.023824	0.63331	1.01 (0.97-1.06)	0.0285917	0.0256548	0.265075	1.03 (0.98-1.08)	0.00152337	0.0183855	0.933965	0.985853	1.00 (0.97-1.04)	0.0244125	0.0277788	0.389445	1.02 (0.97-1.08)	0.0286827	0.0401808	0.483184	1.03 (0.95-1.11)	TRUE	3.65e-106	0.0502793	22.3375	0.143865	11.7107	21	0.9471	-0.00775777	0.0117318	0.515991	NA	0.926
153	ebi-a-GCST90001543	LUSCs	Effector Memory CD4+ T cell %CD4+ T cell || id:ebi-a-GCST90001543	28	-0.0414474	0.0255517	0.116848	0.96 (0.91-1.01)	-0.0294275	0.0270723	0.277039	0.97 (0.92-1.02)	-0.0108237	0.0187698	0.564171	0.903661	0.99 (0.95-1.03)	-0.0413366	0.0290684	0.166464	0.96 (0.91-1.02)	-0.0413366	0.039252	0.301625	0.96 (0.89-1.04)	TRUE	3.09e-143	0.0687892	23.5812	0.19143	30.6514	27	0.285691	0.0164932	0.00908135	0.0808939	NA	0.02
154	ebi-a-GCST90001544	LUSCs	Effector Memory CD4+ T cell %T cell || id:ebi-a-GCST90001544	23	-0.0138984	0.0307074	0.655474	0.99 (0.93-1.05)	-0.0437278	0.0303137	0.149159	0.96 (0.90-1.02)	-0.0338517	0.0212435	0.111046	0.587527	0.97 (0.93-1.01)	-0.0681737	0.0386674	0.091774	0.93 (0.87-1.01)	-0.0492269	0.0503328	0.338694	0.95 (0.86-1.05)	TRUE	6.84e-123	0.214104	24.9612	0.166348	21.3926	22	0.496598	-0.00904609	0.0100526	0.378389	rs80060305, NA	0.009
155	ebi-a-GCST90001545	LUSCs	Terminally Differentiated CD4+ T cell Absolute Count || id:ebi-a-GCST90001545	11	-0.00821775	0.0930291	0.931545	0.99 (0.83-1.19)	-0.0576723	0.0571396	0.31282	0.94 (0.84-1.06)	-0.0908334	0.0396807	0.0220729	0.359887	0.91 (0.84-0.99)	-0.0563995	0.0607992	0.375443	0.95 (0.84-1.06)	-0.0731723	0.0878683	0.424427	0.93 (0.78-1.10)	TRUE	3.99e-49	0.52729	22.6776	0.0730264	14.1285	10	0.167213	-0.022055	0.0214282	0.330228	NA	0.231
156	ebi-a-GCST90001546	LUSCs	Terminally Differentiated CD4+ T cell %CD4+ T cell || id:ebi-a-GCST90001546	33	0.0270073	0.0529708	0.613765	1.03 (0.93-1.14)	0.0210075	0.0387313	0.587549	1.02 (0.95-1.10)	-0.0127913	0.0309167	0.679068	0.923137	0.99 (0.93-1.05)	0.114244	0.0675218	0.100372	1.12 (0.98-1.28)	0.119017	0.0851534	0.171827	1.13 (0.95-1.33)	TRUE	3.65e-194	0.084716	26.3445	0.251617	56.6142	32	0.00465446	-0.0109095	0.0117769	0.36142	NA	0.001
157	ebi-a-GCST90001547	LUSCs	Terminally Differentiated CD4+ T cell %T cell || id:ebi-a-GCST90001547	32	0.011325	0.0246673	0.649465	1.01 (0.96-1.06)	-0.00205249	0.0226388	0.927761	1.00 (0.95-1.04)	-0.0077378	0.0201146	0.700471	0.928677	0.99 (0.95-1.03)	0.00746211	0.0211347	0.726423	1.01 (0.97-1.05)	0.105723	0.0493293	0.0400533	1.11 (1.01-1.22)	TRUE	1.12e-180	0.061809	25.4423	0.235776	47.3413	31	0.030402	-0.010392	0.00795422	0.201318	NA	0.043
158	ebi-a-GCST90001548	LUSCs	Central Memory CD8+ T cell Absolute Count || id:ebi-a-GCST90001548	27	-0.140664	0.0528293	0.0133631	0.87 (0.78-0.96)	-0.113441	0.0423554	0.00739932	0.89 (0.82-0.97)	-0.0716034	0.0276841	0.00969707	0.25247	0.93 (0.88-0.98)	-0.127969	0.0478639	0.0127941	0.88 (0.80-0.97)	-0.0743101	0.0768654	0.342573	0.93 (0.80-1.08)	TRUE	4.81e-126	0.705628	22.2848	0.176155	37.7775	26	0.063501	0.0209956	0.0127064	0.110967	NA	0.081
159	ebi-a-GCST90001549	LUSCs	Central Memory CD8+ T cell %CD8+ T cell || id:ebi-a-GCST90001549	28	-0.0387843	0.0764258	0.616099	0.96 (0.83-1.12)	-0.0317303	0.044274	0.473572	0.97 (0.89-1.06)	-0.0253803	0.0308648	0.410903	0.819491	0.97 (0.92-1.04)	-0.00964097	0.0686486	0.889355	0.99 (0.87-1.13)	-0.00964097	0.0740495	0.897376	0.99 (0.86-1.15)	TRUE	1.31e-129	0.146814	21.6453	0.175835	29.794	27	0.32349	0.0027366	0.0140722	0.847321	NA	0.34
160	ebi-a-GCST90001550	LUSCs	Central Memory CD8+ T cell %T cell || id:ebi-a-GCST90001550	26	0.00075996	0.0708509	0.991531	1.00 (0.87-1.15)	-0.00583248	0.0470623	0.90137	0.99 (0.91-1.09)	0.0172059	0.0331912	0.604188	0.904709	1.02 (0.95-1.09)	-0.0592426	0.0807432	0.469947	0.94 (0.80-1.10)	-0.0641338	0.0893656	0.479622	0.94 (0.79-1.12)	TRUE	3.55e-116	0.090268	20.8606	0.157395	19.8255	25	0.755917	0.00345021	0.013132	0.794998	NA	0.763
161	ebi-a-GCST90001551	LUSCs	Naive CD8+ T cell Absolute Count || id:ebi-a-GCST90001551	27	0.0141591	0.0308562	0.650289	1.01 (0.95-1.08)	0.0143426	0.0323374	0.657383	1.01 (0.95-1.08)	-0.00267387	0.02472	0.913864	0.982658	1.00 (0.95-1.05)	0.0072793	0.0293272	0.805922	1.01 (0.95-1.07)	-0.106163	0.100997	0.302862	0.90 (0.74-1.10)	TRUE	1.65e-139	0.0511188	23.7367	0.18753	26.7745	26	0.421232	-0.00713373	0.00758153	0.355742	NA	0.463
162	ebi-a-GCST90001552	LUSCs	Naive CD8+ T cell %CD8+ T cell || id:ebi-a-GCST90001552	33	-0.00919274	0.0161631	0.573625	0.99 (0.96-1.02)	0.000724089	0.0202846	0.971524	1.00 (0.96-1.04)	-0.012575	0.0139742	0.368188	0.789439	0.99 (0.96-1.01)	0.00144299	0.0173538	0.934249	1.00 (0.97-1.04)	0.0110058	0.0382913	0.775643	1.01 (0.94-1.09)	TRUE	3.66e-157	0.0775672	21.6648	0.207416	32.5662	32	0.438924	-0.00277845	0.0062245	0.658431	NA	0.433
163	ebi-a-GCST90001553	LUSCs	Naive CD8+ T cell %T cell || id:ebi-a-GCST90001553	26	0.00216775	0.0260098	0.93427	1.00 (0.95-1.05)	0.0127178	0.029715	0.668658	1.01 (0.96-1.07)	0.0141104	0.0220628	0.52246	0.877419	1.01 (0.97-1.06)	0.00607723	0.0255363	0.813834	1.01 (0.96-1.06)	-0.0746015	0.0653093	0.26416	0.93 (0.82-1.05)	TRUE	1.86e-132	0.0800085	23.2982	0.175635	17.7745	25	0.851813	0.00553332	0.00638213	0.394527	NA	0.892
164	ebi-a-GCST90001554	LUSCs	Effector Memory CD8+ T cell Absolute Count || id:ebi-a-GCST90001554	26	0.0150068	0.0225632	0.512329	1.02 (0.97-1.06)	0.0304965	0.0274465	0.266514	1.03 (0.98-1.09)	0.013371	0.0175882	0.44712	0.831185	1.01 (0.98-1.05)	0.0278717	0.0289464	0.344833	1.03 (0.97-1.09)	0.0201756	0.0525258	0.704146	1.02 (0.92-1.13)	TRUE	1.41e-129	0.0768202	23.0228	0.175186	22.6782	25	0.596349	-0.000915398	0.00790915	0.908822	NA	0.539
165	ebi-a-GCST90001555	LUSCs	Effector Memory CD8+ T cell %CD8+ T cell || id:ebi-a-GCST90001555	39	-0.00442472	0.0175146	0.801953	1.00 (0.96-1.03)	0.00351042	0.0218336	0.872267	1.00 (0.96-1.05)	-0.00230293	0.0142599	0.871702	0.982658	1.00 (0.97-1.03)	0.00139346	0.0197226	0.944044	1.00 (0.96-1.04)	-0.0396133	0.0349601	0.26427	0.96 (0.90-1.03)	TRUE	0	0.0516638	33.4485	0.375747	32.7148	38	0.712055	0.0013603	0.0065197	0.83587	NA	0.662
166	ebi-a-GCST90001556	LUSCs	Effector Memory CD8+ T cell %T cell || id:ebi-a-GCST90001556	19	-0.0169324	0.0272138	0.542068	0.98 (0.93-1.04)	-0.0522865	0.0268281	0.0513022	0.95 (0.90-1.00)	-0.0261276	0.0178675	0.143659	0.60924	0.97 (0.94-1.01)	-0.0473782	0.0276895	0.104249	0.95 (0.90-1.01)	-0.0473782	0.0443001	0.298985	0.95 (0.87-1.04)	TRUE	4.65e-105	0.134444	26.4141	0.145324	22.1555	18	0.225154	-0.00649091	0.0128367	0.619595	NA	0.201
167	ebi-a-GCST90001557	LUSCs	Terminally Differentiated CD8+ T cell Absolute Count || id:ebi-a-GCST90001557	26	-0.094184	0.0609535	0.135388	0.91 (0.81-1.03)	-0.0299483	0.0409315	0.464372	0.97 (0.90-1.05)	-0.064814	0.0293307	0.0271214	0.373047	0.94 (0.88-0.99)	-0.0168579	0.0611293	0.784989	0.98 (0.87-1.11)	-0.00296474	0.0672269	0.965175	1.00 (0.87-1.14)	TRUE	1.31e-142	0.654402	25.0314	0.190102	18.594	25	0.816162	0.00758774	0.0138043	0.587628	NA	0.825
168	ebi-a-GCST90001558	LUSCs	Terminally Differentiated CD8+ T cell %CD8+ T cell || id:ebi-a-GCST90001558	49	-0.0169075	0.0273806	0.539887	0.98 (0.93-1.04)	-0.0235313	0.0273022	0.388751	0.98 (0.93-1.03)	-0.0138115	0.0172819	0.424182	0.825586	0.99 (0.95-1.02)	-0.0259018	0.0309124	0.406235	0.97 (0.92-1.04)	-5.35e-05	0.0480457	0.999116	1.00 (0.91-1.10)	TRUE	0	0.117827	29.4187	0.416287	48.6408	48	0.447041	0.00109593	0.00743156	0.883392	NA	0.452
169	ebi-a-GCST90001559	LUSCs	Terminally Differentiated CD8+ T cell %T cell || id:ebi-a-GCST90001559	32	-0.000913127	0.0314175	0.977006	1.00 (0.94-1.06)	-0.0222693	0.0314951	0.479523	0.98 (0.92-1.04)	-0.0142709	0.0201975	0.479835	0.83779	0.99 (0.95-1.03)	-0.0381713	0.038768	0.33244	0.96 (0.89-1.04)	-0.0184844	0.0533148	0.731157	0.98 (0.88-1.09)	TRUE	3.67e-194	0.0923806	26.6053	0.246188	32.2942	31	0.402594	-0.00498321	0.00876965	0.574105	NA	0.368
170	ebi-a-GCST90001560	LUSCs	CD45RA+ CD8+ T cell Absolute Count || id:ebi-a-GCST90001560	32	0.00469234	0.0139847	0.739558	1.00 (0.98-1.03)	0.00201959	0.0136067	0.882007	1.00 (0.98-1.03)	0.00367026	0.010418	0.724614	0.936602	1.00 (0.98-1.02)	0.00462807	0.0114318	0.688375	1.00 (0.98-1.03)	0.00804402	0.0284829	0.779502	1.01 (0.95-1.07)	TRUE	4.83e-171	0.0525615	24.2323	0.226632	44.6997	31	0.0529998	-0.00148726	0.00848734	0.862075	NA	0.08
171	ebi-a-GCST90001561	LUSCs	CD45RA+ CD8+ T cell %CD8+ T cell || id:ebi-a-GCST90001561	43	-0.00287245	0.0142885	0.841667	1.00 (0.97-1.03)	-0.00148095	0.0186707	0.936778	1.00 (0.96-1.04)	-0.00297215	0.0119936	0.80428	0.962759	1.00 (0.97-1.02)	-0.00330784	0.0145969	0.821824	1.00 (0.97-1.03)	0.0316635	0.0301631	0.299839	1.03 (0.97-1.10)	TRUE	0	0.0531942	35.0034	0.432894	34.2882	42	0.795388	-8.21e-05	0.00639382	0.989821	NA	0.83
172	ebi-a-GCST90001562	LUSCs	CD45RA+ CD8+ T cell %T cell || id:ebi-a-GCST90001562	40	-0.00400407	0.0123477	0.747508	1.00 (0.97-1.02)	0.00010969	0.0163249	0.994639	1.00 (0.97-1.03)	-0.00181141	0.0108713	0.867667	0.982188	1.00 (0.98-1.02)	-0.00177039	0.0125159	0.888242	1.00 (0.97-1.02)	-0.0256237	0.0243987	0.300086	0.97 (0.93-1.02)	TRUE	1.55e-236	0.0507848	24.7328	0.286517	28.9764	39	0.879537	0.00236676	0.00631987	0.710118	NA	0.903
173	ebi-a-GCST90001563	LUSCs	Central Memory CD4-CD8- T cell Absolute Count || id:ebi-a-GCST90001563	5	-0.0227391	0.0434583	0.636996	0.98 (0.90-1.06)	-0.0270374	0.0397651	0.496549	0.97 (0.90-1.05)	-0.0213676	0.0347229	0.538307	0.888604	0.98 (0.91-1.05)	-0.0278734	0.0356052	0.47747	0.97 (0.91-1.04)	-0.0316503	0.0588681	0.619338	0.97 (0.86-1.09)	TRUE	5.91e-22	0.0616173	20.9799	0.0307247	3.08247	4	0.544121	0.00110648	0.0205837	0.96051	NA	0.709
174	ebi-a-GCST90001564	LUSCs	Central Memory CD4-CD8- T cell %CD4-CD8- T cell || id:ebi-a-GCST90001564	18	-0.00291267	0.0407998	0.943973	1.00 (0.92-1.08)	-0.0154995	0.0413599	0.707848	0.98 (0.91-1.07)	-0.0439212	0.0275526	0.110917	0.587527	0.96 (0.91-1.01)	-0.00972306	0.0392842	0.807482	0.99 (0.92-1.07)	-0.0927558	0.0754878	0.235903	0.91 (0.79-1.06)	TRUE	1.45e-76	0.231227	21.0067	0.109723	21.1168	17	0.221107	-0.0163914	0.0111738	0.161769	NA	0.244
175	ebi-a-GCST90001565	LUSCs	Central Memory CD4-CD8- T cell %T cell || id:ebi-a-GCST90001565	10	0.00551172	0.0414934	0.897606	1.01 (0.93-1.09)	0.00302024	0.0402474	0.940181	1.00 (0.93-1.09)	0.00616875	0.0323467	0.848755	0.976106	1.01 (0.94-1.07)	-3.72e-05	0.0410896	0.999298	1.00 (0.92-1.08)	0.0976806	0.081534	0.2615	1.10 (0.94-1.29)	TRUE	8.8e-46	0.0520322	21.9073	0.0635508	4.51837	9	0.874114	0.000284764	0.0112635	0.980449	NA	0.896
176	ebi-a-GCST90001566	LUSCs	Naive CD4-CD8- T cell Absolute Count || id:ebi-a-GCST90001566	22	0.0244915	0.0845108	0.77495	1.02 (0.87-1.21)	0.0373343	0.0557939	0.503402	1.04 (0.93-1.16)	0.034163	0.0466959	0.464409	0.83779	1.03 (0.94-1.13)	0.0353011	0.056938	0.541933	1.04 (0.93-1.16)	-0.0304764	0.0901247	0.738601	0.97 (0.81-1.16)	TRUE	1.7e-96	0.19747	21.7262	0.139967	41.3173	21	0.00512139	0.00244778	0.0176345	0.890991	NA	0.009
177	ebi-a-GCST90001567	LUSCs	Naive CD4-CD8- T cell %CD4-CD8- T cell || id:ebi-a-GCST90001567	20	0.0672335	0.0546378	0.234337	1.07 (0.96-1.19)	0.00606715	0.0474757	0.898311	1.01 (0.92-1.10)	0.0236649	0.0336222	0.481528	0.83779	1.02 (0.96-1.09)	-0.00975235	0.0631897	0.878974	0.99 (0.87-1.12)	-0.0410322	0.0740571	0.586	0.96 (0.83-1.11)	TRUE	1.53e-90	0.111574	21.6324	0.12552	16.4198	19	0.629114	-0.0103592	0.0102401	0.325122	NA	0.662
178	ebi-a-GCST90001568	LUSCs	Naive CD4-CD8- T cell %T cell || id:ebi-a-GCST90001568	25	0.0742434	0.0405231	0.0799138	1.08 (0.99-1.17)	0.0475978	0.0358579	0.184376	1.05 (0.98-1.13)	0.05605	0.0247068	0.0232926	0.359887	1.06 (1.01-1.11)	0.0531655	0.0331863	0.12223	1.05 (0.99-1.13)	0.0586617	0.0586694	0.327349	1.06 (0.95-1.19)	TRUE	9.4e-114	0.495388	21.9187	0.158945	32.5602	24	0.1137	-0.00647245	0.0100205	0.524723	NA	0.161
179	ebi-a-GCST90001569	LUSCs	Effector Memory CD4-CD8- T cell Absolute Count || id:ebi-a-GCST90001569	20	0.209199	0.11747	0.0918169	1.23 (0.98-1.55)	0.0727005	0.0548592	0.185098	1.08 (0.97-1.20)	0.0494065	0.0386422	0.201051	0.672323	1.05 (0.97-1.13)	0.0939031	0.0783502	0.245456	1.10 (0.94-1.28)	0.105562	0.0983495	0.296563	1.11 (0.92-1.35)	TRUE	5.64e-100	0.363308	23.9868	0.14036	23.1769	19	0.22964	-0.027873	0.0191706	0.163176	NA	0.25
180	ebi-a-GCST90001570	LUSCs	Effector Memory CD4-CD8- T cell %CD4-CD8- T cell || id:ebi-a-GCST90001570	33	0.00228553	0.0257627	0.929879	1.00 (0.95-1.05)	0.0282737	0.0250524	0.259074	1.03 (0.98-1.08)	0.0229198	0.0168676	0.174209	0.638182	1.02 (0.99-1.06)	0.013728	0.0295679	0.645585	1.01 (0.96-1.07)	0.0424425	0.0425536	0.326059	1.04 (0.96-1.13)	TRUE	2.48e-213	0.175312	28.0246	0.267528	39.9382	32	0.158116	0.00993077	0.00850908	0.252078	NA	0.174
181	ebi-a-GCST90001571	LUSCs	Effector Memory CD4-CD8- T cell %T cell || id:ebi-a-GCST90001571	28	0.00833346	0.0547776	0.880257	1.01 (0.91-1.12)	0.0449711	0.0435398	0.301663	1.05 (0.96-1.14)	0.0206769	0.0277055	0.455479	0.832072	1.02 (0.97-1.08)	0.0807066	0.0671249	0.239673	1.08 (0.95-1.24)	0.0887245	0.079039	0.271516	1.09 (0.94-1.28)	TRUE	6.68e-151	0.125282	24.7133	0.200483	32.5564	27	0.212104	0.00319354	0.0116918	0.786901	NA	0.201
182	ebi-a-GCST90001572	LUSCs	Terminally Differentiated CD4-CD8- T cell Absolute Count || id:ebi-a-GCST90001572	20	0.0719423	0.04821	0.152949	1.07 (0.98-1.18)	0.0883754	0.0399367	0.0269052	1.09 (1.01-1.18)	0.0653243	0.0290059	0.0243159	0.359887	1.07 (1.01-1.13)	0.0898759	0.0497309	0.0865861	1.09 (0.99-1.21)	0.0778657	0.0596	0.206987	1.08 (0.96-1.21)	TRUE	3.17e-102	0.572358	24.0275	0.14051	10.6693	19	0.934461	-0.00181545	0.0105635	0.865465	NA	0.934
183	ebi-a-GCST90001573	LUSCs	Terminally Differentiated CD4-CD8- T cell %CD4-CD8- T cell || id:ebi-a-GCST90001573	27	-0.029165	0.0357561	0.422396	0.97 (0.91-1.04)	0.000258373	0.0292597	0.992955	1.00 (0.94-1.06)	-0.00877614	0.0253856	0.729559	0.941324	0.99 (0.94-1.04)	-0.000225684	0.0304083	0.994135	1.00 (0.94-1.06)	-0.0282499	0.0453068	0.538373	0.97 (0.89-1.06)	TRUE	5.02e-162	0.0638981	27.5963	0.215623	45.8835	26	0.00939912	0.00914951	0.0112246	0.422695	NA	0.012
184	ebi-a-GCST90001574	LUSCs	Terminally Differentiated CD4-CD8- T cell %T cell || id:ebi-a-GCST90001574	26	0.00396808	0.0380276	0.917761	1.00 (0.93-1.08)	0.0144928	0.0322598	0.653249	1.01 (0.95-1.08)	0.0441648	0.0229398	0.0541982	0.470363	1.05 (1.00-1.09)	0.00422465	0.0466291	0.928532	1.00 (0.92-1.10)	0.00200068	0.0556196	0.971591	1.00 (0.90-1.12)	TRUE	1.12e-143	0.389722	25.4938	0.191939	27.3463	25	0.338809	0.0138295	0.0102564	0.190127	NA	0.366
185	ebi-a-GCST90001575	LUSCs	Naive CD4+ T cell %T cell || id:ebi-a-GCST90001575	34	-0.066803	0.0375352	0.0846174	0.94 (0.87-1.01)	-0.051224	0.034613	0.138899	0.95 (0.89-1.02)	-0.0280328	0.0221127	0.204897	0.6752	0.97 (0.93-1.02)	-0.0559447	0.0341735	0.111116	0.95 (0.88-1.01)	-0.0365799	0.0531623	0.496212	0.96 (0.87-1.07)	TRUE	5.72e-162	0.195979	21.842	0.215432	43.8814	33	0.0975838	0.0120143	0.0086358	0.173756	rs980169	0.001
186	ebi-a-GCST90001576	LUSCs	Transitional B cell %B cell || id:ebi-a-GCST90001576	15	-0.0777053	0.0784077	0.339754	0.93 (0.79-1.08)	0.0262356	0.0579098	0.650518	1.03 (0.92-1.15)	0.0202804	0.0415495	0.625478	0.904709	1.02 (0.94-1.11)	-0.0560207	0.0675226	0.420654	0.95 (0.83-1.08)	0.0774967	0.099036	0.446949	1.08 (0.89-1.31)	TRUE	1.88e-67	0.0814283	21.7131	0.088582	8.43896	14	0.865228	0.0218119	0.0148017	0.164385	NA	0.857
187	ebi-a-GCST90001577	LUSCs	Transitional B cell Absolute Count || id:ebi-a-GCST90001577	31	-0.0497607	0.0494426	0.322532	0.95 (0.86-1.05)	-0.0292107	0.0405906	0.471746	0.97 (0.90-1.05)	-0.0142493	0.0283214	0.614875	0.904709	0.99 (0.93-1.04)	-0.044201	0.0489924	0.374137	0.96 (0.87-1.05)	-0.0218689	0.0765449	0.777071	0.98 (0.84-1.14)	TRUE	9.76e-148	0.08169	22.0046	0.185549	26.1206	30	0.668962	0.00803955	0.00917515	0.388105	NA	0.682
188	ebi-a-GCST90001578	LUSCs	Transitional B cell %lymphocyte || id:ebi-a-GCST90001578	27	-0.122843	0.0703674	0.0931358	0.88 (0.77-1.02)	-0.038241	0.0438916	0.383612	0.96 (0.88-1.05)	-0.0232387	0.032274	0.471498	0.83779	0.98 (0.92-1.04)	-0.0389453	0.0665633	0.563534	0.96 (0.84-1.10)	-0.0583877	0.0716016	0.422222	0.94 (0.82-1.09)	TRUE	5.38e-127	0.123753	21.8744	0.160663	17.2825	26	0.900301	0.0186394	0.0117014	0.123745	NA	0.904
189	ebi-a-GCST90001579	LUSCs	CD14- CD16+ monocyte Absolute Count || id:ebi-a-GCST90001579	31	-0.0497772	0.0621097	0.429395	0.95 (0.84-1.07)	-0.0382441	0.039662	0.33492	0.96 (0.89-1.04)	-0.0134163	0.0326647	0.681273	0.923137	0.99 (0.93-1.05)	-0.0317068	0.0582392	0.590174	0.97 (0.86-1.09)	-0.047515	0.0670358	0.48392	0.95 (0.84-1.09)	TRUE	1e-223	0.0906066	31.7766	0.266934	44.5391	30	0.0425832	0.00929606	0.0134597	0.495273	NA	0.051
190	ebi-a-GCST90001580	LUSCs	CD14+ CD16+ monocyte Absolute Count || id:ebi-a-GCST90001580	52	-0.0590078	0.0358833	0.10636	0.94 (0.88-1.01)	-0.0578006	0.0279305	0.0385047	0.94 (0.89-1.00)	-0.052392	0.0186107	0.00487526	0.155852	0.95 (0.91-0.98)	-0.0568745	0.0339635	0.100139	0.94 (0.88-1.01)	-0.0785243	0.0491705	0.116449	0.92 (0.84-1.02)	TRUE	0	0.922258	43.1797	0.59298	53.4945	51	0.378706	0.00182538	0.00835703	0.827988	NA	0.412
191	ebi-a-GCST90001581	LUSCs	CD14- CD16- Absolute Count || id:ebi-a-GCST90001581	26	-0.0287194	0.0801366	0.723192	0.97 (0.83-1.14)	0.0371933	0.0464531	0.423326	1.04 (0.95-1.14)	0.0067772	0.0316363	0.830374	0.968891	1.01 (0.95-1.07)	0.058889	0.0815868	0.477117	1.06 (0.90-1.24)	0.0955226	0.0999231	0.348245	1.10 (0.90-1.34)	TRUE	1.45e-147	0.0572395	26.3339	0.186911	28.0347	25	0.306258	0.00733055	0.0149837	0.629118	NA	0.316
192	ebi-a-GCST90001582	LUSCs	CD14+ CD16- monocyte Absolute Count || id:ebi-a-GCST90001582	23	0.0103805	0.0247325	0.678961	1.01 (0.96-1.06)	0.0100274	0.0288366	0.728042	1.01 (0.95-1.07)	0.0160372	0.0198442	0.419	0.821105	1.02 (0.98-1.06)	0.00688827	0.0208066	0.743731	1.01 (0.97-1.05)	0.0454656	0.0501871	0.374792	1.05 (0.95-1.15)	TRUE	1.28e-110	0.081685	22.7368	0.143244	17.0476	22	0.760731	0.00288378	0.00752534	0.705416	NA	0.833
193	ebi-a-GCST90001583	LUSCs	Monocyte Absolute Count || id:ebi-a-GCST90001583	23	0.017146	0.0301853	0.576041	1.02 (0.96-1.08)	0.0108348	0.0252474	0.667817	1.01 (0.96-1.06)	0.00980074	0.0243669	0.687525	0.926443	1.01 (0.96-1.06)	0.011972	0.0228624	0.605756	1.01 (0.97-1.06)	0.0465246	0.0523676	0.383924	1.05 (0.95-1.16)	TRUE	7.27e-104	0.0614268	22.2823	0.140423	37.387	22	0.0214432	-0.00432707	0.0101097	0.672999	NA	0.063
194	ebi-a-GCST90001584	LUSCs	CD14- CD16+ monocyte %monocyte || id:ebi-a-GCST90001584	30	-0.13715	0.0579025	0.0249895	0.87 (0.78-0.98)	-0.0684544	0.0389329	0.0787024	0.93 (0.87-1.01)	-0.0806497	0.0275414	0.00340814	0.13803	0.92 (0.87-0.97)	-0.0232264	0.0624871	0.712819	0.98 (0.86-1.10)	-0.00692988	0.0702239	0.922069	0.99 (0.87-1.14)	TRUE	6.3e-222	0.930734	32.5417	0.264686	33.7173	29	0.24976	0.0121957	0.0107481	0.266128	NA	0.274
195	ebi-a-GCST90001585	LUSCs	CD14+ CD16+ monocyte %monocyte || id:ebi-a-GCST90001585	56	-0.038972	0.0366359	0.292169	0.96 (0.90-1.03)	-0.0257214	0.0268591	0.338242	0.97 (0.92-1.03)	-0.0406395	0.0172619	0.018558	0.338359	0.96 (0.93-0.99)	-0.0388209	0.0318992	0.228805	0.96 (0.90-1.02)	-0.0476622	0.0490436	0.335388	0.95 (0.87-1.05)	TRUE	0	0.810251	47.0025	0.68913	54.4295	55	0.496373	-0.000450332	0.00871697	0.958989	NA	0.512
196	ebi-a-GCST90001586	LUSCs	CD14+ CD16- monocyte %monocyte || id:ebi-a-GCST90001586	36	0.045817	0.031917	0.160281	1.05 (0.98-1.11)	0.0380037	0.0306395	0.214846	1.04 (0.98-1.10)	0.0245686	0.0205783	0.232514	0.709216	1.02 (0.98-1.07)	0.03749	0.0309688	0.234171	1.04 (0.98-1.10)	0.0228186	0.0447161	0.613045	1.02 (0.94-1.12)	TRUE	0	0.254561	38.8571	0.375842	29.9555	35	0.710149	-0.00674043	0.00773936	0.389901	NA	0.752
197	ebi-a-GCST90001587	LUSCs	CD16+ monocyte %monocyte || id:ebi-a-GCST90001587	37	-0.0938447	0.0578651	0.113825	0.91 (0.81-1.02)	-0.0497109	0.0355642	0.16218	0.95 (0.89-1.02)	-0.0266779	0.0252713	0.291125	0.734257	0.97 (0.93-1.02)	-0.0574573	0.0480531	0.239629	0.94 (0.86-1.04)	-0.0168002	0.0584289	0.775353	0.98 (0.88-1.10)	TRUE	0	0.282919	37.829	0.376565	34.9455	36	0.518602	0.0140463	0.010886	0.205405	NA	0.533
198	ebi-a-GCST90001588	LUSCs	T/B cell || id:ebi-a-GCST90001588	35	0.119984	0.0517703	0.0268149	1.13 (1.02-1.25)	0.00356543	0.0385643	0.926337	1.00 (0.93-1.08)	-0.0261935	0.0250292	0.295323	0.734257	0.97 (0.93-1.02)	0.0265101	0.0514299	0.609567	1.03 (0.93-1.14)	0.0122317	0.0698991	0.862124	1.01 (0.88-1.16)	TRUE	5.53e-186	0.184966	23.9886	0.228267	38.6216	34	0.268623	-0.0283306	0.00878301	0.00283448	NA	0.264
199	ebi-a-GCST90001589	LUSCs	CD4+/CD8+ T cell || id:ebi-a-GCST90001589	14	0.105445	0.0742544	0.181049	1.11 (0.96-1.29)	0.101309	0.0569722	0.0753678	1.11 (0.99-1.24)	0.0866043	0.0395811	0.028668	0.380371	1.09 (1.01-1.18)	0.104278	0.0652012	0.133761	1.11 (0.98-1.26)	0.0659035	0.0743919	0.391766	1.07 (0.92-1.24)	TRUE	1.64e-58	0.576042	20.8121	0.079374	9.50045	13	0.734185	-0.00427938	0.0142699	0.769394	NA	0.799
200	ebi-a-GCST90001590	LUSCs	CD4+ T cell Absolute Count || id:ebi-a-GCST90001590	19	-0.0140937	0.0663026	0.834193	0.99 (0.87-1.12)	-0.0181607	0.0465992	0.696742	0.98 (0.90-1.08)	-0.0380047	0.039872	0.340505	0.763089	0.96 (0.89-1.04)	-0.0245157	0.0447358	0.590416	0.98 (0.89-1.07)	-0.0350704	0.0771172	0.654713	0.97 (0.83-1.12)	TRUE	1.22e-88	0.199413	23.3598	0.120775	31.4065	18	0.0258202	-0.00622304	0.0136063	0.6532	NA	0.037
201	ebi-a-GCST90001591	LUSCs	CD4+ T cell %T cell || id:ebi-a-GCST90001591	19	0.064861	0.0638393	0.323871	1.07 (0.94-1.21)	-0.0290363	0.0510219	0.569292	0.97 (0.88-1.07)	-0.0315038	0.0438466	0.472449	0.83779	0.97 (0.89-1.06)	-0.0454928	0.0528841	0.400972	0.96 (0.86-1.06)	-0.0743396	0.0827592	0.380904	0.93 (0.79-1.09)	TRUE	4.95e-78	0.14101	20.946	0.107939	33.9816	18	0.0126616	-0.0298373	0.0152169	0.0664984	NA	0.017
202	ebi-a-GCST90001592	LUSCs	CD8+ T cell Absolute Count || id:ebi-a-GCST90001592	25	0.00526551	0.0228045	0.819436	1.01 (0.96-1.05)	0.0115795	0.0245843	0.637631	1.01 (0.96-1.06)	-0.00215319	0.0180872	0.90524	0.982658	1.00 (0.96-1.03)	0.0103	0.0227388	0.654638	1.01 (0.97-1.06)	0.00529793	0.041313	0.899028	1.01 (0.93-1.09)	TRUE	2.67e-123	0.0506111	23.2124	0.157952	21.8639	24	0.587388	-0.00387456	0.0072537	0.598363	NA	0.629
203	ebi-a-GCST90001593	LUSCs	CD8+ T cell %T cell || id:ebi-a-GCST90001593	24	0.00916206	0.0485155	0.851943	1.01 (0.92-1.11)	-0.0279271	0.0412465	0.498358	0.97 (0.90-1.05)	-0.0569568	0.0270203	0.0350373	0.418725	0.94 (0.90-1.00)	-0.0164961	0.0476992	0.732609	0.98 (0.90-1.08)	-0.159457	0.0742415	0.0424969	0.85 (0.74-0.99)	TRUE	3.18e-103	0.420687	20.9537	0.136394	23.8293	23	0.413313	-0.0181783	0.0110783	0.115042	NA	0.392
204	ebi-a-GCST90001594	LUSCs	CD4+CD8+ T cell Absolute Count || id:ebi-a-GCST90001594	20	0.0465647	0.0607475	0.453298	1.05 (0.93-1.18)	0.0370969	0.0445645	0.405166	1.04 (0.95-1.13)	0.0247167	0.0310366	0.425816	0.825586	1.03 (0.96-1.09)	0.0179654	0.0574863	0.758053	1.02 (0.91-1.14)	0.0273284	0.0721807	0.709175	1.03 (0.89-1.18)	TRUE	2.85e-111	0.126657	26.246	0.142378	14.3574	19	0.762471	-0.00533936	0.012762	0.680619	NA	0.76
205	ebi-a-GCST90001595	LUSCs	CD4+CD8+ T cell %T cell || id:ebi-a-GCST90001595	6	-0.479652	0.219633	0.0943345	0.62 (0.40-0.95)	-0.141972	0.101744	0.162903	0.87 (0.71-1.06)	-0.0595353	0.0711225	0.402547	0.817429	0.94 (0.82-1.08)	-0.225416	0.159883	0.217639	0.80 (0.58-1.09)	-0.221162	0.161823	0.229971	0.80 (0.58-1.10)	TRUE	1.22e-25	0.154207	21.6286	0.0351902	8.42462	5	0.134335	0.0733781	0.0362108	0.112671	NA	0.167
206	ebi-a-GCST90001596	LUSCs	CD8dim T cell Absolute Count || id:ebi-a-GCST90001596	32	0.00358823	0.0318277	0.910988	1.00 (0.94-1.07)	0.0244684	0.034927	0.483579	1.02 (0.96-1.10)	0.0248415	0.022241	0.264027	0.726722	1.03 (0.98-1.07)	0.0130337	0.0304494	0.671578	1.01 (0.95-1.08)	-0.00184084	0.0545188	0.973281	1.00 (0.90-1.11)	TRUE	1.04e-166	0.163466	23.7129	0.206459	28.707	31	0.584492	0.00882492	0.00945348	0.35801	NA	0.654
207	ebi-a-GCST90001597	LUSCs	CD8dim T cell %T cell || id:ebi-a-GCST90001597	28	0.0573252	0.065118	0.386747	1.06 (0.93-1.20)	0.0590138	0.0432718	0.172633	1.06 (0.97-1.15)	0.0675071	0.0298512	0.0237311	0.359887	1.07 (1.01-1.13)	0.0670318	0.0522536	0.21046	1.07 (0.97-1.18)	0.0258869	0.0755595	0.734551	1.03 (0.88-1.19)	TRUE	4.21e-167	0.768441	27.4297	0.207675	30.8776	27	0.276196	0.00304875	0.0168942	0.85819	NA	0.315
208	ebi-a-GCST90001598	LUSCs	CD4-CD8- T cell Absolute Count || id:ebi-a-GCST90001598	23	0.143743	0.0993936	0.162881	1.15 (0.95-1.40)	0.101334	0.0487975	0.037836	1.11 (1.01-1.22)	0.0566072	0.0343018	0.098888	0.587527	1.06 (0.99-1.13)	0.109415	0.0755823	0.161823	1.12 (0.96-1.29)	0.115551	0.0852901	0.189233	1.12 (0.95-1.33)	TRUE	2.18e-116	0.481513	24.0131	0.15025	19.1982	22	0.633062	-0.0139138	0.014896	0.360888	NA	0.687
209	ebi-a-GCST90001599	LUSCs	CD4-CD8- T cell %T cell || id:ebi-a-GCST90001599	21	0.136723	0.0639551	0.0457461	1.15 (1.01-1.30)	0.0825991	0.0463163	0.074526	1.09 (0.99-1.19)	0.0204529	0.0312008	0.512131	0.86824	1.02 (0.96-1.09)	0.101786	0.0559103	0.0836772	1.11 (0.99-1.24)	0.0927174	0.0768046	0.241445	1.10 (0.94-1.28)	TRUE	9.9e-119	0.106098	27.0724	0.153781	26.9119	20	0.137762	-0.0259288	0.0121683	0.0463836	NA	0.129
210	ebi-a-GCST90001600	LUSCs	Leukocyte Absolute Count || id:ebi-a-GCST90001600	11	-0.0256991	0.0985546	0.800146	0.97 (0.80-1.18)	0.0385448	0.0537883	0.473619	1.04 (0.94-1.15)	0.0200533	0.0368606	0.58642	0.904709	1.02 (0.95-1.10)	0.0269684	0.0625506	0.675509	1.03 (0.91-1.16)	0.147705	0.0976345	0.161265	1.16 (0.96-1.40)	TRUE	4.69e-51	0.0738579	23.0629	0.069045	10.8223	10	0.371532	0.0228401	0.0449973	0.623947	NA	0.407
211	ebi-a-GCST90001601	LUSCs	Lymphocyte Absolute Count || id:ebi-a-GCST90001601	15	-0.0161922	0.0563899	0.778526	0.98 (0.88-1.10)	-0.0514633	0.0470129	0.273664	0.95 (0.87-1.04)	-0.0453418	0.0313204	0.147708	0.612418	0.96 (0.90-1.02)	-0.0479323	0.0470327	0.325432	0.95 (0.87-1.05)	-0.050378	0.0696227	0.481237	0.95 (0.83-1.09)	TRUE	1.01e-66	0.211107	22.4929	0.0918266	21.0601	14	0.100101	-0.00957342	0.0133453	0.485841	NA	0.128
212	ebi-a-GCST90001602	LUSCs	Lymphocyte %leukocyte || id:ebi-a-GCST90001602	24	0.0073245	0.028607	0.8003	1.01 (0.95-1.07)	0.00728045	0.0305086	0.811388	1.01 (0.95-1.07)	0.0035547	0.0220969	0.872197	0.982658	1.00 (0.96-1.05)	0.00502012	0.0268592	0.853374	1.01 (0.95-1.06)	-0.0555632	0.0638195	0.392953	0.95 (0.83-1.07)	TRUE	1.77e-109	0.0514926	21.6559	0.14089	18.3825	23	0.736425	-0.00171211	0.0082514	0.837533	NA	0.804
213	ebi-a-GCST90001603	LUSCs	T cell Absolute Count || id:ebi-a-GCST90001603	20	0.0303148	0.0607788	0.62398	1.03 (0.92-1.16)	0.0109708	0.0473827	0.816899	1.01 (0.92-1.11)	0.0230587	0.0324495	0.47733	0.83779	1.02 (0.96-1.09)	0.019313	0.0572684	0.739635	1.02 (0.91-1.14)	-0.0160645	0.0872481	0.855866	0.98 (0.83-1.17)	TRUE	7.42e-92	0.106107	22.1842	0.120775	17.032	19	0.587697	-0.00172042	0.0121849	0.889286	NA	0.607
214	ebi-a-GCST90001604	LUSCs	T cell %lymphocyte || id:ebi-a-GCST90001604	15	-0.0935958	0.122984	0.460217	0.91 (0.72-1.16)	-0.0069925	0.0552058	0.899208	0.99 (0.89-1.11)	-0.0662013	0.0401385	0.0990815	0.587527	0.94 (0.87-1.01)	0.000582782	0.071334	0.993597	1.00 (0.87-1.15)	-0.0171996	0.0866716	0.845549	0.98 (0.83-1.16)	TRUE	2.11e-85	0.453523	27.5166	0.111508	10.7582	14	0.704919	0.00528563	0.0224299	0.817375	rs34147569	0.028
215	ebi-a-GCST90001605	LUSCs	T cell %leukocyte || id:ebi-a-GCST90001605	20	0.00456253	0.0335977	0.893487	1.00 (0.94-1.07)	0.0129825	0.0322932	0.687671	1.01 (0.95-1.08)	0.00890455	0.0242538	0.713515	0.932172	1.01 (0.96-1.06)	0.0171112	0.0326539	0.606326	1.02 (0.95-1.08)	0.0794165	0.073442	0.293076	1.08 (0.94-1.25)	TRUE	4.52e-90	0.0579715	21.9471	0.118983	20.0524	19	0.391432	0.00185472	0.00930889	0.844307	NA	0.495
216	ebi-a-GCST90001606	LUSCs	CD4+ T cell %leukocyte || id:ebi-a-GCST90001606	16	0.0340237	0.0589942	0.57328	1.03 (0.92-1.16)	-0.0424038	0.0552486	0.442779	0.96 (0.86-1.07)	-0.0595231	0.0358382	0.0967369	0.587527	0.94 (0.88-1.01)	-0.0762699	0.0702008	0.29443	0.93 (0.81-1.06)	-0.091198	0.0936959	0.34582	0.91 (0.76-1.10)	TRUE	6.29e-69	0.3296	21.4705	0.0931526	15.8878	15	0.389546	-0.0264585	0.013254	0.0657336	NA	0.352
217	ebi-a-GCST90001607	LUSCs	CD8+ T cell %leukocyte || id:ebi-a-GCST90001607	17	0.127337	0.0990154	0.217929	1.14 (0.94-1.38)	-0.0321176	0.0560684	0.56676	0.97 (0.87-1.08)	-0.00505272	0.0380836	0.894451	0.982658	0.99 (0.92-1.07)	-0.0513879	0.0741672	0.498329	0.95 (0.82-1.10)	-0.0615695	0.0926024	0.515597	0.94 (0.78-1.13)	TRUE	6.32e-76	0.0521514	21.935	0.101104	16.454	16	0.421746	-0.0251242	0.0173451	0.16806	NA	0.422
218	ebi-a-GCST90001608	LUSCs	CD4+CD8+ T cell %leukocyte || id:ebi-a-GCST90001608	22	0.0341287	0.0700127	0.631229	1.03 (0.90-1.19)	0.032683	0.0497036	0.510822	1.03 (0.94-1.14)	0.000727216	0.0317349	0.981718	0.995021	1.00 (0.94-1.06)	0.0379714	0.0605588	0.537407	1.04 (0.92-1.17)	-0.0530154	0.0904786	0.564158	0.95 (0.79-1.13)	TRUE	1.11e-128	0.0500716	27.2902	0.161953	17.3939	21	0.686971	-0.00803629	0.015015	0.5984	NA	0.682
219	ebi-a-GCST90001609	LUSCs	CD4+ CD8dim T cell Absolute Count || id:ebi-a-GCST90001609	29	-0.06953	0.056737	0.230978	0.93 (0.83-1.04)	-0.0608646	0.0344718	0.0774575	0.94 (0.88-1.01)	-0.0688842	0.0289645	0.0173959	0.338359	0.93 (0.88-0.99)	-0.0606651	0.0360241	0.103296	0.94 (0.88-1.01)	-0.18268	0.0709924	0.015663	0.83 (0.72-0.96)	TRUE	4.59e-203	0.816132	31.7289	0.24861	46.935	28	0.0139172	0.000162075	0.0121641	0.989467	rs2810499	<0.001
220	ebi-a-GCST90001610	LUSCs	CD4+ CD8dim T cell %lymphocyte || id:ebi-a-GCST90001610	37	-0.0657611	0.0774623	0.401682	0.94 (0.80-1.09)	-0.0240966	0.0363715	0.507642	0.98 (0.91-1.05)	-0.0369505	0.0314634	0.240236	0.711798	0.96 (0.91-1.03)	-0.0286896	0.0483314	0.55649	0.97 (0.88-1.07)	0.0452648	0.0927414	0.628456	1.05 (0.87-1.25)	TRUE	2.25e-290	0.430486	33.0448	0.328556	68.9742	36	0.000770359	0.00594438	0.0145705	0.685777	rs28366280	<0.001
221	ebi-a-GCST90001611	LUSCs	CD4+ CD8dim T cell %leukocyte || id:ebi-a-GCST90001611	33	-0.117091	0.0834817	0.170674	0.89 (0.76-1.05)	-0.0415129	0.0385163	0.281123	0.96 (0.89-1.03)	-0.0511058	0.0328062	0.119278	0.587527	0.95 (0.89-1.01)	-0.043288	0.0441051	0.333722	0.96 (0.88-1.04)	0.0497122	0.0877282	0.574897	1.05 (0.88-1.25)	TRUE	4.6e-260	0.652974	34.0438	0.30175	60.9825	32	0.00150051	0.0135524	0.0157547	0.396278	rs28366280	<0.001
222	ebi-a-GCST90001612	LUSCs	CD8dim T cell %leukocyte || id:ebi-a-GCST90001612	27	0.027419	0.0394599	0.493552	1.03 (0.95-1.11)	0.012751	0.0385656	0.740922	1.01 (0.94-1.09)	0.0572976	0.0255073	0.0246836	0.359887	1.06 (1.01-1.11)	0.0345938	0.0384209	0.376178	1.04 (0.96-1.12)	0.0264941	0.0649548	0.686698	1.03 (0.90-1.17)	TRUE	1.58e-152	0.589449	26.1836	0.19131	25.8634	26	0.470633	0.0106109	0.0106922	0.330513	NA	0.512
223	ebi-a-GCST90001613	LUSCs	CD4-CD8- T cell %leukocyte || id:ebi-a-GCST90001613	28	0.0801101	0.0286817	0.00966635	1.08 (1.02-1.15)	0.0439064	0.0314502	0.162695	1.04 (0.98-1.11)	0.0315265	0.0200154	0.115231	0.587527	1.03 (0.99-1.07)	0.0587885	0.0261283	0.0328024	1.06 (1.01-1.12)	0.0743759	0.0502707	0.150578	1.08 (0.98-1.19)	TRUE	5.79e-148	0.219314	24.8643	0.188502	36.8938	27	0.0970677	-0.0195495	0.00770785	0.0175497	NA	0.146
224	ebi-a-GCST90001614	LUSCs	CD8+ and CD8dim T cell %leukocyte || id:ebi-a-GCST90001614	16	0.158664	0.142491	0.284244	1.17 (0.89-1.55)	-0.0510056	0.0600483	0.395654	0.95 (0.84-1.07)	-0.0433187	0.0405388	0.285262	0.731303	0.96 (0.88-1.04)	-0.0400528	0.100641	0.696253	0.96 (0.79-1.17)	-0.0466718	0.10428	0.660865	0.95 (0.78-1.17)	TRUE	5.64e-72	0.207654	22.679	0.0983494	23.5452	15	0.0732305	-0.0353386	0.023425	0.153638	NA	0.079
225	ebi-a-GCST90001615	LUSCs	TCRgd T cell Absolute Count || id:ebi-a-GCST90001615	25	0.0985858	0.0608008	0.11855	1.10 (0.98-1.24)	0.0422722	0.0436188	0.332481	1.04 (0.96-1.14)	0.0247452	0.030517	0.417443	0.820258	1.03 (0.97-1.09)	0.0509699	0.0523514	0.339961	1.05 (0.95-1.17)	0.0702999	0.0720423	0.338891	1.07 (0.93-1.24)	TRUE	7.42e-122	0.134694	22.994	0.156537	21.6416	24	0.600647	-0.0175299	0.0124844	0.173636	NA	0.609
226	ebi-a-GCST90001616	LUSCs	TCRgd T cell %T cell || id:ebi-a-GCST90001616	18	0.0407974	0.0317767	0.217467	1.04 (0.98-1.11)	0.0264918	0.0349341	0.448249	1.03 (0.96-1.10)	0.0187376	0.0243861	0.442266	0.831185	1.02 (0.97-1.07)	0.0300953	0.0300491	0.330611	1.03 (0.97-1.09)	0.0247886	0.0671094	0.716408	1.03 (0.90-1.17)	TRUE	1.93e-80	0.0823391	21.8814	0.106852	16.8257	17	0.466237	-0.0100513	0.00928293	0.294959	NA	0.553
227	ebi-a-GCST90001617	LUSCs	TCRgd T cell %lymphocyte || id:ebi-a-GCST90001617	19	0.0362563	0.0261575	0.183638	1.04 (0.99-1.09)	0.0286847	0.0284375	0.313123	1.03 (0.97-1.09)	0.0169786	0.0212867	0.425093	0.825586	1.02 (0.98-1.06)	0.0265775	0.0242611	0.287749	1.03 (0.98-1.08)	0.00157497	0.0522933	0.976304	1.00 (0.90-1.11)	TRUE	3.06e-88	0.0784952	22.3203	0.115032	13.1533	18	0.782387	-0.010593	0.00835327	0.221848	NA	0.85
228	ebi-a-GCST90001618	LUSCs	HLA DR+ T cell Absolute Count || id:ebi-a-GCST90001618	48	-0.0199058	0.0308601	0.52211	0.98 (0.92-1.04)	-0.0130509	0.0261373	0.617554	0.99 (0.94-1.04)	-0.0125208	0.0167422	0.454545	0.832072	0.99 (0.96-1.02)	-0.0239871	0.0284117	0.402797	0.98 (0.92-1.03)	-0.0138793	0.048889	0.777738	0.99 (0.90-1.09)	TRUE	0	0.10146	29.3192	0.386354	60.2095	47	0.0934643	0.00246736	0.00808919	0.761727	NA	0.106
229	ebi-a-GCST90001619	LUSCs	HLA DR+ T cell%T cell || id:ebi-a-GCST90001619	47	-0.0263258	0.02607	0.317984	0.97 (0.93-1.03)	-0.0316384	0.024667	0.199625	0.97 (0.92-1.02)	-0.0411604	0.0164833	0.0125213	0.304267	0.96 (0.93-0.99)	-0.0319315	0.0232334	0.175984	0.97 (0.93-1.01)	-0.0438831	0.0440254	0.324092	0.96 (0.88-1.04)	TRUE	0	0.595587	31.6826	0.404314	52.989	46	0.222598	-0.00565578	0.00727342	0.440877	rs73041874	0.031
230	ebi-a-GCST90001620	LUSCs	HLA DR+ T cell%lymphocyte || id:ebi-a-GCST90001620	49	0.0188121	0.0262479	0.4771	1.02 (0.97-1.07)	-0.0166177	0.0276021	0.547145	0.98 (0.93-1.04)	-0.00555999	0.0163648	0.734042	0.942107	0.99 (0.96-1.03)	-0.0154783	0.0257864	0.551163	0.98 (0.94-1.04)	-0.0418491	0.0508152	0.414267	0.96 (0.87-1.06)	TRUE	0	0.0606786	30.9747	0.412543	56.4749	48	0.187836	-0.0092388	0.00736593	0.215949	NA	0.17
231	ebi-a-GCST90001621	LUSCs	Natural Killer T Absolute Count || id:ebi-a-GCST90001621	43	-0.10797	0.0379136	0.00685071	0.90 (0.83-0.97)	-0.0191057	0.0319204	0.549479	0.98 (0.92-1.04)	-0.0216183	0.0209083	0.301156	0.734257	0.98 (0.94-1.02)	-0.0735921	0.0461008	0.117913	0.93 (0.85-1.02)	0.0375749	0.0630777	0.554578	1.04 (0.92-1.17)	TRUE	4.51e-277	0.175402	26.6429	0.310909	35.3543	42	0.755999	0.021887	0.00801637	0.00928419	NA	0.751
232	ebi-a-GCST90001622	LUSCs	Natural Killer T %T cell || id:ebi-a-GCST90001622	48	0.00681538	0.0374239	0.856294	1.01 (0.94-1.08)	0.0204014	0.0361328	0.572331	1.02 (0.95-1.10)	0.0354907	0.0209788	0.0906953	0.575966	1.04 (0.99-1.08)	0.0252764	0.0382254	0.511682	1.03 (0.95-1.11)	0.0401235	0.0550567	0.46976	1.04 (0.93-1.16)	TRUE	0	0.461588	28.4154	0.368192	42.5998	47	0.65522	0.00776061	0.00838729	0.359648	NA	0.697
233	ebi-a-GCST90001623	LUSCs	Natural Killer T %lymphocyte || id:ebi-a-GCST90001623	44	-0.0128673	0.038812	0.741894	0.99 (0.91-1.07)	0.0189168	0.0344186	0.582588	1.02 (0.95-1.09)	0.0206424	0.0214682	0.336283	0.763089	1.02 (0.98-1.06)	0.0238838	0.0386723	0.5401	1.02 (0.95-1.10)	0.0310583	0.0548741	0.574341	1.03 (0.93-1.15)	TRUE	4.16e-306	0.176459	28.0496	0.333317	33.347	43	0.854862	0.00854191	0.00824223	0.305965	NA	0.865
234	ebi-a-GCST90001624	LUSCs	HLA DR+ CD4+ T cell Absolute Count || id:ebi-a-GCST90001624	22	-0.0858036	0.0531028	0.121802	0.92 (0.83-1.02)	-0.0546286	0.0413335	0.186283	0.95 (0.87-1.03)	-0.042838	0.0293749	0.144752	0.60924	0.96 (0.90-1.01)	-0.0574111	0.0440692	0.206766	0.94 (0.87-1.03)	-0.0591393	0.0666765	0.385146	0.94 (0.83-1.07)	TRUE	1.08e-124	0.30142	26.2267	0.159548	11.7331	21	0.946543	0.0107496	0.011068	0.343033	NA	0.953
235	ebi-a-GCST90001625	LUSCs	HLA DR+ CD4+ T cell %T cell || id:ebi-a-GCST90001625	25	-0.122896	0.0830177	0.152346	0.88 (0.75-1.04)	-0.0572669	0.0520598	0.271322	0.94 (0.85-1.05)	-0.0608144	0.0345992	0.0788018	0.55237	0.94 (0.88-1.01)	-0.0435391	0.0690678	0.534402	0.96 (0.84-1.10)	-0.0745844	0.0793513	0.35662	0.93 (0.79-1.08)	TRUE	2.77e-146	0.593515	27.2222	0.186957	25.1309	24	0.398677	0.0103521	0.0125027	0.416182	NA	0.449
236	ebi-a-GCST90001626	LUSCs	HLA DR+ CD4+ T cell %lymphocyte || id:ebi-a-GCST90001626	25	-0.124442	0.083961	0.151877	0.88 (0.75-1.04)	-0.0582819	0.0510522	0.253614	0.94 (0.85-1.04)	-0.0780728	0.0334725	0.0196771	0.338359	0.92 (0.87-0.99)	-0.0400817	0.0597259	0.508568	0.96 (0.85-1.08)	-0.0231005	0.0891603	0.797775	0.98 (0.82-1.16)	TRUE	1.04e-152	0.815254	28.3224	0.194374	24.8523	24	0.413825	0.00796183	0.0131418	0.550554	NA	0.459
237	ebi-a-GCST90001627	LUSCs	HLA DR+ CD8+ T cell Absolute Count || id:ebi-a-GCST90001627	55	-0.0259986	0.0309795	0.405114	0.97 (0.92-1.04)	-0.00474011	0.0271465	0.861385	1.00 (0.94-1.05)	-0.0101354	0.0198544	0.609712	0.904709	0.99 (0.95-1.03)	-0.0165884	0.0235367	0.48397	0.98 (0.94-1.03)	-0.022126	0.0536896	0.681891	0.98 (0.88-1.09)	TRUE	0	0.0862115	27.5428	0.41693	85.6488	54	0.00393354	0.00548123	0.00818738	0.506099	NA	0.004
238	ebi-a-GCST90001628	LUSCs	HLA DR+ CD8+ T cell %T cell || id:ebi-a-GCST90001628	45	-0.0216201	0.0242039	0.376697	0.98 (0.93-1.03)	-0.0262789	0.0262683	0.317116	0.97 (0.93-1.03)	-0.0338296	0.0167016	0.0428128	0.423373	0.97 (0.94-1.00)	-0.0188286	0.0225824	0.408912	0.98 (0.94-1.03)	-0.0330676	0.0483562	0.497666	0.97 (0.88-1.06)	TRUE	0	0.41462	30.4707	0.373499	42.8744	44	0.519833	-0.00491585	0.00705319	0.489574	NA	0.535
239	ebi-a-GCST90001629	LUSCs	HLA DR+ CD8+ T cell %lymphocyte || id:ebi-a-GCST90001629	49	0.0200242	0.0307291	0.517811	1.02 (0.96-1.08)	-0.0264364	0.0302773	0.382585	0.97 (0.92-1.03)	-0.0103917	0.0180707	0.565253	0.903661	0.99 (0.96-1.03)	-0.0297475	0.0368226	0.423157	0.97 (0.90-1.04)	-0.0392262	0.0536725	0.468427	0.96 (0.87-1.07)	TRUE	0	0.0859198	29.4365	0.393549	54.9379	48	0.22846	-0.00989139	0.00779956	0.210973	NA	0.186
240	ebi-a-GCST90001630	LUSCs	CD8+ Natural Killer T Absolute Count || id:ebi-a-GCST90001630	30	-0.0789256	0.0464588	0.100438	0.92 (0.84-1.01)	-0.0221698	0.0407173	0.58611	0.98 (0.90-1.06)	-0.000256196	0.0265152	0.992291	0.995021	1.00 (0.95-1.05)	-0.0490429	0.054868	0.378768	0.95 (0.86-1.06)	0.0898319	0.081429	0.279014	1.09 (0.93-1.28)	TRUE	4.09e-166	0.0500111	24.7556	0.201621	15.973	29	0.97584	0.0178156	0.00863935	0.0485835	NA	0.971
241	ebi-a-GCST90001631	LUSCs	CD8+ Natural Killer T %T cell || id:ebi-a-GCST90001631	28	-0.0895755	0.0465108	0.0651171	0.91 (0.83-1.00)	-0.030024	0.0414762	0.469135	0.97 (0.89-1.05)	-0.0231251	0.0263486	0.380127	0.796301	0.98 (0.93-1.03)	-0.048662	0.0491107	0.330549	0.95 (0.87-1.05)	0.0752534	0.0724598	0.308224	1.08 (0.94-1.24)	TRUE	1.39e-156	0.137561	25.3557	0.191755	16.9997	27	0.93113	0.0169995	0.00980508	0.0948081	NA	0.926
242	ebi-a-GCST90001632	LUSCs	CD8+ Natural Killer T %lymphocyte || id:ebi-a-GCST90001632	30	-0.0889972	0.0459963	0.0631663	0.91 (0.84-1.00)	-0.0107257	0.0417766	0.79738	0.99 (0.91-1.07)	-0.00967691	0.0266588	0.716611	0.934543	0.99 (0.94-1.04)	-0.0151272	0.0545372	0.783461	0.98 (0.89-1.10)	0.0752026	0.0732493	0.313065	1.08 (0.93-1.24)	TRUE	1.46e-164	0.0656917	24.6872	0.200173	18.2444	29	0.93914	0.0190392	0.008997	0.0433528	NA	0.935
243	ebi-a-GCST90001633	LUSCs	CD8dim Natural Killer T Absolute Count || id:ebi-a-GCST90001633	49	0.0179849	0.04763	0.707431	1.02 (0.93-1.12)	0.0304058	0.035354	0.389769	1.03 (0.96-1.10)	0.0290916	0.0229567	0.205071	0.6752	1.03 (0.98-1.08)	0.0295523	0.0426181	0.491387	1.03 (0.95-1.12)	0.0389594	0.0574616	0.501022	1.04 (0.93-1.16)	TRUE	0	0.342338	28.7811	0.382579	61.3588	48	0.0932756	0.00303387	0.0108637	0.781266	NA	0.109
244	ebi-a-GCST90001634	LUSCs	CD8dim Natural Killer T %T cell || id:ebi-a-GCST90001634	44	0.00373587	0.0533235	0.944478	1.00 (0.90-1.11)	0.0180199	0.0359901	0.616588	1.02 (0.95-1.09)	0.0129308	0.0241905	0.592969	0.904709	1.01 (0.97-1.06)	0.0145736	0.0515463	0.778742	1.01 (0.92-1.12)	0.0387486	0.06228	0.537116	1.04 (0.92-1.17)	TRUE	0	0.105289	32.1479	0.381416	53.7114	43	0.126806	0.00250875	0.0124905	0.841784	NA	0.138
245	ebi-a-GCST90001635	LUSCs	CD8dim Natural Killer T %lymphocyte || id:ebi-a-GCST90001635	50	0.00816248	0.0504832	0.872231	1.01 (0.91-1.11)	0.0181678	0.0350457	0.604177	1.02 (0.95-1.09)	0.0158142	0.0223164	0.47855	0.83779	1.02 (0.97-1.06)	0.0136958	0.0505481	0.787571	1.01 (0.92-1.12)	0.0319209	0.0615698	0.606477	1.03 (0.92-1.16)	TRUE	0	0.13871	29.9051	0.403597	63.3685	49	0.0814046	0.00206724	0.0117499	0.861084	NA	0.09
246	ebi-a-GCST90001636	LUSCs	CD4-CD8- Natural Killer T Absolute Count || id:ebi-a-GCST90001636	10	0.0270609	0.220038	0.905154	1.03 (0.67-1.58)	0.0814887	0.0682153	0.232251	1.08 (0.95-1.24)	0.047883	0.0499315	0.337572	0.763089	1.05 (0.95-1.16)	0.0936637	0.0884421	0.317176	1.10 (0.92-1.31)	0.0603541	0.107711	0.588926	1.06 (0.86-1.31)	TRUE	7.56e-49	0.187768	24.2666	0.0659968	9.33186	9	0.407221	0.00353693	0.036238	0.924649	NA	0.458
247	ebi-a-GCST90001637	LUSCs	CD4-CD8- Natural Killer T %T cell || id:ebi-a-GCST90001637	50	-0.0461592	0.0523617	0.382415	0.95 (0.86-1.06)	0.0343718	0.0372919	0.356688	1.03 (0.96-1.11)	0.0165508	0.0232976	0.477452	0.83779	1.02 (0.97-1.06)	0.0684233	0.0556823	0.22501	1.07 (0.96-1.19)	0.0850944	0.0702855	0.231819	1.09 (0.95-1.25)	TRUE	0	0.150605	30.8633	0.416255	53.1615	49	0.317044	0.0150214	0.0111393	0.183823	NA	0.32
248	ebi-a-GCST90001638	LUSCs	CD4-CD8- Natural Killer T %lymphocyte || id:ebi-a-GCST90001638	51	-0.0190853	0.0543555	0.727004	0.98 (0.88-1.09)	0.0382566	0.0361065	0.28935	1.04 (0.97-1.12)	0.0240813	0.0232775	0.300888	0.734257	1.02 (0.98-1.07)	0.0645532	0.0550121	0.24618	1.07 (0.96-1.19)	0.0828851	0.0691213	0.236131	1.09 (0.95-1.24)	TRUE	0	0.26337	29.6424	0.408047	56.9216	50	0.233132	0.0101571	0.0113705	0.376073	NA	0.242
249	ebi-a-GCST90001639	LUSCs	CD3- lymphocyte Absolute Count || id:ebi-a-GCST90001639	19	-0.0337062	0.0680364	0.626651	0.97 (0.85-1.10)	-0.0195763	0.048029	0.683572	0.98 (0.89-1.08)	-0.0143771	0.0339394	0.67185	0.917189	0.99 (0.92-1.05)	-0.0410863	0.0631972	0.523821	0.96 (0.85-1.09)	-0.0160135	0.0760907	0.835678	0.98 (0.85-1.14)	TRUE	1.19e-88	0.0703508	22.766	0.117725	19.9828	18	0.33379	0.00429582	0.012736	0.740021	NA	0.371
250	ebi-a-GCST90001640	LUSCs	CD3- lymphocyte %lymphocyte || id:ebi-a-GCST90001640	5	-0.393735	0.262077	0.230017	0.67 (0.40-1.13)	-0.0398386	0.0897233	0.657031	0.96 (0.81-1.15)	-0.0976849	0.0928372	0.2927	0.734257	0.91 (0.76-1.09)	0.0202761	0.16824	0.909883	1.02 (0.73-1.42)	0.0202761	0.151765	0.900169	1.02 (0.76-1.37)	TRUE	1.04e-19	0.269803	20.5812	0.0279058	10.1396	4	0.0381401	0.0636517	0.053066	0.316436	NA	0.132
251	ebi-a-GCST90001641	LUSCs	CD3- lymphocyte %leukocyte || id:ebi-a-GCST90001641	20	-0.0584043	0.0420695	0.181995	0.94 (0.87-1.02)	-0.0310645	0.0368743	0.39954	0.97 (0.90-1.04)	-0.0328159	0.0277404	0.236823	0.710669	0.97 (0.92-1.02)	-0.037223	0.0442344	0.410537	0.96 (0.88-1.05)	-0.0314457	0.0545843	0.571313	0.97 (0.87-1.08)	TRUE	1.21e-95	0.162382	22.5598	0.122265	8.65261	19	0.978815	0.0083258	0.0102908	0.429051	NA	0.973
252	ebi-a-GCST90001642	LUSCs	B cell Absolute Count || id:ebi-a-GCST90001642	33	-0.0761207	0.0580144	0.19912	0.93 (0.83-1.04)	0.00943479	0.0401131	0.81405	1.01 (0.93-1.09)	0.0257016	0.0269138	0.339596	0.763089	1.03 (0.97-1.08)	0.00629628	0.0535116	0.907071	1.01 (0.91-1.12)	0.0281273	0.0708992	0.694206	1.03 (0.90-1.18)	TRUE	1.06e-160	0.169237	22.5227	0.202285	37.4872	32	0.23192	0.0194262	0.00970931	0.0542384	NA	0.215
253	ebi-a-GCST90001643	LUSCs	B cell %CD3- lymphocyte || id:ebi-a-GCST90001643	29	0.00544361	0.0196605	0.783981	1.01 (0.97-1.04)	0.00915351	0.0221603	0.679563	1.01 (0.97-1.05)	0.00215752	0.0134628	0.872679	0.982658	1.00 (0.98-1.03)	0.0121075	0.0165384	0.470199	1.01 (0.98-1.05)	-0.00268281	0.0347943	0.939089	1.00 (0.93-1.07)	TRUE	2.32e-153	0.0507568	24.7335	0.194191	39.4635	28	0.07375	-0.00263642	0.00887918	0.768798	NA	0.097
254	ebi-a-GCST90001644	LUSCs	B cell %lymphocyte || id:ebi-a-GCST90001644	39	-0.0828526	0.0446297	0.071367	0.92 (0.84-1.00)	-0.00630638	0.0350217	0.857097	0.99 (0.93-1.06)	0.0305258	0.0225987	0.176767	0.63872	1.03 (0.99-1.08)	-0.0130973	0.0536656	0.808502	0.99 (0.89-1.10)	0.00735068	0.0728533	0.920163	1.01 (0.87-1.16)	TRUE	2.28e-218	0.270359	24.7235	0.260964	48.2141	38	0.123931	0.0242825	0.00816843	0.00516699	NA	0.131
255	ebi-a-GCST90001645	LUSCs	Natural Killer Absolute Count || id:ebi-a-GCST90001645	23	-0.0454396	0.0479058	0.353653	0.96 (0.87-1.05)	-0.0334718	0.0380067	0.37849	0.97 (0.90-1.04)	-0.0082738	0.0277979	0.765977	0.948896	0.99 (0.94-1.05)	-0.0384654	0.0461668	0.413696	0.96 (0.88-1.05)	-0.0280707	0.0669684	0.679161	0.97 (0.85-1.11)	TRUE	1.11e-124	0.0591333	25.5836	0.159795	23.0298	22	0.400047	0.00998855	0.0103516	0.345561	NA	0.463
256	ebi-a-GCST90001646	LUSCs	Natural Killer %CD3- lymphocyte || id:ebi-a-GCST90001646	26	-0.00624664	0.0220474	0.779355	0.99 (0.95-1.04)	-0.0102765	0.0218465	0.638072	0.99 (0.95-1.03)	0.00190321	0.017763	0.914674	0.982658	1.00 (0.97-1.04)	-0.0122633	0.017268	0.484166	0.99 (0.95-1.02)	0.0131392	0.0345071	0.706591	1.01 (0.95-1.08)	TRUE	6.54e-141	0.0505502	25.8033	0.181496	41.9989	25	0.0179777	0.00677508	0.0106104	0.529174	NA	0.028
257	ebi-a-GCST90001647	LUSCs	Natural Killer %lymphocyte || id:ebi-a-GCST90001647	27	-0.0393423	0.0247927	0.125115	0.96 (0.92-1.01)	-0.0413832	0.0256764	0.107023	0.96 (0.91-1.01)	-0.0143161	0.0174513	0.412019	0.819491	0.99 (0.95-1.02)	-0.0378172	0.0227698	0.108757	0.96 (0.92-1.01)	-0.00202327	0.0451555	0.964604	1.00 (0.91-1.09)	TRUE	3.97e-156	0.0838365	26.9245	0.196083	34.4721	26	0.123545	0.0144372	0.00884667	0.115227	NA	0.143
258	ebi-a-GCST90001648	LUSCs	HLA DR+ Natural Killer Absolute Count || id:ebi-a-GCST90001648	54	-0.0115395	0.0419364	0.784278	0.99 (0.91-1.07)	-0.0087674	0.0286435	0.759538	0.99 (0.94-1.05)	-0.0205435	0.018225	0.25965	0.726722	0.98 (0.95-1.02)	-0.0204615	0.0320681	0.526179	0.98 (0.92-1.04)	0.0016986	0.0508944	0.973501	1.00 (0.91-1.11)	TRUE	0	0.311864	49.7296	0.711206	48.5652	53	0.647328	-0.00220306	0.00924113	0.81251	NA	0.677
259	ebi-a-GCST90001649	LUSCs	HLA DR+ Natural Killer %Natural Killer || id:ebi-a-GCST90001649	66	0.0371228	0.0333687	0.270083	1.04 (0.97-1.11)	-0.0122379	0.0238905	0.608477	0.99 (0.94-1.04)	-0.0113181	0.0157585	0.472619	0.83779	0.99 (0.96-1.02)	-0.0227317	0.0317327	0.476341	0.98 (0.92-1.04)	-0.0277398	0.0475829	0.561925	0.97 (0.89-1.07)	TRUE	0	0.135076	43.8747	0.771701	68.5642	65	0.357437	-0.0122596	0.00741463	0.103141	NA	0.391
260	ebi-a-GCST90001650	LUSCs	HLA DR+ Natural Killer %CD3- lymphocyte || id:ebi-a-GCST90001650	64	0.023832	0.0359244	0.509538	1.02 (0.95-1.10)	-0.0118277	0.0269345	0.660569	0.99 (0.94-1.04)	-0.0176599	0.0165582	0.286183	0.731303	0.98 (0.95-1.01)	-0.0227299	0.0295081	0.444005	0.98 (0.92-1.04)	-0.027504	0.0465527	0.556759	0.97 (0.89-1.07)	TRUE	0	0.267252	47.1101	0.796469	60.4608	63	0.567372	-0.0101426	0.00779322	0.197914	NA	0.585
261	ebi-a-GCST90001651	LUSCs	Granulocyte Absolute Count || id:ebi-a-GCST90001651	24	0.00333386	0.0391635	0.932931	1.00 (0.93-1.08)	-0.0219133	0.04119	0.594722	0.98 (0.90-1.06)	0.0206646	0.026301	0.432044	0.826668	1.02 (0.97-1.07)	-0.0267118	0.0380503	0.489716	0.97 (0.90-1.05)	-0.0267118	0.0804631	0.742914	0.97 (0.83-1.14)	TRUE	9.22e-111	0.10303	21.8172	0.142559	16.8395	23	0.817053	0.005286	0.00885068	0.556444	NA	0.799
262	ebi-a-GCST90001652	LUSCs	Granulocyte %leukocyte || id:ebi-a-GCST90001652	22	-0.0810024	0.0443365	0.0826641	0.92 (0.85-1.01)	-0.0318963	0.0453382	0.481732	0.97 (0.89-1.06)	-0.0465229	0.0278069	0.0943141	0.587527	0.95 (0.90-1.01)	0.0574366	0.112173	0.613968	1.06 (0.85-1.32)	-0.00773801	0.0934086	0.934763	0.99 (0.83-1.19)	TRUE	1.29e-99	0.291548	21.8477	0.130285	17.9797	21	0.650288	0.00965042	0.00966528	0.329983	NA	0.461
263	ebi-a-GCST90001653	LUSCs	CD28- CD4-CD8- T cell %CD4-CD8- T cell || id:ebi-a-GCST90001653	26	0.0222423	0.0354258	0.536026	1.02 (0.95-1.10)	0.0228153	0.0320456	0.476487	1.02 (0.96-1.09)	0.0340963	0.0216685	0.115593	0.587527	1.03 (0.99-1.08)	0.0177456	0.0296351	0.554692	1.02 (0.96-1.08)	-0.0015772	0.052499	0.976272	1.00 (0.90-1.11)	TRUE	8.42e-126	0.23092	22.8575	0.171671	31.1037	25	0.185608	0.00414353	0.0089248	0.646637	NA	0.233
264	ebi-a-GCST90001654	LUSCs	CD28- CD4-CD8- T cell Absolute Count || id:ebi-a-GCST90001654	34	0.0330575	0.0410781	0.426904	1.03 (0.95-1.12)	0.0332443	0.0390192	0.394215	1.03 (0.96-1.12)	0.0626211	0.0220245	0.00446573	0.155025	1.06 (1.02-1.11)	0.0351551	0.0367433	0.345638	1.04 (0.96-1.11)	0.0894529	0.0755005	0.24456	1.09 (0.94-1.27)	TRUE	3.82e-176	0.752413	23.5152	0.233032	44.478	33	0.0875598	0.00853524	0.0092683	0.36399	NA	0.098
265	ebi-a-GCST90001655	LUSCs	CD28+ CD4-CD8- T cell %T cell || id:ebi-a-GCST90001655	21	-0.0864511	0.0445297	0.0671857	0.92 (0.84-1.00)	-0.0414598	0.0421783	0.325625	0.96 (0.88-1.04)	-0.0231432	0.0271248	0.393541	0.815033	0.98 (0.93-1.03)	-0.0574524	0.0389674	0.155949	0.94 (0.87-1.02)	0.00927273	0.0805349	0.909483	1.01 (0.86-1.18)	TRUE	4.25e-96	0.111132	22.2254	0.134869	27.0926	20	0.132678	0.0221056	0.0115929	0.0717794	NA	0.153
266	ebi-a-GCST90001656	LUSCs	CD28+ CD4-CD8- T cell %CD4-CD8- T cell || id:ebi-a-GCST90001656	26	-0.0222423	0.0354258	0.536026	0.98 (0.91-1.05)	-0.0228153	0.0319569	0.475264	0.98 (0.92-1.04)	-0.0340963	0.0216685	0.115593	0.587527	0.97 (0.93-1.01)	-0.0177456	0.0303696	0.564241	0.98 (0.93-1.04)	0.0015772	0.0502332	0.975202	1.00 (0.91-1.11)	TRUE	8.42e-126	0.221941	22.8575	0.171671	31.1037	25	0.185608	-0.00414353	0.0089248	0.646637	NA	0.222
267	ebi-a-GCST90001657	LUSCs	CD28+ CD4-CD8- T cell Absolute Count || id:ebi-a-GCST90001657	11	0.171974	0.0850807	0.0739658	1.19 (1.01-1.40)	0.133635	0.0626032	0.0327909	1.14 (1.01-1.29)	0.0523295	0.0483202	0.278819	0.731303	1.05 (0.96-1.16)	0.137227	0.0823613	0.12665	1.15 (0.98-1.35)	0.124645	0.106117	0.267366	1.13 (0.92-1.39)	TRUE	1.56e-50	0.232109	22.559	0.0723688	9.24531	10	0.508992	-0.0265972	0.0155673	0.121713	NA	0.526
268	ebi-a-GCST90001658	LUSCs	CD39+ CD4+ T cell %T cell || id:ebi-a-GCST90001658	207	0.0282211	0.0149328	0.0601855	1.03 (1.00-1.06)	0.00640821	0.0138613	0.64386	1.01 (0.98-1.03)	-0.00672178	0.00818742	0.411653	0.819491	0.99 (0.98-1.01)	0.00576002	0.0177034	0.745237	1.01 (0.97-1.04)	0.0221947	0.0317914	0.485881	1.02 (0.96-1.09)	TRUE	NA	0.161409	48.4684	2.83504	218.168	206	0.267375	-0.0118994	0.00423009	0.00538481	NA	0.271
269	ebi-a-GCST90001659	LUSCs	CD39+ CD4+ T cell %CD4+ T cell || id:ebi-a-GCST90001659	211	0.0305756	0.018245	0.0952657	1.03 (0.99-1.07)	0.00496531	0.014182	0.726253	1.00 (0.98-1.03)	-0.00415022	0.00847379	0.624296	0.904709	1.00 (0.98-1.01)	0.0114046	0.0214456	0.595434	1.01 (0.97-1.05)	0.0449683	0.0334001	0.179641	1.05 (0.98-1.12)	TRUE	NA	0.0935209	49.7678	2.96569	230.862	210	0.154249	-0.0109479	0.00503753	0.0308844	NA	0.17
270	ebi-a-GCST90001660	LUSCs	CD39+ CD4+ T cell Absolute Count || id:ebi-a-GCST90001660	204	0.0152453	0.0156362	0.330728	1.02 (0.98-1.05)	0.0180188	0.0136998	0.18842	1.02 (0.99-1.05)	0.00635834	0.0080834	0.431521	0.826668	1.01 (0.99-1.02)	0.019314	0.0203509	0.343723	1.02 (0.98-1.06)	0.00942288	0.02795	0.736364	1.01 (0.96-1.07)	TRUE	NA	0.14955	48.2873	2.81258	195.819	203	0.628354	-0.00298835	0.0045008	0.507472	NA	0.634
271	ebi-a-GCST90001661	LUSCs	CD28- CD8dim T cell %T cell || id:ebi-a-GCST90001661	29	-0.0497346	0.0362909	0.181836	0.95 (0.89-1.02)	-0.046109	0.0336477	0.17058	0.95 (0.89-1.02)	-0.014947	0.023312	0.52141	0.877419	0.99 (0.94-1.03)	-0.0441982	0.0383795	0.259221	0.96 (0.89-1.03)	0.0114294	0.0646734	0.860996	1.01 (0.89-1.15)	TRUE	1.12e-158	0.0888071	24.5953	0.205925	23.5696	28	0.704035	0.0112615	0.00900378	0.221755	NA	0.724
272	ebi-a-GCST90001662	LUSCs	CD28- CD8dim T cell %CD8dim T cell || id:ebi-a-GCST90001662	17	-0.00491518	0.01746	0.782164	1.00 (0.96-1.03)	-0.0013958	0.0178736	0.937754	1.00 (0.96-1.03)	-0.00280285	0.014051	0.84189	0.974187	1.00 (0.97-1.03)	-0.00149235	0.015243	0.923224	1.00 (0.97-1.03)	-0.00651675	0.0594984	0.914146	0.99 (0.88-1.12)	TRUE	1.37e-81	0.0507511	23.3439	0.114621	19.1795	16	0.259467	0.00265578	0.00922158	0.77729	NA	0.412
273	ebi-a-GCST90001663	LUSCs	CD28- CD8dim T cell Absolute Count || id:ebi-a-GCST90001663	29	-0.0121798	0.037588	0.748409	0.99 (0.92-1.06)	-0.0221963	0.0337506	0.510759	0.98 (0.92-1.04)	0.00958387	0.023592	0.684571	0.924171	1.01 (0.96-1.06)	-0.0289983	0.0421242	0.496866	0.97 (0.89-1.06)	0.0447083	0.0603247	0.464787	1.05 (0.93-1.18)	TRUE	1.59e-153	0.0655574	23.6023	0.19951	16.6022	28	0.956038	0.00719363	0.00967213	0.463452	NA	0.952
274	ebi-a-GCST90001664	LUSCs	CD28+ CD45RA+ CD8dim T cell %T cell || id:ebi-a-GCST90001664	53	0.0128547	0.0106661	0.233691	1.01 (0.99-1.03)	0.0022927	0.0122867	0.851974	1.00 (0.98-1.03)	0.0162919	0.00939769	0.0829875	0.561862	1.02 (1.00-1.04)	0.00858354	0.00976335	0.38336	1.01 (0.99-1.03)	0.0151546	0.0197403	0.446139	1.02 (0.98-1.06)	TRUE	0	0.163488	31.7219	0.483129	76.1097	52	0.0162927	0.00442042	0.00637327	0.491088	NA	0.016
275	ebi-a-GCST90001665	LUSCs	CD28+ CD45RA+ CD8dim T cell %CD8dim T cell || id:ebi-a-GCST90001665	38	0.00645481	0.0132398	0.628839	1.01 (0.98-1.03)	0.00997854	0.0155397	0.520788	1.01 (0.98-1.04)	0.00886327	0.0111621	0.427168	0.826009	1.01 (0.99-1.03)	0.00939122	0.0134725	0.490117	1.01 (0.98-1.04)	0.00736064	0.0247007	0.767375	1.01 (0.96-1.06)	TRUE	1.66e-280	0.0719099	29.9722	0.327592	36.8594	37	0.47558	0.00230591	0.00664367	0.730549	NA	0.526
276	ebi-a-GCST90001666	LUSCs	CD28+ CD45RA+ CD8dim T cell Absolute Count || id:ebi-a-GCST90001666	48	0.00632102	0.00904094	0.487976	1.01 (0.99-1.02)	-0.00865176	0.0122705	0.480756	0.99 (0.97-1.02)	0.00958703	0.0073403	0.191525	0.664677	1.01 (1.00-1.02)	-0.00346801	0.0103828	0.739855	1.00 (0.98-1.02)	0.013271	0.0195043	0.49958	1.01 (0.98-1.05)	TRUE	0	0.0814249	28.6476	0.399485	56.3558	47	0.16472	0.00543809	0.00679137	0.427401	NA	0.145
277	ebi-a-GCST90001667	LUSCs	CD28+ CD45RA- CD8dim T cell %T cell || id:ebi-a-GCST90001667	30	-0.00207771	0.0128398	0.872612	1.00 (0.97-1.02)	0.000588791	0.0156889	0.970063	1.00 (0.97-1.03)	0.00112212	0.0110878	0.919389	0.982658	1.00 (0.98-1.02)	-3.29e-05	0.0137693	0.99811	1.00 (0.97-1.03)	-0.00871487	0.0224428	0.700619	0.99 (0.95-1.04)	TRUE	3.2e-199	0.0502593	28.5026	0.246255	18.2554	29	0.938901	0.00408891	0.00827378	0.625019	NA	0.942
278	ebi-a-GCST90001668	LUSCs	CD28+ CD45RA- CD8dim T cell %CD8dim T cell || id:ebi-a-GCST90001668	38	0.0102156	0.0131687	0.442963	1.01 (0.98-1.04)	0.00338025	0.0189648	0.858536	1.00 (0.97-1.04)	0.00150731	0.0111519	0.892484	0.982658	1.00 (0.98-1.02)	0.0034506	0.0175537	0.845237	1.00 (0.97-1.04)	-0.037646	0.0275645	0.180266	0.96 (0.91-1.02)	TRUE	7.11e-239	0.0505511	26.4594	0.289886	36.3865	37	0.497612	-0.00810733	0.00652013	0.221746	NA	0.469
279	ebi-a-GCST90001669	LUSCs	CD28+ CD45RA- CD8dim T cell Absolute Count || id:ebi-a-GCST90001669	40	-0.0105715	0.00766124	0.175692	0.99 (0.97-1.00)	-0.0121773	0.00919942	0.185601	0.99 (0.97-1.01)	-0.00698929	0.00611007	0.252666	0.719507	0.99 (0.98-1.00)	-0.0100682	0.00763443	0.194933	0.99 (0.98-1.00)	-0.00173906	0.0142388	0.903419	1.00 (0.97-1.03)	TRUE	2.14e-254	0.0626503	26.5779	0.309252	48.1247	39	0.150037	0.00808727	0.00802788	0.320116	NA	0.185
280	ebi-a-GCST90001670	LUSCs	CD39+ CD8+ T cell %T cell || id:ebi-a-GCST90001670	188	0.0100752	0.0176165	0.568065	1.01 (0.98-1.05)	-0.00888663	0.0145957	0.542623	0.99 (0.96-1.02)	-0.0032895	0.00856707	0.701	0.928677	1.00 (0.98-1.01)	-0.0107258	0.0201892	0.595867	0.99 (0.95-1.03)	-0.00805145	0.0305807	0.79262	0.99 (0.93-1.05)	TRUE	NA	0.0736543	48.7564	2.58828	210.82	187	0.11178	-0.0043922	0.00495693	0.376723	NA	0.122
281	ebi-a-GCST90001671	LUSCs	CD39+ CD8+ T cell %CD8+ T cell || id:ebi-a-GCST90001671	180	0.00164762	0.0178903	0.926726	1.00 (0.97-1.04)	-0.0119704	0.0139824	0.391939	0.99 (0.96-1.02)	-0.0068293	0.00959605	0.476664	0.83779	0.99 (0.97-1.01)	-0.0131998	0.0184897	0.476217	0.99 (0.95-1.02)	-0.0263065	0.0306671	0.392146	0.97 (0.92-1.03)	TRUE	NA	0.150296	48.7545	2.47967	221.289	179	0.0172357	-0.00284768	0.00506833	0.57492	NA	0.019
282	ebi-a-GCST90001672	LUSCs	CD39+ CD8+ T cell Absolute Count || id:ebi-a-GCST90001672	197	0.00131933	0.015691	0.933077	1.00 (0.97-1.03)	-0.011244	0.0140804	0.424546	0.99 (0.96-1.02)	-0.00615318	0.00804655	0.444452	0.831185	0.99 (0.98-1.01)	-0.0166813	0.017183	0.332843	0.98 (0.95-1.02)	-0.0193536	0.0287102	0.501041	0.98 (0.93-1.04)	TRUE	NA	0.136729	47.0986	2.65032	221.288	196	0.103935	-0.00263267	0.004632	0.57044	NA	0.106
283	ebi-a-GCST90001673	LUSCs	CD28- CD127- CD25++ CD8+ T cell %T cell || id:ebi-a-GCST90001673	12	0.00994011	0.0472195	0.837498	1.01 (0.92-1.11)	0.0172467	0.0425728	0.685397	1.02 (0.94-1.11)	0.0210282	0.0330625	0.524766	0.877419	1.02 (0.96-1.09)	0.0219495	0.0455947	0.639663	1.02 (0.93-1.12)	0.0443588	0.0758939	0.570688	1.05 (0.90-1.21)	TRUE	5.62e-55	0.0814974	21.884	0.0825264	7.17786	11	0.784503	0.00388085	0.0117995	0.749016	NA	0.824
284	ebi-a-GCST90001674	LUSCs	CD28- CD127- CD25++ CD8+ T cell %CD8+ T cell || id:ebi-a-GCST90001674	16	0.00915136	0.0430641	0.834776	1.01 (0.93-1.10)	0.0169186	0.0423444	0.689489	1.02 (0.94-1.11)	0.0225915	0.0292266	0.439537	0.831185	1.02 (0.97-1.08)	0.0208426	0.0403584	0.613077	1.02 (0.94-1.11)	0.0407446	0.0678752	0.557276	1.04 (0.91-1.19)	TRUE	1.31e-72	0.0981139	21.5328	0.108285	10.5812	15	0.781676	0.00446516	0.0105076	0.677334	NA	0.818
285	ebi-a-GCST90001675	LUSCs	CD28- CD127- CD25++ CD8+ T cell Absolute Count || id:ebi-a-GCST90001675	27	-0.019843	0.0257248	0.447724	0.98 (0.93-1.03)	-0.0175738	0.028324	0.534957	0.98 (0.93-1.04)	-0.00991312	0.019772	0.616109	0.904709	0.99 (0.95-1.03)	-0.0176433	0.0247283	0.481902	0.98 (0.94-1.03)	-0.0648364	0.0551546	0.250432	0.94 (0.84-1.04)	TRUE	6.46e-125	0.0648905	21.1254	0.181119	22.7963	26	0.644446	0.00429582	0.00711954	0.551689	NA	0.669
286	ebi-a-GCST90001676	LUSCs	CD28- CD25++ CD8+ T cell %T cell || id:ebi-a-GCST90001676	6	0.00733177	0.171835	0.968011	1.01 (0.72-1.41)	-0.0552432	0.0880289	0.530294	0.95 (0.80-1.12)	-0.042623	0.0672351	0.52612	0.87767	0.96 (0.84-1.09)	-0.130387	0.12586	0.347697	0.88 (0.69-1.12)	-0.112565	0.138774	0.45415	0.89 (0.68-1.17)	TRUE	2.82e-28	0.114008	22.3752	0.0421827	3.01423	5	0.697791	-0.00861961	0.0272859	0.767875	NA	0.678
287	ebi-a-GCST90001677	LUSCs	CD28- CD25++ CD8+ T cell %CD8+ T cell || id:ebi-a-GCST90001677	23	-0.0882537	0.0642309	0.183929	0.92 (0.81-1.04)	0.00809832	0.0512196	0.87437	1.01 (0.91-1.11)	-0.0108627	0.0331769	0.743351	0.948701	0.99 (0.93-1.06)	0.00768268	0.0714651	0.915365	1.01 (0.88-1.16)	0.00768268	0.0961621	0.937045	1.01 (0.83-1.22)	TRUE	5.71e-103	0.0651098	21.1826	0.153145	26.8571	22	0.216703	0.0172877	0.0119172	0.16165	NA	0.242
288	ebi-a-GCST90001678	LUSCs	CD28- CD25++ CD8+ T cell Absolute Count || id:ebi-a-GCST90001678	23	-0.0301231	0.0290378	0.311359	0.97 (0.92-1.03)	-0.0306706	0.0328127	0.349934	0.97 (0.91-1.03)	-0.0315755	0.0216877	0.145415	0.60924	0.97 (0.93-1.01)	-0.0346485	0.0304099	0.266798	0.97 (0.91-1.03)	-0.0640032	0.0573957	0.276832	0.94 (0.84-1.05)	TRUE	5.17e-108	0.187096	21.9313	0.160125	21.8573	22	0.468431	-0.000789463	0.0102237	0.939181	NA	0.564
289	ebi-a-GCST90001679	LUSCs	CD25++ CD8+ T cell %T cell || id:ebi-a-GCST90001679	15	0.0146379	0.0698206	0.837191	1.01 (0.88-1.16)	0.0173245	0.0493941	0.725783	1.02 (0.92-1.12)	-0.00626389	0.0344006	0.855515	0.977539	0.99 (0.93-1.06)	0.0139488	0.048089	0.77602	1.01 (0.92-1.11)	0.0164212	0.0651069	0.804537	1.02 (0.89-1.15)	TRUE	8.94e-69	0.0534281	22.2454	0.104836	16.9813	14	0.257178	-0.00601172	0.0166334	0.723588	NA	0.318
290	ebi-a-GCST90001680	LUSCs	CD25++ CD8+ T cell %CD8+ T cell || id:ebi-a-GCST90001680	18	-0.0396864	0.0685402	0.570636	0.96 (0.84-1.10)	0.00504106	0.0504157	0.920352	1.01 (0.91-1.11)	0.0334787	0.0348504	0.336733	0.763089	1.03 (0.97-1.11)	-0.00682959	0.0608844	0.912	0.99 (0.88-1.12)	-0.00904525	0.081597	0.913031	0.99 (0.84-1.16)	TRUE	2.61e-84	0.176163	22.1419	0.125238	13.815	17	0.680153	0.016069	0.0129621	0.232965	NA	0.71
291	ebi-a-GCST90001681	LUSCs	CD25++ CD8+ T cell Absolute Count || id:ebi-a-GCST90001681	33	-0.0343851	0.0404917	0.402287	0.97 (0.89-1.05)	0.00814461	0.0340327	0.81086	1.01 (0.94-1.08)	-0.015175	0.0226472	0.502817	0.856434	0.98 (0.94-1.03)	0.0138809	0.0414668	0.74	1.01 (0.93-1.10)	-0.0803268	0.0604647	0.193413	0.92 (0.82-1.04)	TRUE	5.12e-173	0.0967884	22.9265	0.240072	31.4278	32	0.495362	0.00557982	0.00974267	0.570965	NA	0.498
292	ebi-a-GCST90001682	LUSCs	CD127- CD8+ T cell %T cell || id:ebi-a-GCST90001682	14	-0.00968396	0.0856513	0.91185	0.99 (0.84-1.17)	-0.0419493	0.0582515	0.471439	0.96 (0.86-1.07)	-0.0483377	0.0418684	0.248289	0.716914	0.95 (0.88-1.03)	-0.049144	0.0721024	0.507462	0.95 (0.83-1.10)	-0.0868486	0.0819801	0.308712	0.92 (0.78-1.08)	TRUE	4.87e-62	0.2222	21.1279	0.0864321	5.46735	13	0.963415	-0.00946295	0.0182926	0.614342	NA	0.978
293	ebi-a-GCST90001683	LUSCs	CD127- CD8+ T cell %CD8+ T cell || id:ebi-a-GCST90001683	11	0.0363173	0.0476715	0.465659	1.04 (0.94-1.14)	0.0251627	0.0466809	0.589862	1.03 (0.94-1.12)	0.022185	0.0348596	0.52451	0.877419	1.02 (0.95-1.09)	0.0263851	0.0469394	0.586419	1.03 (0.94-1.13)	-0.00218056	0.0840861	0.979821	1.00 (0.85-1.18)	TRUE	2.8e-49	0.079791	21.8229	0.0701259	8.01642	10	0.627233	-0.00549221	0.0126371	0.674081	NA	0.689
294	ebi-a-GCST90001684	LUSCs	CD127- CD8+ T cell Absolute Count || id:ebi-a-GCST90001684	19	0.0415858	0.0861759	0.635557	1.04 (0.88-1.23)	-0.00879294	0.0518132	0.865242	0.99 (0.90-1.10)	-0.0473956	0.034777	0.172933	0.637636	0.95 (0.89-1.02)	0.0189304	0.0589157	0.751674	1.02 (0.91-1.14)	0.0189304	0.0805433	0.816836	1.02 (0.87-1.19)	TRUE	9.55e-84	0.281824	21.5137	0.120549	22.0445	18	0.230013	-0.0177953	0.0154542	0.265469	NA	0.256
295	ebi-a-GCST90001685	LUSCs	CD28- CD8+ T cell %T cell || id:ebi-a-GCST90001685	14	0.180438	0.0940575	0.079163	1.20 (1.00-1.44)	-0.00303444	0.0621325	0.961048	1.00 (0.88-1.13)	0.0126343	0.0418269	0.762605	0.948701	1.01 (0.93-1.10)	0.00570189	0.118633	0.962396	1.01 (0.80-1.27)	-0.0970958	0.105098	0.372392	0.91 (0.74-1.12)	TRUE	2.3e-61	0.0619183	21.7299	0.0879257	16.6385	13	0.216359	-0.0370522	0.0185113	0.0684622	NA	0.127
296	ebi-a-GCST90001686	LUSCs	CD28- CD8+ T cell %CD8+ T cell || id:ebi-a-GCST90001686	21	0.0382447	0.0928592	0.685054	1.04 (0.87-1.25)	0.00281182	0.0513201	0.956306	1.00 (0.91-1.11)	-0.0055345	0.0351826	0.875002	0.982658	0.99 (0.93-1.07)	0.00787167	0.0615026	0.899436	1.01 (0.89-1.14)	-0.0189038	0.0798255	0.815209	0.98 (0.84-1.15)	TRUE	1.04e-99	0.0535732	23.0611	0.13989	30.3278	20	0.0647137	-0.00930476	0.0173664	0.59832	NA	0.068
297	ebi-a-GCST90001687	LUSCs	CD28- CD8+ T cell Absolute Count || id:ebi-a-GCST90001687	15	-0.0541609	0.114834	0.644997	0.95 (0.76-1.19)	0.0109966	0.0568825	0.846708	1.01 (0.90-1.13)	0.0187042	0.0394101	0.63507	0.908282	1.02 (0.94-1.10)	0.0126796	0.0703895	0.859628	1.01 (0.88-1.16)	0.0162558	0.0884911	0.856883	1.02 (0.85-1.21)	TRUE	2.78e-74	0.0816967	24.0467	0.105139	15.2954	14	0.358262	0.0145218	0.0213	0.507347	NA	0.332
298	ebi-a-GCST90001688	LUSCs	CD28+ CD45RA+ CD8+ T cell %T cell || id:ebi-a-GCST90001688	83	0.00317466	0.00402366	0.432416	1.00 (1.00-1.01)	0.00175981	0.00514248	0.732192	1.00 (0.99-1.01)	0.00524482	0.00344807	0.128238	0.587527	1.01 (1.00-1.01)	-0.00236936	0.00575524	0.681643	1.00 (0.99-1.01)	0.00322972	0.0076667	0.674663	1.00 (0.99-1.02)	TRUE	0	0.0641831	25.4495	0.609716	70.4235	82	0.815321	0.00628751	0.00629858	0.321135	NA	0.817
299	ebi-a-GCST90001689	LUSCs	CD28+ CD45RA+ CD8+ T cell %CD8+ T cell || id:ebi-a-GCST90001689	34	-0.000769308	0.0120848	0.949638	1.00 (0.98-1.02)	-0.00763434	0.0145925	0.600858	0.99 (0.96-1.02)	-0.0102963	0.0102037	0.312938	0.747972	0.99 (0.97-1.01)	-0.00549133	0.0116501	0.640487	0.99 (0.97-1.02)	0.0177249	0.0213306	0.411969	1.02 (0.98-1.06)	TRUE	1.01e-174	0.0702118	23.142	0.227302	39.4783	33	0.202866	-0.0129155	0.00730411	0.0865523	NA	0.233
300	ebi-a-GCST90001690	LUSCs	CD28+ CD45RA+ CD8+ T cell Absolute Count || id:ebi-a-GCST90001690	51	0.00159448	0.00709248	0.82306	1.00 (0.99-1.02)	-0.00443877	0.00826464	0.591212	1.00 (0.98-1.01)	0.00224355	0.00607307	0.71181	0.932172	1.00 (0.99-1.01)	-0.00138424	0.00753868	0.855056	1.00 (0.98-1.01)	-0.00672116	0.0106138	0.529458	0.99 (0.97-1.01)	TRUE	2.77e-266	0.0513551	21.6049	0.321429	56.1731	50	0.254735	0.00133675	0.00584943	0.820188	NA	0.287
301	ebi-a-GCST90001691	LUSCs	CD28+ CD45RA- CD8+ T cell %T cell || id:ebi-a-GCST90001691	33	-0.0168244	0.0137648	0.230814	0.98 (0.96-1.01)	-0.0154487	0.0144795	0.286	0.98 (0.96-1.01)	-0.018623	0.0105704	0.078101	0.55237	0.98 (0.96-1.00)	-0.0159452	0.0124947	0.211087	0.98 (0.96-1.01)	-0.021821	0.020605	0.297521	0.98 (0.94-1.02)	TRUE	5.48e-236	0.135743	30.4398	0.288749	39.7681	32	0.162588	-0.00203665	0.0077178	0.793611	NA	0.198
302	ebi-a-GCST90001692	LUSCs	CD28+ CD45RA- CD8+ T cell %CD8+ T cell || id:ebi-a-GCST90001692	35	-0.0196037	0.0114922	0.097439	0.98 (0.96-1.00)	-0.01423	0.0143568	0.321603	0.99 (0.96-1.01)	-0.00844096	0.0099812	0.397728	0.817429	0.99 (0.97-1.01)	-0.0131306	0.0121492	0.287399	0.99 (0.96-1.01)	-0.0294873	0.0217929	0.184963	0.97 (0.93-1.01)	TRUE	4.63e-247	0.0677049	29.4269	0.296249	31.026	34	0.61416	0.0130272	0.00664768	0.0585268	NA	0.657
303	ebi-a-GCST90001693	LUSCs	CD28+ CD45RA- CD8+ T cell Absolute Count || id:ebi-a-GCST90001693	35	-0.0322638	0.0155626	0.0460402	0.97 (0.94-1.00)	-0.0260854	0.021074	0.21579	0.97 (0.93-1.02)	-0.0238129	0.0129311	0.065544	0.513694	0.98 (0.95-1.00)	-0.0326355	0.0188702	0.0927953	0.97 (0.93-1.00)	-0.0355269	0.0328438	0.287001	0.97 (0.90-1.03)	TRUE	1.45e-216	0.181262	26.3496	0.268331	24.8878	34	0.872831	0.0064195	0.00657782	0.336199	NA	0.893
304	ebi-a-GCST90001694	LUSCs	CD28- CD4-CD8- T cell %T cell || id:ebi-a-GCST90001694	24	-0.00525573	0.0430372	0.903912	0.99 (0.91-1.08)	0.0264875	0.0393572	0.500945	1.03 (0.95-1.11)	0.00770066	0.0244292	0.752592	0.948701	1.01 (0.96-1.06)	0.0307711	0.0364794	0.407625	1.03 (0.96-1.11)	0.0210533	0.0633679	0.742718	1.02 (0.90-1.16)	TRUE	2.2e-124	0.058453	24.3627	0.168804	28.4731	23	0.198417	0.00435156	0.0110641	0.697882	NA	0.192
305	ebi-a-GCST90001695	LUSCs	CD45RA- CD28- CD8+ T cell Absolute Count || id:ebi-a-GCST90001695	422	4.38e-05	2.17e-05	0.0443748	1.00 (1.00-1.00)	3.82e-05	2.65e-05	0.149197	1.00 (1.00-1.00)	3.83e-05	1.6e-05	0.0165064	0.338359	1.00 (1.00-1.00)	3.81e-05	2.98e-05	0.202299	1.00 (1.00-1.00)	7.95e-05	4.94e-05	0.108181	1.00 (1.00-1.00)	TRUE	NA	0.0500042	28.1963	3.46069	434.684	421	0.312246	-0.00161821	0.0041937	0.69979	NA	0.293
306	ebi-a-GCST90001696	LUSCs	CD45RA- CD28- CD8+ T cell %CD8+ T cell || id:ebi-a-GCST90001696	67	0.000838652	0.000654465	0.204595	1.00 (1.00-1.00)	0.00017886	0.000905688	0.843448	1.00 (1.00-1.00)	0.000458422	0.000540955	0.396755	0.817429	1.00 (1.00-1.00)	0.00071274	0.000852172	0.405959	1.00 (1.00-1.00)	-6.43e-05	0.00143395	0.964349	1.00 (1.00-1.00)	TRUE	0	0.0500939	27.5978	0.534618	75.0677	66	0.20806	-0.00653804	0.00537947	0.228622	NA	0.167
307	ebi-a-GCST90001697	LUSCs	CD45RA- CD28- CD8+ T cell %T cell || id:ebi-a-GCST90001697	183	0.00109603	0.000622033	0.0797544	1.00 (1.00-1.00)	0.000254748	0.000803503	0.751208	1.00 (1.00-1.00)	0.00119548	0.000486402	0.0139793	0.321528	1.00 (1.00-1.00)	0.000552705	0.000803807	0.492575	1.00 (1.00-1.00)	0.0013557	0.00134929	0.316353	1.00 (1.00-1.00)	TRUE	NA	0.0516971	26.7706	1.41857	201.066	182	0.158394	0.00155084	0.00549662	0.778155	NA	0.155
308	ebi-a-GCST90001698	LUSCs	CD45RA+ CD28- CD8+ T cell Absolute Count || id:ebi-a-GCST90001698	1182	1.52e-05	9.33e-06	0.104723	1.00 (1.00-1.00)	1.33e-05	1.26e-05	0.289088	1.00 (1.00-1.00)	2.09e-05	7.3e-06	0.0042516	0.154971	1.00 (1.00-1.00)	1.48e-05	1.25e-05	0.238068	1.00 (1.00-1.00)	3.75e-05	2.34e-05	0.108785	1.00 (1.00-1.00)	TRUE	NA	0.0500048	38.4977	13.0915	1282.35	1181	0.0205633	0.00259346	0.00264258	0.326592	NA	0.155
309	ebi-a-GCST90001699	LUSCs	CD45RA+ CD28- CD8+ T cell %CD8+ T cell || id:ebi-a-GCST90001699	34	0.00102904	0.000889844	0.256066	1.00 (1.00-1.00)	0.000168756	0.00100481	0.866624	1.00 (1.00-1.00)	0.00123664	0.000789104	0.117082	0.587527	1.00 (1.00-1.00)	0.00101654	0.000711782	0.16264	1.00 (1.00-1.00)	0.00152951	0.00189384	0.425093	1.00 (1.00-1.01)	TRUE	1.55e-170	0.0502891	22.9203	0.226051	48.173	33	0.0427746	0.00439841	0.00834687	0.60186	NA	0.058
310	ebi-a-GCST90001700	LUSCs	CD45RA+ CD28- CD8+ T cell %T cell || id:ebi-a-GCST90001700	207	0.000770701	0.000425099	0.0712958	1.00 (1.00-1.00)	0.00126536	0.000500908	0.0115323	1.00 (1.00-1.00)	0.00118218	0.000323722	0.00026038	0.0316361	1.00 (1.00-1.00)	0.00117098	0.000555805	0.0363442	1.00 (1.00-1.00)	0.00136796	0.000860212	0.113309	1.00 (1.00-1.00)	TRUE	NA	0.0519623	27.9973	1.67708	209.183	206	0.425121	0.00868293	0.0057767	0.134353	NA	0.439
311	ebi-a-GCST90001701	LUSCs	BAFF-R on CD20- CD38- B cell || id:ebi-a-GCST90001701	24	0.00474202	0.0291365	0.872199	1.00 (0.95-1.06)	0.0110501	0.0306241	0.718227	1.01 (0.95-1.07)	0.00888964	0.0212999	0.676418	0.921699	1.01 (0.97-1.05)	0.00894634	0.026408	0.737853	1.01 (0.96-1.06)	-0.00589235	0.060193	0.922867	0.99 (0.88-1.12)	TRUE	5.67e-194	0.065627	35.4977	0.233036	17.7721	23	0.769734	0.00226149	0.01084	0.836661	NA	0.826
312	ebi-a-GCST90001702	LUSCs	BAFF-R on CD24+ CD27+ B cell || id:ebi-a-GCST90001702	211	0.0013272	0.014357	0.926435	1.00 (0.97-1.03)	0.00465925	0.0137848	0.735364	1.00 (0.98-1.03)	-0.00878282	0.00783781	0.262471	0.726722	0.99 (0.98-1.01)	0.0112409	0.0160229	0.483735	1.01 (0.98-1.04)	-0.0255493	0.0277698	0.358607	0.97 (0.92-1.03)	TRUE	NA	0.271756	60.8959	3.2653	195.043	210	0.762756	-0.00325722	0.00387539	0.401596	NA	0.786
313	ebi-a-GCST90001703	LUSCs	BAFF-R on IgD+ CD24+ B cell || id:ebi-a-GCST90001703	201	0.00196534	0.0146696	0.893559	1.00 (0.97-1.03)	0.000573771	0.0142645	0.967915	1.00 (0.97-1.03)	-0.0104255	0.00799772	0.192382	0.664677	0.99 (0.97-1.01)	0.00518242	0.0156438	0.740783	1.01 (0.97-1.04)	-0.0316089	0.0283174	0.265661	0.97 (0.92-1.02)	TRUE	NA	0.349086	61.5044	3.13954	189.856	200	0.685293	-0.00405664	0.00402616	0.314884	NA	0.718
314	ebi-a-GCST90001704	LUSCs	BAFF-R on IgD+ CD24- B cell || id:ebi-a-GCST90001704	191	-0.00223235	0.0149142	0.881178	1.00 (0.97-1.03)	0.000823152	0.0144598	0.954603	1.00 (0.97-1.03)	-0.0129348	0.00832377	0.120194	0.587527	0.99 (0.97-1.00)	0.00565835	0.0161096	0.725797	1.01 (0.97-1.04)	-0.0254824	0.0294539	0.388042	0.97 (0.92-1.03)	TRUE	NA	0.469342	60.6517	2.93289	178.036	190	0.723315	-0.00343495	0.00397186	0.388234	NA	0.723
315	ebi-a-GCST90001705	LUSCs	BAFF-R on IgD+ CD38- B cell || id:ebi-a-GCST90001705	196	0.00415945	0.0151588	0.784075	1.00 (0.97-1.03)	0.0103953	0.0149609	0.48716	1.01 (0.98-1.04)	-0.0104984	0.00829448	0.205616	0.6752	0.99 (0.97-1.01)	0.0141171	0.0164041	0.390524	1.01 (0.98-1.05)	-0.0189802	0.028276	0.502856	0.98 (0.93-1.04)	TRUE	NA	0.340372	60.2289	3.00352	175.428	195	0.839461	-0.00464466	0.00402052	0.249414	NA	0.849
316	ebi-a-GCST90001706	LUSCs	BAFF-R on IgD+ CD38- naive B cell || id:ebi-a-GCST90001706	114	0.0192933	0.0154435	0.214166	1.02 (0.99-1.05)	0.00524771	0.0149401	0.7254	1.01 (0.98-1.04)	-0.0084862	0.00858654	0.322999	0.758468	0.99 (0.98-1.01)	0.00422071	0.0175474	0.810354	1.00 (0.97-1.04)	0.000702827	0.0273613	0.979552	1.00 (0.95-1.06)	TRUE	NA	0.23843	54.5395	2.97621	102.085	113	0.759951	-0.0112171	0.00518322	0.0325786	NA	0.761
317	ebi-a-GCST90001707	LUSCs	BAFF-R on IgD+ CD38- unswitched memory B cell || id:ebi-a-GCST90001707	125	0.0167997	0.0150998	0.268061	1.02 (0.99-1.05)	0.00309255	0.0146101	0.832363	1.00 (0.97-1.03)	-0.00335203	0.00821898	0.683391	0.924171	1.00 (0.98-1.01)	0.00103771	0.0174459	0.952664	1.00 (0.97-1.04)	-0.0312208	0.0275936	0.260048	0.97 (0.92-1.02)	TRUE	NA	0.0800793	52.0274	3.15972	108.551	124	0.837001	-0.00807602	0.00507644	0.114203	NA	0.858
318	ebi-a-GCST90001708	LUSCs	BAFF-R on IgD+ CD38+ B cell || id:ebi-a-GCST90001708	183	-0.00539206	0.0151469	0.722267	0.99 (0.97-1.02)	-0.00191201	0.0146856	0.896411	1.00 (0.97-1.03)	-0.00563344	0.00845068	0.505011	0.858165	0.99 (0.98-1.01)	-0.000421306	0.0171895	0.980473	1.00 (0.97-1.03)	-0.0391015	0.0288892	0.177575	0.96 (0.91-1.02)	TRUE	NA	0.125003	58.7346	2.74362	158.427	182	0.895799	-7.77e-05	0.00404429	0.984701	NA	0.911
319	ebi-a-GCST90001709	LUSCs	BAFF-R on IgD+ CD38dim B cell || id:ebi-a-GCST90001709	203	0.00651225	0.0132797	0.624391	1.01 (0.98-1.03)	0.0120978	0.0135576	0.372216	1.01 (0.99-1.04)	-0.00381299	0.0078073	0.625275	0.904709	1.00 (0.98-1.01)	0.0153267	0.014079	0.277618	1.02 (0.99-1.04)	-0.0295768	0.0276203	0.28552	0.97 (0.92-1.02)	TRUE	NA	0.0875938	59.0731	3.04225	195.335	202	0.618687	-0.00353468	0.00367742	0.337615	NA	0.63
320	ebi-a-GCST90001710	LUSCs	BAFF-R on IgD- CD24- B cell || id:ebi-a-GCST90001710	186	-0.00227852	0.015652	0.884417	1.00 (0.97-1.03)	0.00424631	0.0150585	0.777953	1.00 (0.98-1.03)	-0.00900326	0.00845425	0.286904	0.731303	0.99 (0.97-1.01)	0.00651955	0.0170907	0.703295	1.01 (0.97-1.04)	-0.0281528	0.0279099	0.314435	0.97 (0.92-1.03)	TRUE	NA	0.258046	61.4726	2.91701	162.758	185	0.879237	-0.00209136	0.00409655	0.610301	NA	0.895
321	ebi-a-GCST90001711	LUSCs	BAFF-R on IgD- CD27- B cell || id:ebi-a-GCST90001711	188	0.00231085	0.0149507	0.877332	1.00 (0.97-1.03)	-0.00350413	0.0143584	0.807194	1.00 (0.97-1.02)	-0.0105995	0.00840287	0.207158	0.677211	0.99 (0.97-1.01)	0.00318841	0.018251	0.861506	1.00 (0.97-1.04)	-0.0191312	0.0299479	0.523725	0.98 (0.93-1.04)	TRUE	NA	0.331902	59.6447	2.85872	159.416	187	0.928986	-0.00414845	0.00397349	0.297826	NA	0.952
322	ebi-a-GCST90001712	LUSCs	BAFF-R on IgD- CD38- B cell || id:ebi-a-GCST90001712	205	0.00546681	0.0145067	0.706682	1.01 (0.98-1.03)	0.0124207	0.0134828	0.356931	1.01 (0.99-1.04)	-0.00586976	0.00784649	0.454415	0.832072	0.99 (0.98-1.01)	0.0115792	0.015195	0.446913	1.01 (0.98-1.04)	-0.0047741	0.0276046	0.862866	1.00 (0.94-1.05)	TRUE	NA	0.14901	63.5157	3.31245	192.695	204	0.704431	-0.00376787	0.00405537	0.353937	NA	0.715
323	ebi-a-GCST90001713	LUSCs	BAFF-R on IgD- CD38+ B cell || id:ebi-a-GCST90001713	35	0.0324678	0.047169	0.496056	1.03 (0.94-1.13)	0.0739544	0.0363548	0.0419273	1.08 (1.00-1.16)	0.0521387	0.0247108	0.034862	0.418725	1.05 (1.00-1.11)	0.0715423	0.0500474	0.161988	1.07 (0.97-1.18)	0.102078	0.0662872	0.132831	1.11 (0.97-1.26)	TRUE	1.02e-286	0.725771	33.7656	0.318071	29.7751	34	0.674881	0.00465761	0.00951325	0.627662	NA	0.712
324	ebi-a-GCST90001714	LUSCs	BAFF-R on IgD- CD38dim B cell || id:ebi-a-GCST90001714	4	0.0428839	0.0788642	0.641113	1.04 (0.89-1.22)	0.0121312	0.064112	0.849921	1.01 (0.89-1.15)	0.00992698	0.0528974	0.851139	0.976106	1.01 (0.91-1.12)	0.029497	0.0673932	0.69121	1.03 (0.90-1.18)	-0.00108612	0.0798225	0.989998	1.00 (0.85-1.17)	TRUE	1.96e-22	0.05231	25.616	0.0278142	0.391146	3	0.942065	-0.00950082	0.0168623	0.629884	NA	0.923
325	ebi-a-GCST90001715	LUSCs	BAFF-R on memory B cell || id:ebi-a-GCST90001715	206	0.002681	0.0147465	0.855915	1.00 (0.97-1.03)	0.0086257	0.0146791	0.556787	1.01 (0.98-1.04)	-0.00833527	0.00796988	0.295632	0.734257	0.99 (0.98-1.01)	0.0104801	0.0151416	0.489632	1.01 (0.98-1.04)	-0.0323926	0.0279097	0.247147	0.97 (0.92-1.02)	TRUE	NA	0.244591	60.8338	3.18403	196.618	205	0.650502	-0.00354139	0.00398853	0.375645	NA	0.663
326	ebi-a-GCST90001716	LUSCs	BAFF-R on naive-mature B cell || id:ebi-a-GCST90001716	197	-0.00787221	0.0150261	0.600941	0.99 (0.96-1.02)	0.00424785	0.0146143	0.771308	1.00 (0.98-1.03)	-0.011134	0.00829321	0.179421	0.640434	0.99 (0.97-1.01)	0.00935662	0.0160904	0.56157	1.01 (0.98-1.04)	-0.0272241	0.0308266	0.378245	0.97 (0.92-1.03)	TRUE	NA	0.367458	58.5698	2.92966	189.603	196	0.615202	-0.0010447	0.00401327	0.794899	NA	0.617
327	ebi-a-GCST90001717	LUSCs	BAFF-R on unswitched memory B cell || id:ebi-a-GCST90001717	208	0.00125182	0.0141615	0.929648	1.00 (0.97-1.03)	-0.0023417	0.0138441	0.865681	1.00 (0.97-1.03)	-0.0125586	0.007891	0.111496	0.587527	0.99 (0.97-1.00)	0.00507503	0.0165092	0.758843	1.01 (0.97-1.04)	-0.034461	0.0281549	0.222351	0.97 (0.91-1.02)	TRUE	NA	0.479911	60.6048	3.19876	205.79	207	0.510682	-0.00453711	0.00386325	0.241579	NA	0.519
328	ebi-a-GCST90001718	LUSCs	BAFF-R on switched memory B cell || id:ebi-a-GCST90001718	196	0.00524636	0.0146901	0.721378	1.01 (0.98-1.03)	0.00409097	0.0140154	0.770369	1.00 (0.98-1.03)	-0.00754759	0.00798535	0.344567	0.763089	0.99 (0.98-1.01)	0.00846537	0.0165956	0.61056	1.01 (0.98-1.04)	-0.0213421	0.0288327	0.460067	0.98 (0.93-1.04)	TRUE	NA	0.208359	63.5903	3.17012	173.081	195	0.868724	-0.00425404	0.00409982	0.300741	NA	0.878
329	ebi-a-GCST90001719	LUSCs	BAFF-R on IgD+ B cell || id:ebi-a-GCST90001719	202	-0.00680447	0.0148262	0.64677	0.99 (0.96-1.02)	0.0107889	0.0142734	0.449721	1.01 (0.98-1.04)	-0.0100619	0.00817657	0.218481	0.692491	0.99 (0.97-1.01)	0.0111761	0.0164631	0.498009	1.01 (0.98-1.04)	0.000635415	0.0301738	0.98322	1.00 (0.94-1.06)	TRUE	NA	0.3179	58.7931	3.01086	183.634	201	0.804811	-0.00103457	0.00392805	0.792528	NA	0.812
330	ebi-a-GCST90001720	LUSCs	BAFF-R on transitional B cell || id:ebi-a-GCST90001720	163	0.00373093	0.0156175	0.811492	1.00 (0.97-1.03)	0.0190382	0.0157167	0.225765	1.02 (0.99-1.05)	-0.000870645	0.00889193	0.922001	0.982658	1.00 (0.98-1.02)	0.0203787	0.0168215	0.227479	1.02 (0.99-1.05)	0.00282732	0.0318876	0.929458	1.00 (0.94-1.07)	TRUE	NA	0.0515748	59.8611	2.48574	141.613	162	0.87421	-0.00151262	0.00422042	0.720509	NA	0.898
331	ebi-a-GCST90001721	LUSCs	CD19 on CD20- B cell || id:ebi-a-GCST90001721	20	0.0311349	0.0394223	0.439937	1.03 (0.95-1.11)	0.0475477	0.0405352	0.240797	1.05 (0.97-1.14)	0.0464515	0.0274717	0.0908588	0.575966	1.05 (0.99-1.11)	0.0512414	0.0364259	0.175655	1.05 (0.98-1.13)	0.0512414	0.0657035	0.445063	1.05 (0.93-1.20)	TRUE	6.51e-87	0.280213	21.3817	0.116342	20.253	19	0.3795	0.0054704	0.00958382	0.575196	NA	0.491
332	ebi-a-GCST90001722	LUSCs	CD19 on CD20- CD38- B cell || id:ebi-a-GCST90001722	17	0.022231	0.0552608	0.693143	1.02 (0.92-1.14)	-0.0135474	0.0452813	0.7648	0.99 (0.90-1.08)	-0.0149668	0.031604	0.635804	0.908282	0.99 (0.93-1.05)	0.0146825	0.0524335	0.78305	1.01 (0.92-1.12)	-0.0143877	0.0786645	0.857174	0.99 (0.84-1.15)	TRUE	9.59e-77	0.0694605	22.1114	0.10397	16.7647	16	0.400981	-0.011622	0.013927	0.417095	NA	0.391
333	ebi-a-GCST90001723	LUSCs	CD19 on CD24+ CD27+ B cell || id:ebi-a-GCST90001723	35	-0.00228444	0.0329178	0.945091	1.00 (0.94-1.06)	-0.0155965	0.0352962	0.65858	0.98 (0.92-1.06)	-0.0493565	0.0211992	0.0199004	0.338359	0.95 (0.91-0.99)	-0.00661634	0.0336824	0.845441	0.99 (0.93-1.06)	-0.0441662	0.066148	0.50884	0.96 (0.84-1.09)	TRUE	1.14e-185	0.508678	24.0822	0.229104	40.0327	34	0.22002	-0.0162278	0.00840061	0.062016	NA	0.237
334	ebi-a-GCST90001724	LUSCs	CD19 on IgD+ CD24+ B cell || id:ebi-a-GCST90001724	35	-0.0111477	0.021782	0.612211	0.99 (0.95-1.03)	-0.0317759	0.0251794	0.206956	0.97 (0.92-1.02)	-0.0455194	0.0170278	0.00751238	0.219061	0.96 (0.92-0.99)	-0.026281	0.0230485	0.262152	0.97 (0.93-1.02)	-0.00144458	0.0384604	0.970258	1.00 (0.93-1.08)	TRUE	1.33e-179	0.437431	23.3505	0.222186	34.4358	34	0.446902	-0.0176418	0.00697193	0.0163455	NA	0.519
335	ebi-a-GCST90001725	LUSCs	CD19 on IgD+ CD24- B cell || id:ebi-a-GCST90001725	27	-0.022213	0.0283978	0.441437	0.98 (0.93-1.03)	-0.00650468	0.0267359	0.807778	0.99 (0.94-1.05)	-0.00248772	0.0188456	0.89498	0.982658	1.00 (0.96-1.04)	-0.0121003	0.0236423	0.613105	0.99 (0.94-1.03)	0.0974238	0.0676956	0.162041	1.10 (0.97-1.26)	TRUE	6.93e-130	0.0508714	22.984	0.16874	36.3866	26	0.0847842	0.00984226	0.00884072	0.276175	NA	0.129
336	ebi-a-GCST90001726	LUSCs	CD19 on IgD+ CD38- B cell || id:ebi-a-GCST90001726	27	-0.0142157	0.0258751	0.587608	0.99 (0.94-1.04)	-0.00847469	0.0275146	0.758077	0.99 (0.94-1.05)	-0.00930272	0.0193748	0.631125	0.907475	0.99 (0.95-1.03)	-0.0107473	0.0229759	0.643852	0.99 (0.95-1.03)	0.0275901	0.0547646	0.618648	1.03 (0.92-1.14)	TRUE	1.28e-121	0.0614331	21.4646	0.158144	28.504	26	0.334111	0.00285526	0.00906347	0.755354	NA	0.445
337	ebi-a-GCST90001727	LUSCs	CD19 on IgD+ CD38- naive B cell || id:ebi-a-GCST90001727	14	0.00281687	0.0313095	0.929796	1.00 (0.94-1.07)	-0.00161846	0.0279251	0.953783	1.00 (0.95-1.05)	0.00505308	0.0213929	0.813275	0.968891	1.01 (0.96-1.05)	-0.00256996	0.0239141	0.91606	1.00 (0.95-1.05)	0.0301792	0.0651986	0.651103	1.03 (0.91-1.17)	TRUE	1.34e-65	0.0534068	20.9706	0.15878	16.3404	13	0.231237	0.0013058	0.0110457	0.907851	NA	0.377
338	ebi-a-GCST90001728	LUSCs	CD19 on IgD+ CD38- unswitched memory B cell || id:ebi-a-GCST90001728	24	0.0228852	0.0258664	0.38586	1.02 (0.97-1.08)	0.00905929	0.0248839	0.715812	1.01 (0.96-1.06)	0.000212499	0.0181366	0.990652	0.995021	1.00 (0.97-1.04)	0.00868387	0.0238025	0.718571	1.01 (0.96-1.06)	0.0253426	0.0408697	0.5413	1.03 (0.95-1.11)	TRUE	2.25e-140	0.0500113	23.1801	0.299834	18.6877	23	0.719193	-0.014439	0.0117451	0.231922	NA	0.768
339	ebi-a-GCST90001729	LUSCs	CD19 on IgD+ CD38+ B cell || id:ebi-a-GCST90001729	22	0.0700917	0.0600875	0.257137	1.07 (0.95-1.21)	0.0179262	0.0512753	0.726633	1.02 (0.92-1.13)	0.0186386	0.0322423	0.56321	0.903661	1.02 (0.96-1.09)	0.0101595	0.0593017	0.865614	1.01 (0.90-1.13)	-0.00374232	0.0858587	0.965645	1.00 (0.84-1.18)	TRUE	7.05e-118	0.0956701	25.3852	0.151602	21.0508	21	0.455847	-0.0135781	0.0133779	0.322245	NA	0.469
340	ebi-a-GCST90001730	LUSCs	CD19 on IgD+ CD38dim B cell || id:ebi-a-GCST90001730	26	-0.0056675	0.027961	0.841084	0.99 (0.94-1.05)	-0.0040437	0.0262097	0.877387	1.00 (0.95-1.05)	0.0150166	0.0183294	0.412635	0.819491	1.02 (0.98-1.05)	-0.00549365	0.0238374	0.819607	0.99 (0.95-1.04)	0.0396588	0.0602694	0.516536	1.04 (0.92-1.17)	TRUE	2.27e-125	0.0817291	23.1682	0.163723	35.7909	25	0.0748335	0.0106931	0.00907564	0.25026	NA	0.111
341	ebi-a-GCST90001731	LUSCs	CD19 on IgD- CD24- B cell || id:ebi-a-GCST90001731	20	-0.00898356	0.063205	0.888553	0.99 (0.88-1.12)	-0.0234738	0.0415517	0.572121	0.98 (0.90-1.06)	0.0156512	0.0301484	0.603663	0.904709	1.02 (0.96-1.08)	-0.0166653	0.0507057	0.746001	0.98 (0.89-1.09)	-0.0507038	0.06111	0.417004	0.95 (0.84-1.07)	TRUE	7.31e-85	0.0740693	21.0729	0.114709	26.1416	19	0.126292	0.00591208	0.0124498	0.640587	NA	0.169
342	ebi-a-GCST90001732	LUSCs	CD19 on IgD- CD27- B cell || id:ebi-a-GCST90001732	22	-0.0124473	0.0685419	0.857724	0.99 (0.86-1.13)	0.0252431	0.0465198	0.587384	1.03 (0.94-1.12)	0.0168403	0.0332014	0.612003	0.904709	1.02 (0.95-1.09)	0.0109271	0.0637659	0.865579	1.01 (0.89-1.15)	0.00363347	0.0769298	0.962775	1.00 (0.86-1.17)	TRUE	5.1e-98	0.0815744	21.6175	0.129385	22.6814	21	0.361196	0.00625503	0.0125685	0.624139	rs10216993	0.047
343	ebi-a-GCST90001733	LUSCs	CD19 on IgD- CD38- B cell || id:ebi-a-GCST90001733	23	-0.000162221	0.0707934	0.998193	1.00 (0.87-1.15)	-0.0151705	0.0476939	0.750424	0.98 (0.90-1.08)	0.00580571	0.0391488	0.882107	0.982658	1.01 (0.93-1.09)	-0.0384522	0.0814933	0.641684	0.96 (0.82-1.13)	-0.0384522	0.0915178	0.678443	0.96 (0.80-1.15)	TRUE	3.09e-100	0.0538413	21.6641	0.135511	38.4888	22	0.0161379	0.00134945	0.0131982	0.919532	NA	0.016
344	ebi-a-GCST90001734	LUSCs	CD19 on IgD- CD38+ B cell || id:ebi-a-GCST90001734	16	0.069223	0.0473827	0.166112	1.07 (0.98-1.18)	0.043286	0.0453025	0.339331	1.04 (0.96-1.14)	0.00390181	0.0313753	0.901031	0.982658	1.00 (0.94-1.07)	0.0492612	0.0465573	0.306763	1.05 (0.96-1.15)	0.0039606	0.0804354	0.961378	1.00 (0.86-1.18)	TRUE	1.75e-69	0.0511961	21.5367	0.0936967	17.2746	15	0.302715	-0.0246043	0.0133741	0.0871112	NA	0.259
345	ebi-a-GCST90001735	LUSCs	CD19 on IgD- CD38dim B cell || id:ebi-a-GCST90001735	30	0.0774545	0.0620001	0.221911	1.08 (0.96-1.22)	0.0341995	0.0412723	0.407314	1.03 (0.95-1.12)	0.0249191	0.0276148	0.366853	0.788896	1.03 (0.97-1.08)	0.0293853	0.0742774	0.695284	1.03 (0.89-1.19)	0.0404908	0.0862826	0.642378	1.04 (0.88-1.23)	TRUE	6.7e-152	0.156233	23.6041	0.192423	35.5361	29	0.187475	-0.0124574	0.0127869	0.338285	NA	0.2
346	ebi-a-GCST90001736	LUSCs	CD19 on memory B cell || id:ebi-a-GCST90001736	28	0.0142248	0.0624071	0.82148	1.01 (0.90-1.15)	-0.0435348	0.044981	0.33312	0.96 (0.88-1.05)	-0.041698	0.0346498	0.228817	0.703828	0.96 (0.90-1.03)	-0.100402	0.0828569	0.236108	0.90 (0.77-1.06)	-0.0587023	0.0891455	0.515793	0.94 (0.79-1.12)	TRUE	2.16e-132	0.308199	22.7041	0.172828	40.5287	27	0.0456836	-0.0143058	0.0132949	0.291796	NA	0.037
347	ebi-a-GCST90001737	LUSCs	CD19 on naive-mature B cell || id:ebi-a-GCST90001737	28	0.00630744	0.0273729	0.819564	1.01 (0.95-1.06)	0.000163391	0.0273199	0.995228	1.00 (0.95-1.06)	0.0211832	0.0193735	0.274211	0.731303	1.02 (0.98-1.06)	0.00123892	0.0240536	0.959301	1.00 (0.96-1.05)	0.0515026	0.0607063	0.403681	1.05 (0.93-1.19)	TRUE	1.95e-130	0.116376	22.1571	0.168878	32.6885	27	0.207544	0.00722067	0.00827756	0.391019	NA	0.242
348	ebi-a-GCST90001738	LUSCs	CD19 on unswitched memory B cell || id:ebi-a-GCST90001738	26	0.0132463	0.0474296	0.78242	1.01 (0.92-1.11)	-0.0156028	0.0438035	0.721691	0.98 (0.90-1.07)	-0.0465134	0.0303657	0.125578	0.587527	0.95 (0.90-1.01)	-0.00832272	0.0450555	0.854938	0.99 (0.91-1.08)	-0.0408155	0.0743273	0.587787	0.96 (0.83-1.11)	TRUE	7.71e-132	0.358009	23.6172	0.166924	18.5991	25	0.815928	-0.0160851	0.00980691	0.11401	NA	0.821
349	ebi-a-GCST90001739	LUSCs	CD19 on Plasma Blast-Plasma Cell || id:ebi-a-GCST90001739	22	0.0754559	0.0656611	0.264043	1.08 (0.95-1.23)	0.0481717	0.0528504	0.362047	1.05 (0.95-1.16)	-0.0047801	0.0348517	0.890908	0.982658	1.00 (0.93-1.07)	0.0575675	0.0596512	0.345494	1.06 (0.94-1.19)	-0.00402242	0.098434	0.96779	1.00 (0.82-1.21)	TRUE	2.21e-101	0.0525154	22.0683	0.132025	18.4618	21	0.61962	-0.0201947	0.0140062	0.164824	NA	0.575
350	ebi-a-GCST90001740	LUSCs	CD19 on switched memory B cell || id:ebi-a-GCST90001740	30	0.109677	0.0613867	0.0848265	1.12 (0.99-1.26)	-0.0209434	0.0401622	0.60204	0.98 (0.91-1.06)	0.00911226	0.0285622	0.749702	0.948701	1.01 (0.95-1.07)	-0.0248023	0.0732369	0.737307	0.98 (0.85-1.13)	-0.0562423	0.0880489	0.527991	0.95 (0.80-1.12)	TRUE	3.65e-149	0.06337	23.2972	0.189958	38.1223	29	0.11964	-0.0251686	0.013208	0.0670224	NA	0.125
351	ebi-a-GCST90001741	LUSCs	CD19 on IgD+ B cell || id:ebi-a-GCST90001741	25	-0.00715923	0.0266762	0.790803	0.99 (0.94-1.05)	-0.00567249	0.0257697	0.825776	0.99 (0.95-1.05)	0.00252498	0.0187155	0.89268	0.982658	1.00 (0.97-1.04)	-0.0117133	0.022611	0.609178	0.99 (0.95-1.03)	0.029489	0.0597778	0.626278	1.03 (0.92-1.16)	TRUE	6.23e-119	0.0508274	22.8062	0.15496	29.8148	24	0.190965	0.00557805	0.00936691	0.55732	NA	0.275
352	ebi-a-GCST90001742	LUSCs	CD19 on transitional B cell || id:ebi-a-GCST90001742	25	0.0340127	0.0324109	0.304886	1.03 (0.97-1.10)	0.0260108	0.0346323	0.452619	1.03 (0.96-1.10)	0.0159489	0.0233167	0.493967	0.849298	1.02 (0.97-1.06)	0.0298475	0.0294319	0.32064	1.03 (0.97-1.09)	0.0320375	0.0535177	0.555026	1.03 (0.93-1.15)	TRUE	6.04e-124	0.0848361	23.4035	0.159013	23.27	24	0.503912	-0.00710697	0.00885712	0.430534	NA	0.571
353	ebi-a-GCST90001743	LUSCs	CD20 on B cell || id:ebi-a-GCST90001743	34	-0.0323467	0.0411962	0.43812	0.97 (0.89-1.05)	-0.0454526	0.0339958	0.181221	0.96 (0.89-1.02)	-0.010382	0.0207946	0.617592	0.904709	0.99 (0.95-1.03)	-0.0356424	0.0393639	0.371786	0.96 (0.89-1.04)	-0.00600756	0.0705388	0.932644	0.99 (0.87-1.14)	TRUE	6.31e-195	0.0714416	25.6995	0.23703	40.7646	33	0.16594	0.00623205	0.00963595	0.522406	NA	0.174
354	ebi-a-GCST90001744	LUSCs	CD20 on CD20- CD38- B cell || id:ebi-a-GCST90001744	16	-0.0362677	0.0743831	0.633394	0.96 (0.83-1.12)	0.0133752	0.058101	0.817932	1.01 (0.90-1.14)	0.0154693	0.0395682	0.695832	0.928677	1.02 (0.94-1.10)	0.0118254	0.0645014	0.85699	1.01 (0.89-1.15)	-0.00438803	0.0888602	0.961267	1.00 (0.84-1.19)	TRUE	6.53e-69	0.0686756	20.7014	0.0913773	8.33112	15	0.909822	0.010557	0.0128523	0.425181	NA	0.93
355	ebi-a-GCST90001745	LUSCs	CD20 on CD24+ CD27+ B cell || id:ebi-a-GCST90001745	30	-0.00520846	0.0946157	0.956491	0.99 (0.83-1.20)	0.0175521	0.0460812	0.703281	1.02 (0.93-1.11)	-0.0129772	0.0280066	0.643104	0.90939	0.99 (0.93-1.04)	-0.00201312	0.0838004	0.980999	1.00 (0.85-1.18)	0.095268	0.104543	0.36966	1.10 (0.90-1.35)	TRUE	2.95e-189	0.0829056	28.5574	0.23194	42.2246	29	0.0536008	-0.00150374	0.0170616	0.930396	NA	0.052
356	ebi-a-GCST90001746	LUSCs	CD20 on IgD+ CD24+ B cell || id:ebi-a-GCST90001746	23	0.144259	0.109644	0.202456	1.16 (0.93-1.43)	0.0290481	0.053508	0.587216	1.03 (0.93-1.14)	-0.00526613	0.0335456	0.875257	0.982658	0.99 (0.93-1.06)	0.0682277	0.0823121	0.416069	1.07 (0.91-1.26)	0.0903487	0.117251	0.449166	1.09 (0.87-1.38)	TRUE	4.02e-118	0.053579	24.7722	0.15473	32.5276	22	0.0688351	-0.0259946	0.0177631	0.158166	NA	0.072
357	ebi-a-GCST90001747	LUSCs	CD20 on IgD+ CD24- B cell || id:ebi-a-GCST90001747	28	-0.00459874	0.0333556	0.891405	1.00 (0.93-1.06)	-0.0163365	0.0319302	0.608909	0.98 (0.92-1.05)	-0.0175965	0.0208437	0.398552	0.817429	0.98 (0.94-1.02)	-0.025157	0.0303901	0.41504	0.98 (0.92-1.04)	-0.079286	0.0611783	0.205951	0.92 (0.82-1.04)	TRUE	9.68e-170	0.10494	27.5613	0.209323	29.188	27	0.35184	-0.00427943	0.00826292	0.608902	rs6443362, NA	0.003
358	ebi-a-GCST90001748	LUSCs	CD20 on IgD+ CD38- B cell || id:ebi-a-GCST90001748	26	-0.0917297	0.0850007	0.291241	0.91 (0.77-1.08)	-0.0445912	0.0472954	0.345771	0.96 (0.87-1.05)	-0.0140571	0.0298843	0.638082	0.908282	0.99 (0.93-1.05)	-0.0782466	0.0827568	0.353453	0.92 (0.79-1.09)	0.0883699	0.0997231	0.38398	1.09 (0.90-1.33)	TRUE	1.82e-134	0.0787234	24.4197	0.173034	31.3342	25	0.178191	0.0156878	0.0157814	0.330106	NA	0.01
359	ebi-a-GCST90001749	LUSCs	CD20 on IgD+ CD38- naive B cell || id:ebi-a-GCST90001749	17	-0.0403501	0.074533	0.596201	0.96 (0.83-1.11)	-0.00632056	0.0435122	0.884506	0.99 (0.91-1.08)	-0.0323065	0.0291975	0.268517	0.726722	0.97 (0.91-1.03)	0.00206415	0.0542031	0.970094	1.00 (0.90-1.11)	-0.0105328	0.0728049	0.886777	0.99 (0.86-1.14)	TRUE	1.65e-83	0.227204	21.448	0.196708	19.011	16	0.268094	0.0022183	0.0184504	0.905896	rs6743798	0.011
360	ebi-a-GCST90001750	LUSCs	CD20 on IgD+ CD38- unswitched memory B cell || id:ebi-a-GCST90001750	22	0.11219	0.0758367	0.154622	1.12 (0.96-1.30)	0.0503089	0.0345006	0.144785	1.05 (0.98-1.13)	0.036938	0.0256845	0.150393	0.615936	1.04 (0.99-1.09)	0.0309648	0.055198	0.58075	1.03 (0.93-1.15)	0.0370581	0.0639332	0.568326	1.04 (0.92-1.18)	TRUE	9.05e-120	0.375171	22.2311	0.263454	14.4679	21	0.848673	-0.0181376	0.0171982	0.304173	NA	0.861
361	ebi-a-GCST90001751	LUSCs	CD20 on IgD+ CD38+ B cell || id:ebi-a-GCST90001751	35	-0.00439793	0.0350207	0.900826	1.00 (0.93-1.07)	-0.0418149	0.0315852	0.185545	0.96 (0.90-1.02)	0.00783683	0.0201238	0.696957	0.928677	1.01 (0.97-1.05)	-0.0167907	0.0289985	0.566393	0.98 (0.93-1.04)	0.0651811	0.0593085	0.279482	1.07 (0.95-1.20)	TRUE	1.14e-226	0.0638933	28.1725	0.267047	39.8444	34	0.226136	0.00401658	0.00893335	0.655926	rs78251333	0.024
362	ebi-a-GCST90001752	LUSCs	CD20 on IgD+ CD38dim B cell || id:ebi-a-GCST90001752	45	-0.0327744	0.034484	0.347209	0.97 (0.90-1.04)	-0.0118545	0.0330641	0.719945	0.99 (0.93-1.05)	-0.0108739	0.0185874	0.558538	0.903661	0.99 (0.95-1.03)	-0.0109962	0.0304738	0.719946	0.99 (0.93-1.05)	0.0765004	0.0674554	0.262898	1.08 (0.95-1.23)	TRUE	0	0.0852342	28.9274	0.352792	56.9334	44	0.0913552	0.00631209	0.00783244	0.42474	rs6922309, NA	0.001
363	ebi-a-GCST90001753	LUSCs	CD20 on IgD- CD24- B cell || id:ebi-a-GCST90001753	35	-0.0426013	0.0219969	0.0613846	0.96 (0.92-1.00)	-0.0597513	0.0281766	0.0339554	0.94 (0.89-1.00)	-0.0568014	0.014988	0.000150775	0.021983	0.94 (0.92-0.97)	-0.0529059	0.0215226	0.0192163	0.95 (0.91-0.99)	-0.0485087	0.0520395	0.357831	0.95 (0.86-1.05)	TRUE	6.35e-176	0.611248	23.4168	0.222727	48.3605	34	0.0524382	-0.00767799	0.0069733	0.278839	rs58333539	0.024
364	ebi-a-GCST90001754	LUSCs	CD20 on IgD- CD27- B cell || id:ebi-a-GCST90001754	23	0.112774	0.0847162	0.197397	1.12 (0.95-1.32)	0.0308288	0.0451807	0.495021	1.03 (0.94-1.13)	0.0459869	0.0291181	0.114262	0.587527	1.05 (0.99-1.11)	0.0138263	0.0664822	0.837166	1.01 (0.89-1.16)	0.0447849	0.0865008	0.609807	1.05 (0.88-1.24)	TRUE	1.31e-127	0.369047	26.5116	0.16552	30.9709	22	0.0967132	-0.0139698	0.0161609	0.397122	NA	0.111
365	ebi-a-GCST90001755	LUSCs	CD20 on IgD- CD38- B cell || id:ebi-a-GCST90001755	35	0.124203	0.0747203	0.105937	1.13 (0.98-1.31)	0.0084981	0.0416312	0.838253	1.01 (0.93-1.09)	0.0108708	0.0351599	0.757183	0.948701	1.01 (0.94-1.08)	0.00380734	0.073334	0.958898	1.00 (0.87-1.16)	0.0604733	0.097896	0.540869	1.06 (0.88-1.29)	TRUE	3.67e-196	0.0745094	25.5762	0.242926	62.8007	34	0.0019028	-0.0244757	0.0143461	0.0973877	NA	0.002
366	ebi-a-GCST90001756	LUSCs	CD20 on IgD- CD38+ B cell || id:ebi-a-GCST90001756	13	0.0316686	0.0289014	0.296601	1.03 (0.98-1.09)	0.0297026	0.0308922	0.336305	1.03 (0.97-1.09)	0.0350709	0.0236969	0.13888	0.600652	1.04 (0.99-1.08)	0.0336753	0.0273808	0.242307	1.03 (0.98-1.09)	0.0516971	0.0536066	0.353889	1.05 (0.95-1.17)	TRUE	2.27e-57	0.132765	21.3986	0.0756219	5.12088	12	0.953819	0.00212174	0.0103181	0.840833	NA	0.973
367	ebi-a-GCST90001757	LUSCs	CD20 on IgD- CD38dim B cell || id:ebi-a-GCST90001757	56	0.00815054	0.0126534	0.522213	1.01 (0.98-1.03)	0.0106283	0.013118	0.41782	1.01 (0.99-1.04)	0.00541635	0.0110712	0.62468	0.904709	1.01 (0.98-1.03)	0.00940091	0.0104001	0.369977	1.01 (0.99-1.03)	-0.0620977	0.0519975	0.237508	0.94 (0.85-1.04)	TRUE	0	0.0606899	28.4893	0.431684	83.6717	55	0.0076183	-0.00260389	0.00569408	0.649292	NA	0.014
368	ebi-a-GCST90001758	LUSCs	CD20 on memory B cell || id:ebi-a-GCST90001758	36	-0.032149	0.0774558	0.680704	0.97 (0.83-1.13)	-0.0201919	0.0393506	0.607862	0.98 (0.91-1.06)	-0.0393731	0.0260161	0.130175	0.587527	0.96 (0.91-1.01)	0.00339062	0.0716604	0.962531	1.00 (0.87-1.15)	0.0203241	0.0840139	0.810259	1.02 (0.87-1.20)	TRUE	5.48e-215	0.390183	26.3386	0.257128	41.8699	35	0.19728	-0.0012931	0.0128657	0.920531	NA	0.204
369	ebi-a-GCST90001759	LUSCs	CD20 on naive-mature B cell || id:ebi-a-GCST90001759	34	0.000148992	0.0297491	0.996035	1.00 (0.94-1.06)	-0.00977746	0.0300206	0.744657	0.99 (0.93-1.05)	-0.00433569	0.018803	0.817637	0.968891	1.00 (0.96-1.03)	-0.00944001	0.0261401	0.720303	0.99 (0.94-1.04)	0.0412635	0.0540521	0.450647	1.04 (0.94-1.16)	TRUE	1.2e-191	0.0536697	25.336	0.233877	40.5673	33	0.171255	-0.00170191	0.00793717	0.831578	rs6496328, NA	<0.001
370	ebi-a-GCST90001760	LUSCs	CD20 on unswitched memory B cell || id:ebi-a-GCST90001760	30	-0.069552	0.0231196	0.00550244	0.93 (0.89-0.98)	-0.0645885	0.0307215	0.0355195	0.94 (0.88-1.00)	-0.0420666	0.016814	0.0123538	0.304267	0.96 (0.93-0.99)	-0.0581263	0.0251041	0.0278651	0.94 (0.90-0.99)	0.00378054	0.0698658	0.957217	1.00 (0.88-1.15)	TRUE	1.3e-169	0.371616	26.1358	0.212778	38.7702	29	0.106143	0.0138277	0.00696052	0.056833	NA	0.173
371	ebi-a-GCST90001761	LUSCs	CD20 on switched memory B cell || id:ebi-a-GCST90001761	49	0.0329477	0.0477016	0.493149	1.03 (0.94-1.13)	0.0188814	0.0316247	0.550476	1.02 (0.96-1.08)	-0.0011532	0.0239124	0.961536	0.995021	1.00 (0.95-1.05)	0.0266785	0.0447548	0.553907	1.03 (0.94-1.12)	0.0419546	0.0634523	0.511646	1.04 (0.92-1.18)	TRUE	0	0.0504143	28.1465	0.37312	69.3581	48	0.0234686	-0.00888804	0.010746	0.412358	NA	0.025
372	ebi-a-GCST90001762	LUSCs	CD20 on IgD+ B cell || id:ebi-a-GCST90001762	28	-0.0394805	0.0861447	0.650541	0.96 (0.81-1.14)	-0.03649	0.0396889	0.357886	0.96 (0.89-1.04)	-0.00997035	0.0266182	0.707981	0.931622	0.99 (0.94-1.04)	-0.0668463	0.0710243	0.35496	0.94 (0.81-1.08)	-0.0710387	0.0797216	0.380756	0.93 (0.80-1.09)	TRUE	4.57e-169	0.0674418	27.5808	0.209442	33.0794	27	0.194462	0.00605513	0.0165734	0.717804	rs6496328	0.02
373	ebi-a-GCST90001763	LUSCs	CD20 on transitional B cell || id:ebi-a-GCST90001763	29	-0.0187978	0.0205228	0.367806	0.98 (0.94-1.02)	-0.0156271	0.0240909	0.51655	0.98 (0.94-1.03)	-0.00973275	0.0162782	0.549905	0.897469	0.99 (0.96-1.02)	-0.0128827	0.0208171	0.541017	0.99 (0.95-1.03)	0.00737646	0.0442084	0.868682	1.01 (0.92-1.10)	TRUE	4.9e-165	0.0661286	25.8542	0.203353	25.2934	28	0.611823	0.00528159	0.00728196	0.47451	NA	0.682
374	ebi-a-GCST90001765	LUSCs	CD24 on IgD+ CD24+ B cell || id:ebi-a-GCST90001765	30	0.00715653	0.0252365	0.77882	1.01 (0.96-1.06)	-0.000399001	0.0282207	0.988719	1.00 (0.95-1.06)	-0.038043	0.0181888	0.036478	0.423373	0.96 (0.93-1.00)	0.00297176	0.025401	0.907671	1.00 (0.95-1.05)	-0.170138	0.0585775	0.00696888	0.84 (0.75-0.95)	TRUE	1.01e-221	0.373847	32.4482	0.261287	30.3993	29	0.394275	-0.0181628	0.00702979	0.0152866	rs1471412, rs9478944	0.012
375	ebi-a-GCST90001766	LUSCs	CD24 on IgD+ CD38- B cell || id:ebi-a-GCST90001766	22	-0.00753602	0.032713	0.820146	0.99 (0.93-1.06)	-0.0194635	0.0303952	0.521945	0.98 (0.92-1.04)	-0.0236309	0.0214134	0.269784	0.726722	0.98 (0.94-1.02)	-0.0139724	0.0334561	0.680453	0.99 (0.92-1.05)	-0.0190899	0.0494475	0.703333	0.98 (0.89-1.08)	TRUE	2.79e-115	0.120723	24.8573	0.149189	19.7151	21	0.539367	-0.00668161	0.0102667	0.522579	NA	0.573
376	ebi-a-GCST90001767	LUSCs	CD24 on IgD+ CD38- unswitched memory B cell || id:ebi-a-GCST90001767	26	-0.00122421	0.0438989	0.977983	1.00 (0.92-1.09)	-0.0235959	0.0284204	0.406399	0.98 (0.92-1.03)	-0.0221209	0.0192094	0.249499	0.716914	0.98 (0.94-1.02)	-0.0258156	0.0352138	0.47031	0.97 (0.91-1.04)	0.0119001	0.0497959	0.813071	1.01 (0.92-1.12)	TRUE	8.69e-209	0.221757	29.1463	0.40389	23.3669	25	0.556146	-0.00738019	0.0139409	0.601396	NA	0.567
377	ebi-a-GCST90001768	LUSCs	CD24 on IgD+ CD38+ B cell || id:ebi-a-GCST90001768	25	-0.0229783	0.0370283	0.54099	0.98 (0.91-1.05)	-0.0415193	0.035965	0.248321	0.96 (0.89-1.03)	-0.0260958	0.023656	0.269968	0.726722	0.97 (0.93-1.02)	-0.0330233	0.0389683	0.405121	0.97 (0.90-1.04)	-0.022726	0.0592219	0.704547	0.98 (0.87-1.10)	TRUE	1.42e-130	0.14513	24.0838	0.163594	13.5316	24	0.956532	-0.00100277	0.00916286	0.913804	NA	0.954
378	ebi-a-GCST90001769	LUSCs	CD24 on IgD- CD38- B cell || id:ebi-a-GCST90001769	34	0.0252534	0.0309478	0.420533	1.03 (0.97-1.09)	0.0173346	0.0293187	0.554355	1.02 (0.96-1.08)	-0.00410277	0.0189532	0.828623	0.968891	1.00 (0.96-1.03)	0.0212562	0.0308302	0.495353	1.02 (0.96-1.09)	0.0295194	0.0461826	0.527112	1.03 (0.94-1.13)	TRUE	1.95e-198	0.0533917	26.1389	0.241403	42.5766	33	0.122773	-0.0115351	0.00882186	0.200339	NA	0.145
379	ebi-a-GCST90001770	LUSCs	CD24 on IgD- CD38dim B cell || id:ebi-a-GCST90001770	8	0.0315544	0.063308	0.635925	1.03 (0.91-1.17)	0.0489073	0.054394	0.368583	1.05 (0.94-1.17)	0.0584675	0.0417672	0.161561	0.630169	1.06 (0.98-1.15)	0.0439569	0.0579058	0.472569	1.04 (0.93-1.17)	0.0403802	0.0642664	0.549734	1.04 (0.92-1.18)	TRUE	4.14e-38	0.206936	22.8806	0.0498757	1.47704	7	0.983094	0.00910668	0.0160982	0.59211	NA	0.989
380	ebi-a-GCST90001771	LUSCs	CD24 on memory B cell || id:ebi-a-GCST90001771	37	0.0147965	0.0313859	0.640254	1.01 (0.95-1.08)	-0.00232346	0.0336878	0.945013	1.00 (0.93-1.07)	-0.0256577	0.0194679	0.187521	0.660399	0.97 (0.94-1.01)	-0.00829023	0.0347966	0.81304	0.99 (0.93-1.06)	0.00298203	0.0705344	0.966511	1.00 (0.87-1.15)	TRUE	2.18e-254	0.217284	29.4067	0.293303	42.8401	36	0.201138	-0.012823	0.00748158	0.095384	NA	0.176
381	ebi-a-GCST90001772	LUSCs	CD24 on unswitched memory B cell || id:ebi-a-GCST90001772	33	0.0106556	0.0218792	0.629669	1.01 (0.97-1.05)	-0.00210945	0.0226348	0.925749	1.00 (0.95-1.04)	-0.0162472	0.0152429	0.286476	0.731303	0.98 (0.95-1.01)	0.00655194	0.0192833	0.736248	1.01 (0.97-1.05)	0.00655194	0.0422403	0.877708	1.01 (0.93-1.09)	TRUE	6.81e-226	0.109999	30.0497	0.267354	42.7831	32	0.0964536	-0.0143831	0.00742141	0.06177	NA	0.103
382	ebi-a-GCST90001773	LUSCs	CD24 on switched memory B cell || id:ebi-a-GCST90001773	54	0.0059556	0.0137188	0.665998	1.01 (0.98-1.03)	-0.000378923	0.0161364	0.981265	1.00 (0.97-1.03)	-0.00871429	0.0110059	0.428485	0.826365	0.99 (0.97-1.01)	0.00348011	0.0141947	0.807273	1.00 (0.98-1.03)	0.00175413	0.0316691	0.956036	1.00 (0.94-1.07)	TRUE	0	0.0763294	28.191	0.411605	47.4246	53	0.690189	-0.0091771	0.00512351	0.079086	NA	0.677
383	ebi-a-GCST90001774	LUSCs	CD24 on transitional B cell || id:ebi-a-GCST90001774	20	0.10596	0.0561397	0.075334	1.11 (1.00-1.24)	0.0478284	0.0476106	0.315101	1.05 (0.96-1.15)	0.0267053	0.0307323	0.384867	0.803919	1.03 (0.97-1.09)	0.103654	0.0726125	0.169666	1.11 (0.96-1.28)	-0.0119882	0.0892381	0.894547	0.99 (0.83-1.18)	TRUE	7.25e-104	0.135573	24.971	0.135563	19.9967	19	0.394779	-0.021791	0.0129173	0.108863	NA	0.39
384	ebi-a-GCST90001775	LUSCs	CD25 on B cell || id:ebi-a-GCST90001775	34	0.0267106	0.0520579	0.611409	1.03 (0.93-1.14)	0.00827063	0.0335068	0.805036	1.01 (0.94-1.08)	0.00205633	0.0222467	0.926354	0.983517	1.00 (0.96-1.05)	0.00133374	0.0577152	0.981703	1.00 (0.89-1.12)	0.0159172	0.0671934	0.81421	1.02 (0.89-1.16)	TRUE	4.3e-306	0.0511931	36.8236	0.336968	47.1002	33	0.0530734	-0.00641778	0.0116078	0.584185	NA	0.058
385	ebi-a-GCST90001776	LUSCs	CD25 on CD20- CD38- B cell || id:ebi-a-GCST90001776	17	-0.0302115	0.0353936	0.406759	0.97 (0.91-1.04)	-0.00841895	0.0337927	0.803256	0.99 (0.93-1.06)	0.00320336	0.0250428	0.898216	0.982658	1.00 (0.96-1.05)	-0.0126524	0.0314326	0.692625	0.99 (0.93-1.05)	0.0242676	0.0514725	0.643672	1.02 (0.93-1.13)	TRUE	2.21e-78	0.0509078	21.8931	0.10558	8.84217	16	0.919771	0.0133338	0.00998047	0.20147	NA	0.933
386	ebi-a-GCST90001777	LUSCs	CD25 on CD24+ CD27+ B cell || id:ebi-a-GCST90001777	42	-0.0137098	0.013821	0.327182	0.99 (0.96-1.01)	-0.00494667	0.0159838	0.756956	1.00 (0.96-1.03)	-0.0140513	0.0103164	0.173185	0.637636	0.99 (0.97-1.01)	-0.0145945	0.0125082	0.250037	0.99 (0.96-1.01)	-0.037012	0.0409166	0.370978	0.96 (0.89-1.04)	TRUE	0	0.136676	45.6368	0.51087	49.6571	41	0.166407	-0.000275293	0.00618691	0.96473	NA	0.214
387	ebi-a-GCST90001778	LUSCs	CD25 on IgD+ CD24+ B cell || id:ebi-a-GCST90001778	43	0.0114463	0.0212743	0.593461	1.01 (0.97-1.05)	0.0222145	0.0230109	0.334351	1.02 (0.98-1.07)	0.0139139	0.0139714	0.319305	0.755757	1.01 (0.99-1.04)	0.0151486	0.0214011	0.482953	1.02 (0.97-1.06)	0.0281769	0.0489905	0.568258	1.03 (0.93-1.13)	TRUE	0	0.122367	37.1011	0.428146	48.1913	42	0.23672	0.00116633	0.00706312	0.869653	NA	0.279
388	ebi-a-GCST90001779	LUSCs	CD25 on IgD+ CD24- B cell || id:ebi-a-GCST90001779	44	-0.0120472	0.0229769	0.602814	0.99 (0.94-1.03)	-0.0160083	0.0218461	0.463694	0.98 (0.94-1.03)	-0.00780777	0.0146994	0.595306	0.904709	0.99 (0.96-1.02)	-0.0174666	0.0197243	0.380793	0.98 (0.95-1.02)	-0.0512495	0.0380249	0.184785	0.95 (0.88-1.02)	TRUE	0	0.0741343	39.8539	0.470191	53.6057	43	0.128862	0.00191494	0.00717938	0.790984	NA	0.164
389	ebi-a-GCST90001780	LUSCs	CD25 on IgD+ CD38- B cell || id:ebi-a-GCST90001780	36	0.0222897	0.0198966	0.270449	1.02 (0.98-1.06)	0.0237362	0.0225017	0.291489	1.02 (0.98-1.07)	-0.00319551	0.0138046	0.816941	0.968891	1.00 (0.97-1.02)	0.0108268	0.0197397	0.586845	1.01 (0.97-1.05)	-0.00453728	0.0431302	0.916818	1.00 (0.91-1.08)	TRUE	5.06e-281	0.0527059	32.5028	0.317394	46.8224	35	0.0873609	-0.0152193	0.007583	0.0527504	NA	0.101
390	ebi-a-GCST90001781	LUSCs	CD25 on IgD+ CD38- naive B cell || id:ebi-a-GCST90001781	24	0.0142265	0.042935	0.743515	1.01 (0.93-1.10)	0.0171108	0.0327118	0.60092	1.02 (0.95-1.08)	-0.0159222	0.0207204	0.44223	0.831185	0.98 (0.95-1.02)	0.0270163	0.0359696	0.460217	1.03 (0.96-1.10)	-0.0177909	0.0688886	0.798506	0.98 (0.86-1.12)	TRUE	1.37e-172	0.126979	27.6007	0.354927	33.5717	23	0.0716096	-0.0111268	0.0128373	0.395431	NA	0.064
391	ebi-a-GCST90001782	LUSCs	CD25 on IgD+ CD38- unswitched memory B cell || id:ebi-a-GCST90001782	35	-0.0152309	0.0268369	0.574191	0.98 (0.93-1.04)	-0.0301529	0.0224393	0.179028	0.97 (0.93-1.01)	-0.028218	0.0144743	0.0512333	0.449989	0.97 (0.94-1.00)	-0.0366595	0.0272665	0.187693	0.96 (0.91-1.02)	-0.0749519	0.0420387	0.083529	0.93 (0.85-1.01)	TRUE	0	0.44423	31.3378	0.581925	44.9067	34	0.099938	-0.00575155	0.00927285	0.539349	NA	0.106
392	ebi-a-GCST90001783	LUSCs	CD25 on IgD+ CD38+ B cell || id:ebi-a-GCST90001783	20	0.0759369	0.095647	0.437579	1.08 (0.89-1.30)	-0.0748423	0.0485089	0.122866	0.93 (0.84-1.02)	-0.0523213	0.0337305	0.120864	0.587527	0.95 (0.89-1.01)	-0.101545	0.0903605	0.275108	0.90 (0.76-1.08)	-0.0699455	0.0872415	0.432613	0.93 (0.79-1.11)	TRUE	6.46e-120	0.407827	28.6037	0.155099	23.3254	19	0.223312	-0.0244655	0.0168771	0.164363	NA	0.23
393	ebi-a-GCST90001784	LUSCs	CD25 on IgD+ CD38dim B cell || id:ebi-a-GCST90001784	37	-0.0049323	0.0257569	0.849245	1.00 (0.95-1.05)	-0.0147521	0.0254441	0.56206	0.99 (0.94-1.04)	-0.00891031	0.0157848	0.572422	0.904709	0.99 (0.96-1.02)	-0.00767191	0.0244428	0.75543	0.99 (0.95-1.04)	-0.00961534	0.0463397	0.836791	0.99 (0.90-1.08)	TRUE	0	0.0755902	38.5023	0.382837	49.0406	36	0.0722456	-0.00174274	0.00777302	0.823902	NA	0.083
394	ebi-a-GCST90001785	LUSCs	CD25 on IgD- CD24- B cell || id:ebi-a-GCST90001785	36	-0.0261839	0.0494598	0.59997	0.97 (0.88-1.07)	-0.0716633	0.0396131	0.0704384	0.93 (0.86-1.01)	-0.0359997	0.0230859	0.118907	0.587527	0.96 (0.92-1.01)	-0.0721789	0.0429729	0.101934	0.93 (0.86-1.01)	-0.00305965	0.0792932	0.969439	1.00 (0.85-1.16)	TRUE	2.36e-226	0.35077	27.5916	0.269823	49.3786	35	0.0542821	-0.002307	0.00961479	0.811816	NA	0.062
395	ebi-a-GCST90001786	LUSCs	CD25 on IgD- CD27- B cell || id:ebi-a-GCST90001786	24	0.0311798	0.0755714	0.683902	1.03 (0.89-1.20)	-0.0545047	0.0460859	0.236937	0.95 (0.87-1.04)	-0.0266406	0.0297867	0.371119	0.790349	0.97 (0.92-1.03)	-0.117218	0.0870732	0.191357	0.89 (0.75-1.05)	-0.0863817	0.0892291	0.343071	0.92 (0.77-1.09)	TRUE	1.58e-148	0.164076	28.7777	0.187394	28.6097	23	0.193601	-0.011812	0.0138467	0.40282	NA	0.189
396	ebi-a-GCST90001787	LUSCs	CD25 on IgD- CD38- B cell || id:ebi-a-GCST90001787	31	0.00164295	0.0364758	0.964382	1.00 (0.93-1.08)	0.00228165	0.030358	0.940089	1.00 (0.94-1.06)	-0.0154124	0.0229285	0.50146	0.856123	0.98 (0.94-1.03)	-0.0136219	0.0302636	0.655867	0.99 (0.93-1.05)	-0.077467	0.052772	0.152524	0.93 (0.83-1.03)	TRUE	7.53e-276	0.113104	37.3752	0.311915	45.2909	30	0.0362615	-0.0061293	0.0101229	0.549563	rs1323651	0.004
397	ebi-a-GCST90001788	LUSCs	CD25 on IgD- CD38+ B cell || id:ebi-a-GCST90001788	19	0.0701922	0.0794129	0.389086	1.07 (0.92-1.25)	0.0616293	0.0578044	0.286347	1.06 (0.95-1.19)	0.0519303	0.0379376	0.171051	0.637636	1.05 (0.98-1.13)	0.0661763	0.067607	0.340634	1.07 (0.94-1.22)	0.0444278	0.0941288	0.642605	1.05 (0.87-1.26)	TRUE	2.68e-85	0.327619	21.6631	0.111974	12.4175	18	0.824953	-0.00338522	0.0129324	0.796649	NA	0.847
398	ebi-a-GCST90001789	LUSCs	CD25 on IgD- CD38dim B cell || id:ebi-a-GCST90001789	38	-0.0141162	0.0425398	0.741938	0.99 (0.91-1.07)	-0.0456619	0.0282442	0.105946	0.96 (0.90-1.01)	-0.0177036	0.0188428	0.347451	0.765233	0.98 (0.95-1.02)	-0.0642579	0.0380718	0.0998619	0.94 (0.87-1.01)	0.0291504	0.0574459	0.614857	1.03 (0.92-1.15)	TRUE	0	0.184053	48.6605	0.493335	49.0313	37	0.0891123	-0.00104046	0.010562	0.922074	NA	0.092
399	ebi-a-GCST90001790	LUSCs	CD25 on memory B cell || id:ebi-a-GCST90001790	44	-0.051724	0.039424	0.196648	0.95 (0.88-1.03)	-0.034319	0.0281966	0.223554	0.97 (0.91-1.02)	-0.0127872	0.0182898	0.48446	0.840885	0.99 (0.95-1.02)	-0.0493035	0.041247	0.238511	0.95 (0.88-1.03)	0.0115059	0.0605639	0.850219	1.01 (0.90-1.14)	TRUE	0	0.127017	46.8123	0.549296	44.19	43	0.421146	0.0103302	0.00923816	0.269831	NA	0.418
400	ebi-a-GCST90001791	LUSCs	CD25 on naive-mature B cell || id:ebi-a-GCST90001791	41	-0.0067005	0.030587	0.827743	0.99 (0.94-1.05)	-0.00586854	0.0305635	0.847733	0.99 (0.94-1.06)	-0.0045122	0.0178459	0.80039	0.961259	1.00 (0.96-1.03)	-0.0108481	0.0260422	0.679229	0.99 (0.94-1.04)	-0.0108481	0.0540221	0.841866	0.99 (0.89-1.10)	TRUE	0	0.0572524	38.6848	0.42592	48.588	40	0.165444	0.000711184	0.00754436	0.92538	NA	0.182
401	ebi-a-GCST90001792	LUSCs	CD25 on unswitched memory B cell || id:ebi-a-GCST90001792	39	0.000659504	0.0228642	0.977144	1.00 (0.96-1.05)	0.0188071	0.0213166	0.377628	1.02 (0.98-1.06)	0.00730109	0.0164179	0.656534	0.911645	1.01 (0.98-1.04)	0.000487523	0.0182935	0.978878	1.00 (0.97-1.04)	-0.0455517	0.0419811	0.284735	0.96 (0.88-1.04)	TRUE	0	0.0708041	44.0133	0.459199	54.5813	38	0.0397337	0.00330247	0.00781899	0.675203	NA	0.052
402	ebi-a-GCST90001793	LUSCs	CD25 on switched memory B cell || id:ebi-a-GCST90001793	33	0.00998557	0.0331662	0.765367	1.01 (0.95-1.08)	0.000361934	0.0303705	0.990492	1.00 (0.94-1.06)	-0.0100636	0.0183913	0.584245	0.904709	0.99 (0.95-1.03)	-0.0234085	0.0282605	0.41363	0.98 (0.92-1.03)	-0.00521791	0.0566163	0.927143	0.99 (0.89-1.11)	TRUE	0	0.0851146	46.5978	0.410272	40.7497	32	0.138048	-0.00670359	0.00861513	0.442398	rs12771615	0.01
403	ebi-a-GCST90001794	LUSCs	CD25 on IgD+ B cell || id:ebi-a-GCST90001794	35	0.0065835	0.0281832	0.816741	1.01 (0.95-1.06)	-0.0108364	0.0294483	0.712887	0.99 (0.93-1.05)	0.000691147	0.0170432	0.967653	0.995021	1.00 (0.97-1.03)	-0.00628942	0.0271749	0.818359	0.99 (0.94-1.05)	0.0155647	0.0500185	0.757565	1.02 (0.92-1.12)	TRUE	8.18e-291	0.0501295	34.3695	0.324353	45.8688	34	0.0840698	-0.00252769	0.00848931	0.767761	NA	0.097
404	ebi-a-GCST90001795	LUSCs	CD25 on transitional B cell || id:ebi-a-GCST90001795	19	-0.00557961	0.0562191	0.922103	0.99 (0.89-1.11)	-0.0381574	0.0452372	0.398951	0.96 (0.88-1.05)	-0.0426668	0.0318298	0.180095	0.640434	0.96 (0.90-1.02)	-0.0339677	0.0520245	0.522062	0.97 (0.87-1.07)	-0.0638866	0.0745214	0.402554	0.94 (0.81-1.09)	TRUE	2.29e-98	0.25149	24.994	0.128959	18.1687	18	0.44459	-0.0100412	0.0124591	0.431413	NA	0.48
405	ebi-a-GCST90001796	LUSCs	CD27 on CD20- B cell || id:ebi-a-GCST90001796	14	-0.0131841	0.033619	0.701815	0.99 (0.92-1.05)	-0.021619	0.0364262	0.552846	0.98 (0.91-1.05)	0.00819391	0.0264655	0.75686	0.948701	1.01 (0.96-1.06)	-0.0248782	0.0363891	0.506187	0.98 (0.91-1.05)	-0.00862235	0.0657032	0.897601	0.99 (0.87-1.13)	TRUE	8.67e-60	0.0545819	21.128	0.0809675	12.9565	13	0.451177	0.0111759	0.0108382	0.322801	NA	0.454
406	ebi-a-GCST90001797	LUSCs	CD27 on CD20- CD38- B cell || id:ebi-a-GCST90001797	20	0.0559326	0.0356043	0.133607	1.06 (0.99-1.13)	0.0427793	0.0374636	0.2535	1.04 (0.97-1.12)	0.0380592	0.0264541	0.150239	0.615936	1.04 (0.99-1.09)	0.0479557	0.0388406	0.232002	1.05 (0.97-1.13)	0.0363556	0.065705	0.586499	1.04 (0.91-1.18)	TRUE	1.54e-87	0.204846	21.2969	0.117944	17.7577	19	0.538671	-0.00656043	0.00874665	0.462916	NA	0.575
407	ebi-a-GCST90001798	LUSCs	CD27 on CD24+ CD27+ B cell || id:ebi-a-GCST90001798	83	0.0426868	0.0263505	0.109127	1.04 (0.99-1.10)	0.0232594	0.0223911	0.298908	1.02 (0.98-1.07)	0.0187073	0.0134052	0.162857	0.630169	1.02 (0.99-1.05)	0.032823	0.0234809	0.165925	1.03 (0.99-1.08)	0.0278977	0.0411022	0.499214	1.03 (0.95-1.11)	TRUE	0	0.351076	43.8747	0.961006	69.3178	82	0.839826	-0.00710146	0.00671835	0.293643	NA	0.844
408	ebi-a-GCST90001799	LUSCs	CD27 on T cell || id:ebi-a-GCST90001799	22	0.0212215	0.0254813	0.414779	1.02 (0.97-1.07)	0.0321142	0.0258485	0.214087	1.03 (0.98-1.09)	0.0398449	0.0184019	0.0303677	0.380371	1.04 (1.00-1.08)	0.0328205	0.0260956	0.222307	1.03 (0.98-1.09)	0.114253	0.0499778	0.0327425	1.12 (1.02-1.24)	TRUE	5.25e-138	0.467525	25.1328	0.295871	15.6556	21	0.788676	0.00981676	0.00929089	0.30329	NA	0.824
409	ebi-a-GCST90001800	LUSCs	CD27 on IgD+ CD24+ B cell || id:ebi-a-GCST90001800	70	0.0444719	0.0299108	0.141685	1.05 (0.99-1.11)	0.0443778	0.0252929	0.0793353	1.05 (0.99-1.10)	0.030973	0.015148	0.0408851	0.423373	1.03 (1.00-1.06)	0.0563396	0.0290159	0.05626	1.06 (1.00-1.12)	-0.0317279	0.0530057	0.551416	0.97 (0.87-1.07)	TRUE	0	0.615904	38.0765	0.710165	76.3566	69	0.254122	-0.0035907	0.00671918	0.59481	NA	0.283
410	ebi-a-GCST90001801	LUSCs	CD27 on IgD+ CD38- unswitched memory B cell || id:ebi-a-GCST90001801	57	0.0623143	0.0293021	0.0379538	1.06 (1.00-1.13)	0.0384251	0.020745	0.0639895	1.04 (1.00-1.08)	0.0269273	0.0132497	0.0421232	0.423373	1.03 (1.00-1.05)	0.0461971	0.0271105	0.0939192	1.05 (0.99-1.10)	0.028843	0.0407241	0.481725	1.03 (0.95-1.11)	TRUE	NA	0.677936	36.5264	1.08737	59.5658	56	0.347247	-0.0117767	0.00864434	0.178638	NA	0.362
411	ebi-a-GCST90001802	LUSCs	CD27 on IgD- CD38- B cell || id:ebi-a-GCST90001802	59	0.048502	0.0417456	0.250139	1.05 (0.97-1.14)	0.0560141	0.0249794	0.0249346	1.06 (1.01-1.11)	0.0337939	0.0167672	0.0438544	0.423373	1.03 (1.00-1.07)	0.059841	0.0352936	0.0953387	1.06 (0.99-1.14)	0.0572578	0.05044	0.260975	1.06 (0.96-1.17)	TRUE	0	0.634826	39.4644	0.621971	63.796	58	0.280065	-0.00343767	0.00883489	0.698651	NA	0.281
412	ebi-a-GCST90001803	LUSCs	CD27 on IgD- CD38+ B cell || id:ebi-a-GCST90001803	15	0.0602335	0.233682	0.800628	1.06 (0.67-1.68)	0.0670159	0.0635079	0.291317	1.07 (0.94-1.21)	0.0565058	0.0439815	0.198875	0.671203	1.06 (0.97-1.15)	0.0664171	0.0833309	0.438744	1.07 (0.91-1.26)	0.0492104	0.102816	0.639593	1.05 (0.86-1.28)	TRUE	1e-72	0.341823	24.2426	0.0991901	20.1971	14	0.124048	-0.000602119	0.0366917	0.987156	NA	0.157
413	ebi-a-GCST90001804	LUSCs	CD27 on IgD- CD38dim B cell || id:ebi-a-GCST90001804	74	0.0619844	0.0289483	0.0356424	1.06 (1.01-1.13)	0.0260345	0.0217035	0.230312	1.03 (0.98-1.07)	0.0171897	0.0141584	0.224711	0.70006	1.02 (0.99-1.05)	0.0412741	0.0256677	0.112149	1.04 (0.99-1.10)	0.0316119	0.047751	0.510046	1.03 (0.94-1.13)	TRUE	0	0.285852	46.1345	0.889382	54.3048	73	0.950213	-0.0116715	0.00657893	0.0802784	NA	0.95
414	ebi-a-GCST90001805	LUSCs	CD27 on memory B cell || id:ebi-a-GCST90001805	54	0.0653935	0.0325275	0.0495877	1.07 (1.00-1.14)	0.0432636	0.0272726	0.112662	1.04 (0.99-1.10)	0.0277985	0.0166838	0.095674	0.587527	1.03 (1.00-1.06)	0.0562783	0.0306965	0.0723648	1.06 (1.00-1.12)	0.0485204	0.0511735	0.347355	1.05 (0.95-1.16)	TRUE	0	0.453622	41.202	0.590623	38.9738	53	0.924925	-0.0102409	0.00760624	0.184018	NA	0.917
415	ebi-a-GCST90001806	LUSCs	CD27 on unswitched memory B cell || id:ebi-a-GCST90001806	71	0.0582029	0.0375856	0.126067	1.06 (0.98-1.14)	0.0436415	0.0252287	0.0836592	1.04 (0.99-1.10)	0.0392493	0.0160642	0.0145548	0.321528	1.04 (1.01-1.07)	0.0672315	0.0349187	0.0582457	1.07 (1.00-1.15)	-0.0226755	0.0528275	0.669069	0.98 (0.88-1.08)	TRUE	0	0.83071	38.8116	0.735685	73.8654	70	0.353091	-0.00480255	0.00854654	0.575985	NA	0.371
416	ebi-a-GCST90001807	LUSCs	CD27 on Plasma Blast-Plasma Cell || id:ebi-a-GCST90001807	17	-0.0180405	0.0658828	0.787952	0.98 (0.86-1.12)	-0.0230226	0.046623	0.621445	0.98 (0.89-1.07)	0.010374	0.0332622	0.755128	0.948701	1.01 (0.95-1.08)	-0.014059	0.0445952	0.75664	0.99 (0.90-1.08)	0.0159888	0.0800041	0.844116	1.02 (0.87-1.19)	TRUE	4.74e-75	0.0593736	22.2225	0.102887	26.257	16	0.0505181	0.00880814	0.0153298	0.574094	NA	0.08
417	ebi-a-GCST90001808	LUSCs	CD27 on switched memory B cell || id:ebi-a-GCST90001808	81	0.0539932	0.0324171	0.0997591	1.06 (0.99-1.12)	0.0254658	0.0214373	0.234865	1.03 (0.98-1.07)	0.0232678	0.0139552	0.0954493	0.587527	1.02 (1.00-1.05)	0.0413249	0.0269922	0.129716	1.04 (0.99-1.10)	0.0293975	0.0411399	0.476952	1.03 (0.95-1.12)	TRUE	0	0.505277	45.3139	0.969188	72.5905	80	0.70944	-0.0082929	0.00789729	0.296876	NA	0.725
418	ebi-a-GCST90001809	LUSCs	CD38 on CD20- B cell || id:ebi-a-GCST90001809	18	0.0163664	0.0896674	0.857465	1.02 (0.85-1.21)	0.0562608	0.0592226	0.342118	1.06 (0.94-1.19)	0.0390112	0.0408777	0.339912	0.763089	1.04 (0.96-1.13)	0.0681197	0.106177	0.52971	1.07 (0.87-1.32)	0.0471449	0.108655	0.669821	1.05 (0.85-1.30)	TRUE	1.76e-78	0.19523	21.3631	0.105368	16.5366	17	0.486165	0.0043136	0.0151459	0.779449	NA	0.487
419	ebi-a-GCST90001810	LUSCs	CD38 on CD3- CD19- || id:ebi-a-GCST90001810	17	-0.0350764	0.0557126	0.538431	0.97 (0.87-1.08)	-0.0157432	0.0366831	0.667801	0.98 (0.92-1.06)	-0.0241967	0.027988	0.387291	0.806672	0.98 (0.92-1.03)	-0.0245864	0.0504988	0.632952	0.98 (0.88-1.08)	-0.0192231	0.0560834	0.736241	0.98 (0.88-1.09)	TRUE	7.14e-93	0.155345	22.9041	0.209847	6.33928	16	0.983999	0.00341469	0.0151193	0.824366	NA	0.989
420	ebi-a-GCST90001811	LUSCs	CD38 on IgD+ CD24- B cell || id:ebi-a-GCST90001811	15	-0.0579325	0.0633036	0.376774	0.94 (0.83-1.07)	-0.0765698	0.0458193	0.094697	0.93 (0.85-1.01)	-0.0788867	0.0336523	0.0190694	0.338359	0.92 (0.87-0.99)	-0.0671418	0.0631584	0.305744	0.94 (0.83-1.06)	-0.062474	0.0686352	0.378105	0.94 (0.82-1.07)	TRUE	4.76e-89	0.605497	28.4734	0.115769	6.85774	14	0.940057	-0.00554335	0.0141844	0.70227	NA	0.956
421	ebi-a-GCST90001812	LUSCs	CD38 on IgD+ CD38+ B cell || id:ebi-a-GCST90001812	23	-0.0101979	0.046043	0.826854	0.99 (0.90-1.08)	-0.00262417	0.0391854	0.946607	1.00 (0.92-1.08)	-0.0262251	0.0277748	0.345065	0.763089	0.97 (0.92-1.03)	0.0127688	0.0546535	0.817431	1.01 (0.91-1.13)	-0.126245	0.0772268	0.116335	0.88 (0.76-1.03)	TRUE	5.37e-129	0.145872	26.1245	0.163231	17.6413	22	0.727028	-0.00518104	0.011871	0.666968	NA	0.758
422	ebi-a-GCST90001813	LUSCs	CD38 on IgD+ CD38dim B cell || id:ebi-a-GCST90001813	37	-0.0745978	0.0442897	0.10102	0.93 (0.85-1.01)	-0.0414756	0.0304566	0.173264	0.96 (0.90-1.02)	-0.0112338	0.0214642	0.600713	0.904709	0.99 (0.95-1.03)	-0.0617697	0.0426028	0.155744	0.94 (0.86-1.02)	-0.0744933	0.0511002	0.153568	0.93 (0.84-1.03)	TRUE	5.24e-266	0.0823058	30.3317	0.303573	45.2269	36	0.139308	0.018898	0.0112031	0.100526	NA	0.147
423	ebi-a-GCST90001814	LUSCs	CD38 on IgD- CD38+ B cell || id:ebi-a-GCST90001814	13	0.00227658	0.0169049	0.895305	1.00 (0.97-1.04)	0.00151267	0.0150268	0.919817	1.00 (0.97-1.03)	0.00569889	0.012224	0.64107	0.909222	1.01 (0.98-1.03)	0.000244584	0.0124612	0.984663	1.00 (0.98-1.02)	-0.029976	0.0348189	0.40616	0.97 (0.91-1.04)	TRUE	7.71e-55	0.0520735	21.4183	0.0760018	18.5567	12	0.0998032	0.0065906	0.0122101	0.600114	NA	0.209
424	ebi-a-GCST90001815	LUSCs	CD38 on IgD- CD38dim B cell || id:ebi-a-GCST90001815	29	-0.0379982	0.0213632	0.0865564	0.96 (0.92-1.00)	-0.0511453	0.0261531	0.0505106	0.95 (0.90-1.00)	-0.0351385	0.0161827	0.0299035	0.380371	0.97 (0.94-1.00)	-0.0432947	0.024299	0.0856406	0.96 (0.91-1.00)	-0.0251996	0.0434435	0.566516	0.98 (0.90-1.06)	TRUE	1.91e-191	0.297487	29.5766	0.232094	29.3421	28	0.395334	0.00182253	0.00836529	0.82917	NA	0.399
425	ebi-a-GCST90001816	LUSCs	CD38 on naive-mature B cell || id:ebi-a-GCST90001816	27	-0.0906911	0.0523738	0.0956673	0.91 (0.82-1.01)	-0.0502698	0.0356271	0.158245	0.95 (0.89-1.02)	-0.0362917	0.0263473	0.168378	0.637636	0.96 (0.92-1.02)	-0.047103	0.0580587	0.424559	0.95 (0.85-1.07)	-0.0572116	0.069508	0.417941	0.94 (0.82-1.08)	TRUE	5.05e-167	0.282587	27.9678	0.20462	20.964	26	0.743819	0.0133397	0.0110995	0.240694	NA	0.753
426	ebi-a-GCST90001817	LUSCs	CD38 on Plasma Blast-Plasma Cell || id:ebi-a-GCST90001817	14	-0.109323	0.107861	0.330794	0.90 (0.73-1.11)	-0.0321703	0.0589187	0.585058	0.97 (0.86-1.09)	-0.0564324	0.0452561	0.212413	0.685173	0.95 (0.86-1.03)	-0.0529163	0.083472	0.537115	0.95 (0.81-1.12)	-0.0498564	0.0841641	0.563764	0.95 (0.81-1.12)	TRUE	1.78e-61	0.274196	21.7295	0.0827805	11.8629	13	0.538916	0.009087	0.0168211	0.598933	NA	0.599
427	ebi-a-GCST90001818	LUSCs	CD38 on IgD+ B cell || id:ebi-a-GCST90001818	15	-0.0798433	0.102176	0.448549	0.92 (0.76-1.13)	-0.136133	0.0682178	0.0459812	0.87 (0.76-1.00)	-0.115677	0.0496965	0.0199299	0.338359	0.89 (0.81-0.98)	-0.165324	0.0850612	0.0723257	0.85 (0.72-1.00)	-0.13375	0.0999419	0.202136	0.87 (0.72-1.06)	TRUE	4.32e-68	0.821299	22.678	0.0924296	13.6077	14	0.47933	-0.00727143	0.018021	0.693141	NA	0.528
428	ebi-a-GCST90001819	LUSCs	CD38 on transitional B cell || id:ebi-a-GCST90001819	34	0.00485395	0.04715	0.918647	1.00 (0.92-1.10)	0.040507	0.0325437	0.213244	1.04 (0.98-1.11)	0.00438431	0.0259346	0.865755	0.982188	1.00 (0.95-1.06)	0.0725846	0.0456712	0.121532	1.08 (0.98-1.18)	0.0675962	0.0595555	0.264547	1.07 (0.95-1.20)	TRUE	3.7e-243	0.0545865	30.9029	0.283882	48.0109	33	0.0442094	-0.000158805	0.0132244	0.990493	NA	0.046
429	ebi-a-GCST90001820	LUSCs	IgD on IgD+ CD24+ B cell || id:ebi-a-GCST90001820	42	-0.0229758	0.0398802	0.567762	0.98 (0.90-1.06)	-0.0140004	0.032292	0.66461	0.99 (0.93-1.05)	-0.00914708	0.0206706	0.658116	0.912104	0.99 (0.95-1.03)	-0.0247774	0.0453877	0.588089	0.98 (0.89-1.07)	-0.0344063	0.0653049	0.601133	0.97 (0.85-1.10)	TRUE	1.57e-244	0.0700358	24.9992	0.285285	48.3933	41	0.199158	0.00393945	0.00934365	0.675561	rs28833814	0.025
430	ebi-a-GCST90001821	LUSCs	IgD on IgD+ CD24- B cell || id:ebi-a-GCST90001821	45	-0.0265864	0.0615728	0.668053	0.97 (0.86-1.10)	0.0169634	0.0351442	0.629324	1.02 (0.95-1.09)	0.00458977	0.0234267	0.844672	0.975857	1.00 (0.96-1.05)	0.0274819	0.0482481	0.571848	1.03 (0.94-1.13)	0.0458486	0.0638348	0.476407	1.05 (0.92-1.19)	TRUE	1.64e-287	0.0556992	26.3345	0.321623	45.3255	44	0.416493	0.00645753	0.0117477	0.58538	rs28523633, NA	0.006
431	ebi-a-GCST90001822	LUSCs	IgD on IgD+ CD38- B cell || id:ebi-a-GCST90001822	27	0.0948583	0.0440203	0.0409988	1.10 (1.01-1.20)	0.0387734	0.038842	0.318165	1.04 (0.96-1.12)	0.0308549	0.0245999	0.209743	0.681391	1.03 (0.98-1.08)	0.0645812	0.0459964	0.172137	1.07 (0.97-1.17)	-0.0454983	0.0806987	0.577718	0.96 (0.82-1.12)	TRUE	2.79e-127	0.191421	22.4032	0.165119	29.4694	26	0.290172	-0.0169237	0.0095487	0.0885228	rs3763349, NA	0.002
432	ebi-a-GCST90001823	LUSCs	IgD on IgD+ CD38- unswitched memory B cell || id:ebi-a-GCST90001823	29	0.0142659	0.0143479	0.328911	1.01 (0.99-1.04)	0.0142993	0.00988941	0.148198	1.01 (0.99-1.03)	0.0153667	0.0119097	0.196955	0.671203	1.02 (0.99-1.04)	0.0153289	0.00974378	0.126905	1.02 (1.00-1.04)	0.039762	0.0709626	0.579716	1.04 (0.91-1.20)	TRUE	1.56e-175	0.125274	23.3244	0.364369	52.5151	28	0.00334411	0.00126267	0.00880145	0.886991	rs3093971, NA	0.026
433	ebi-a-GCST90001824	LUSCs	IgD on IgD+ CD38+ B cell || id:ebi-a-GCST90001824	45	-0.0920736	0.06391	0.156919	0.91 (0.80-1.03)	-0.0172033	0.0335126	0.607715	0.98 (0.92-1.05)	0.00253045	0.0229972	0.912383	0.982658	1.00 (0.96-1.05)	-0.0463527	0.0566128	0.417332	0.95 (0.85-1.07)	-0.0409447	0.0651669	0.533051	0.96 (0.84-1.09)	TRUE	0	0.0519359	29.5923	0.360771	45.6985	44	0.401408	0.0203512	0.0128236	0.119838	NA	0.434
434	ebi-a-GCST90001825	LUSCs	IgD on IgD+ CD38dim B cell || id:ebi-a-GCST90001825	36	-0.0399532	0.0319867	0.220176	0.96 (0.90-1.02)	-0.0184868	0.0303126	0.541947	0.98 (0.93-1.04)	-0.0142258	0.019624	0.468502	0.83779	0.99 (0.95-1.02)	-0.0119782	0.0253617	0.639648	0.99 (0.94-1.04)	0.0305928	0.0660267	0.645989	1.03 (0.91-1.17)	TRUE	5.94e-226	0.0956186	27.2644	0.266296	38.8685	35	0.299638	0.00921122	0.00874663	0.299715	NA	0.344
435	ebi-a-GCST90001826	LUSCs	IgD on unswitched memory B cell || id:ebi-a-GCST90001826	33	0.0935633	0.12192	0.44864	1.10 (0.86-1.39)	0.0226773	0.0445301	0.610571	1.02 (0.94-1.12)	-0.00113759	0.0391289	0.976807	0.995021	1.00 (0.93-1.08)	0.0423242	0.0551188	0.448193	1.04 (0.94-1.16)	-0.00908673	0.0810441	0.911428	0.99 (0.85-1.16)	TRUE	5.57e-194	0.0502603	26.7406	0.240937	58.3589	32	0.00298697	-0.0193008	0.0235199	0.418129	rs3130286, rs7143373	<0.001
436	ebi-a-GCST90001827	LUSCs	IgD on IgD+ B cell || id:ebi-a-GCST90001827	32	-0.0148005	0.0934341	0.875199	0.99 (0.82-1.18)	-0.0126898	0.0414532	0.75951	0.99 (0.91-1.07)	-0.0286266	0.027557	0.298891	0.734257	0.97 (0.92-1.03)	0.0273244	0.0725123	0.708871	1.03 (0.89-1.18)	0.0324391	0.0890725	0.71819	1.03 (0.87-1.23)	TRUE	1.16e-177	0.204881	25.2053	0.21898	35.3129	31	0.271566	-0.00258916	0.0165778	0.876936	NA	0.282
437	ebi-a-GCST90001828	LUSCs	IgD on transitional B cell || id:ebi-a-GCST90001828	34	-0.0697262	0.0563941	0.225304	0.93 (0.84-1.04)	-0.0681574	0.0370409	0.0657598	0.93 (0.87-1.00)	-0.0384793	0.0259347	0.137889	0.600652	0.96 (0.91-1.01)	-0.076948	0.0530121	0.156076	0.93 (0.83-1.03)	-0.0833277	0.0630921	0.195678	0.92 (0.81-1.04)	TRUE	2.52e-202	0.356555	26.1632	0.241301	26.7274	33	0.77148	0.00679406	0.0108882	0.537063	NA	0.771
438	ebi-a-GCST90001829	LUSCs	BAFF-R on B cell || id:ebi-a-GCST90001829	200	-0.00935784	0.0150722	0.535401	0.99 (0.96-1.02)	0.00464949	0.0144389	0.747443	1.00 (0.98-1.03)	-0.0125699	0.00821677	0.12607	0.587527	0.99 (0.97-1.00)	0.0110048	0.017414	0.528143	1.01 (0.98-1.05)	-0.0220099	0.0295466	0.457197	0.98 (0.92-1.04)	TRUE	NA	0.45632	59.057	2.99756	183.2	199	0.782397	-0.00103249	0.00406159	0.799598	NA	0.811
439	ebi-a-GCST90001830	LUSCs	BAFF-R on CD20- B cell || id:ebi-a-GCST90001830	17	-0.0442464	0.0569152	0.449005	0.96 (0.86-1.07)	0.0093119	0.046964	0.842828	1.01 (0.92-1.11)	0.0127724	0.033403	0.702185	0.928677	1.01 (0.95-1.08)	0.0152962	0.0474359	0.751279	1.02 (0.93-1.11)	0.0643093	0.0766292	0.413705	1.07 (0.92-1.24)	TRUE	9.01e-118	0.0707186	32.3536	0.148839	12.1137	16	0.736114	0.016536	0.0133643	0.234987	NA	0.758
440	ebi-a-GCST90001831	LUSCs	CD62L on CD62L+ myeloid Dendritic Cell || id:ebi-a-GCST90001831	21	0.0504407	0.0648189	0.446046	1.05 (0.93-1.19)	0.015506	0.0423034	0.71396	1.02 (0.93-1.10)	0.0374352	0.0278249	0.178502	0.640434	1.04 (0.98-1.10)	0.00242149	0.0623298	0.969395	1.00 (0.89-1.13)	-0.0313477	0.0757886	0.683554	0.97 (0.84-1.12)	TRUE	1.09e-148	0.335514	31.0909	0.224131	20.788	20	0.409702	-0.0033017	0.0147083	0.824781	NA	0.417
441	ebi-a-GCST90001832	LUSCs	CD62L on CD62L+ plasmacytoid Dendritic Cell || id:ebi-a-GCST90001832	23	-0.0161118	0.0452363	0.725268	0.98 (0.90-1.08)	-0.00560941	0.0344928	0.870813	0.99 (0.93-1.06)	-0.0264964	0.0238227	0.266037	0.726722	0.97 (0.93-1.02)	-0.0150288	0.0392675	0.705593	0.99 (0.91-1.06)	-0.0169772	0.061116	0.78377	0.98 (0.87-1.11)	TRUE	3.57e-190	0.215667	34.6652	0.272589	19.0842	22	0.640126	-0.00298622	0.0110582	0.789761	NA	0.65
442	ebi-a-GCST90001833	LUSCs	CD62L on CD62L+ Dendritic Cell || id:ebi-a-GCST90001833	23	0.0217395	0.0669489	0.748607	1.02 (0.90-1.17)	-0.0312498	0.0407456	0.443111	0.97 (0.89-1.05)	0.0175012	0.0281403	0.53399	0.886739	1.02 (0.96-1.08)	-0.0296234	0.0527472	0.580058	0.97 (0.88-1.08)	-0.01986	0.0793519	0.804695	0.98 (0.84-1.15)	TRUE	1.55e-122	0.101188	24.2209	0.192439	28.2596	22	0.167238	-0.00103632	0.0142926	0.942885	NA	0.183
443	ebi-a-GCST90001834	LUSCs	CD62L on monocyte || id:ebi-a-GCST90001834	37	-0.027391	0.0290809	0.352706	0.97 (0.92-1.03)	-0.00525315	0.0259951	0.839852	0.99 (0.95-1.05)	0.0263684	0.0172161	0.125619	0.587527	1.03 (0.99-1.06)	-3.85e-05	0.0320685	0.999048	1.00 (0.94-1.06)	-0.0200624	0.0480426	0.678723	0.98 (0.89-1.08)	TRUE	0	0.302957	31.743	0.40277	28.7729	36	0.798544	0.018423	0.00803181	0.027923	NA	0.808
444	ebi-a-GCST90001835	LUSCs	CD62L on granulocyte || id:ebi-a-GCST90001835	15	0.00624423	0.0669975	0.927165	1.01 (0.88-1.15)	0.0110328	0.0459264	0.810154	1.01 (0.92-1.11)	0.000823153	0.0332239	0.980234	0.995021	1.00 (0.94-1.07)	0.0163081	0.0482925	0.740604	1.02 (0.92-1.12)	0.0288501	0.0635711	0.656911	1.03 (0.91-1.17)	TRUE	2.37e-67	0.0500639	21.563	0.112751	18.6226	14	0.179876	-0.0014528	0.0144533	0.921468	NA	0.234
445	ebi-a-GCST90001836	LUSCs	CD66b on CD66b++ myeloid cell || id:ebi-a-GCST90001836	25	0.00557222	0.0302563	0.855497	1.01 (0.95-1.07)	0.00842195	0.0301319	0.779859	1.01 (0.95-1.07)	-0.00163993	0.0193332	0.932401	0.985853	1.00 (0.96-1.04)	0.00804757	0.0281116	0.777126	1.01 (0.95-1.07)	-0.0231135	0.0463797	0.622771	0.98 (0.89-1.07)	TRUE	3.13e-151	0.0508318	22.0072	0.370456	13.2025	24	0.962665	-0.0034277	0.0110613	0.759441	NA	0.964
446	ebi-a-GCST90001837	LUSCs	CD66b on Granulocytic Myeloid-Derived Suppressor Cells || id:ebi-a-GCST90001837	18	-0.0556973	0.0548325	0.324853	0.95 (0.85-1.05)	-0.0494016	0.0311321	0.112549	0.95 (0.90-1.01)	-0.036681	0.0205723	0.0745809	0.543694	0.96 (0.93-1.00)	-0.0774542	0.0464919	0.114037	0.93 (0.84-1.01)	-0.0658677	0.058062	0.272355	0.94 (0.84-1.05)	TRUE	3.32e-98	0.402132	21.5322	0.306703	26.2442	17	0.0701251	0.00623272	0.0157839	0.698146	NA	0.064
447	ebi-a-GCST90001838	LUSCs	CD3 on naive CD8+ T cell || id:ebi-a-GCST90001838	76	-0.0141339	0.0293551	0.631596	0.99 (0.93-1.04)	0.0290538	0.0229553	0.205633	1.03 (0.98-1.08)	0.0111012	0.0129716	0.392106	0.814373	1.01 (0.99-1.04)	0.0387954	0.0282258	0.173391	1.04 (0.98-1.10)	-0.0826341	0.0494041	0.0985698	0.92 (0.84-1.01)	TRUE	NA	0.164689	42.4046	1.05529	93.304	75	0.0747637	0.00734844	0.00743742	0.326354	NA	0.093
448	ebi-a-GCST90001839	LUSCs	CD3 on Effector Memory CD8+ T cell || id:ebi-a-GCST90001839	35	-0.0269771	0.0399511	0.50422	0.97 (0.90-1.05)	0.0296362	0.0325168	0.362078	1.03 (0.97-1.10)	0.0183595	0.0198367	0.35469	0.768411	1.02 (0.98-1.06)	0.05005	0.0547659	0.36721	1.05 (0.94-1.17)	0.0450596	0.0721936	0.536695	1.05 (0.91-1.21)	TRUE	5.91e-273	0.157989	30.596	0.361935	43.6412	34	0.124419	0.0135722	0.00994468	0.181558	NA	0.108
449	ebi-a-GCST90001840	LUSCs	CD3 on Terminally Differentiated CD8+ T cell || id:ebi-a-GCST90001840	29	0.0344946	0.0669425	0.610546	1.04 (0.91-1.18)	-0.0822301	0.0403908	0.0417642	0.92 (0.85-1.00)	-0.0357903	0.0325693	0.271813	0.728499	0.96 (0.91-1.03)	-0.107285	0.0616064	0.092583	0.90 (0.80-1.01)	-0.142165	0.0716716	0.0571895	0.87 (0.75-1.00)	TRUE	2.59e-155	0.310857	23.8939	0.236019	44.7869	28	0.023184	-0.0196278	0.0163716	0.240986	rs115208823, rs146791096	<0.001
450	ebi-a-GCST90001841	LUSCs	CD3 on Central Memory CD4+ T cell || id:ebi-a-GCST90001841	59	-0.0100763	0.0324102	0.757012	0.99 (0.93-1.05)	0.0301583	0.0250026	0.227738	1.03 (0.98-1.08)	0.0303505	0.0150812	0.0441696	0.423373	1.03 (1.00-1.06)	0.0286974	0.0248681	0.25324	1.03 (0.98-1.08)	0.0906438	0.0463941	0.0555554	1.09 (1.00-1.20)	TRUE	0	0.642377	40.4867	0.786653	76.3055	58	0.0538778	0.0124492	0.00847294	0.147254	NA	0.071
451	ebi-a-GCST90001842	LUSCs	CD3 on Naive CD4+ T cell || id:ebi-a-GCST90001842	87	-0.00826667	0.0220978	0.709266	0.99 (0.95-1.04)	0.0268073	0.021576	0.214067	1.03 (0.98-1.07)	0.0177592	0.0120108	0.139246	0.600652	1.02 (0.99-1.04)	0.0294876	0.023283	0.208759	1.03 (0.98-1.08)	0.0560859	0.0393132	0.157303	1.06 (0.98-1.14)	TRUE	NA	0.388906	42.9021	1.20735	91.5073	86	0.322084	0.00814499	0.00574175	0.159685	NA	0.347
452	ebi-a-GCST90001843	LUSCs	CD3 on Effector Memory CD4+ T cell || id:ebi-a-GCST90001843	40	0.0346353	0.0335031	0.307767	1.04 (0.97-1.11)	0.0418675	0.0251602	0.0961056	1.04 (0.99-1.10)	0.0167567	0.0171427	0.328331	0.759851	1.02 (0.98-1.05)	0.0339646	0.0263286	0.204638	1.03 (0.98-1.09)	-0.0384285	0.0477062	0.425401	0.96 (0.88-1.06)	TRUE	0	0.170492	36.425	0.483949	43.856	39	0.273134	-0.00625264	0.00981035	0.527718	NA	0.313
453	ebi-a-GCST90001844	LUSCs	CD3 on Terminally Differentiated CD4+ T cell || id:ebi-a-GCST90001844	23	-0.0271054	0.0481487	0.57943	0.97 (0.89-1.07)	-0.0707529	0.039507	0.0733103	0.93 (0.86-1.01)	-0.0575314	0.0245918	0.0193122	0.338359	0.94 (0.90-0.99)	-0.113118	0.0724629	0.132784	0.89 (0.77-1.03)	-0.0985052	0.0757948	0.207181	0.91 (0.78-1.05)	TRUE	6.82e-131	0.583844	26.0165	0.203717	31.6324	22	0.083882	-0.00980653	0.0122074	0.430784	NA	0.072
454	ebi-a-GCST90001845	LUSCs	CD3 on CD45RA- CD4+ T cell || id:ebi-a-GCST90001845	61	-0.0112436	0.0312828	0.720565	0.99 (0.93-1.05)	0.0334563	0.0263214	0.203706	1.03 (0.98-1.09)	0.0242771	0.0156678	0.121265	0.587527	1.02 (0.99-1.06)	0.0271695	0.0280654	0.336892	1.03 (0.97-1.09)	0.0887234	0.0485179	0.07242	1.09 (0.99-1.20)	TRUE	0	0.434039	36.2794	0.735161	63.5569	60	0.352303	0.0103948	0.00786212	0.191224	NA	0.393
455	ebi-a-GCST90001846	LUSCs	CD3 on Central Memory CD8+ T cell || id:ebi-a-GCST90001846	45	-0.0243368	0.044213	0.584862	0.98 (0.89-1.06)	0.0442642	0.0308597	0.151466	1.05 (0.98-1.11)	0.028978	0.0186475	0.120186	0.587527	1.03 (0.99-1.07)	0.0560697	0.0369783	0.136598	1.06 (0.98-1.14)	0.0536334	0.0597398	0.374188	1.06 (0.94-1.19)	TRUE	0	0.445665	35.218	0.531255	52.1399	44	0.186883	0.0141659	0.0104621	0.182801	NA	0.235
456	ebi-a-GCST90001847	LUSCs	CD3 on HLA DR+ T cell || id:ebi-a-GCST90001847	37	0.0311359	0.0269166	0.255207	1.03 (0.98-1.09)	0.0414066	0.0283269	0.143813	1.04 (0.99-1.10)	0.0206308	0.0171157	0.228057	0.703828	1.02 (0.99-1.06)	0.0432686	0.025064	0.0928632	1.04 (0.99-1.10)	0.0316588	0.0550135	0.568552	1.03 (0.93-1.15)	TRUE	2.46e-286	0.187058	30.4665	0.360919	37.7753	36	0.388117	-0.00379489	0.00732122	0.607482	rs152772, rs74524218	0.047
457	ebi-a-GCST90001848	LUSCs	CD3 on Natural Killer T || id:ebi-a-GCST90001848	17	0.0369228	0.0611214	0.554811	1.04 (0.92-1.17)	0.00366594	0.0499465	0.94149	1.00 (0.91-1.11)	0.0301223	0.0341032	0.377091	0.794507	1.03 (0.96-1.10)	-0.0196234	0.066018	0.770105	0.98 (0.86-1.12)	0.00233072	0.0815765	0.97756	1.00 (0.85-1.18)	TRUE	1.66e-87	0.156551	24.2757	0.131567	15.1796	16	0.511528	-0.00196588	0.0146271	0.894873	NA	0.487
458	ebi-a-GCST90001849	LUSCs	CD3 on HLA DR+ CD4+ T cell || id:ebi-a-GCST90001849	39	-0.00197706	0.0428	0.963405	1.00 (0.92-1.09)	0.0393309	0.0316954	0.214642	1.04 (0.98-1.11)	0.00647367	0.0194677	0.739486	0.947426	1.01 (0.97-1.05)	0.0476774	0.0411558	0.253905	1.05 (0.97-1.14)	0.0178039	0.0595277	0.766504	1.02 (0.91-1.14)	TRUE	0	0.0646594	33.2773	0.413171	34.8954	38	0.61379	0.00218329	0.00984754	0.825759	NA	0.559
459	ebi-a-GCST90001850	LUSCs	CD3 on HLA DR+ CD8+ T cell || id:ebi-a-GCST90001850	29	-0.047015	0.0439992	0.294737	0.95 (0.88-1.04)	0.0413416	0.0332336	0.213511	1.04 (0.98-1.11)	0.0113182	0.0227319	0.618554	0.904709	1.01 (0.97-1.06)	0.0558472	0.0509504	0.282369	1.06 (0.96-1.17)	0.0734434	0.0582931	0.218106	1.08 (0.96-1.21)	TRUE	2.8e-181	0.0777025	26.9928	0.252808	29.0257	28	0.411224	0.016194	0.0104583	0.133159	NA	0.395
460	ebi-a-GCST90001851	LUSCs	CD3 on T cell || id:ebi-a-GCST90001851	55	0.0344909	0.0264169	0.197316	1.04 (0.98-1.09)	0.0545053	0.0235574	0.0206826	1.06 (1.01-1.11)	0.0393115	0.0151407	0.0094205	0.25247	1.04 (1.01-1.07)	0.052893	0.0279857	0.0641306	1.05 (1.00-1.11)	0.0307229	0.0411157	0.458167	1.03 (0.95-1.12)	TRUE	0	0.750733	32.5185	0.599216	56.5842	54	0.378751	0.0016502	0.00728865	0.821756	NA	0.436
461	ebi-a-GCST90001852	LUSCs	CD3 on CD39+ resting CD4 regulatory T cell || id:ebi-a-GCST90001852	23	-0.00858604	0.0305625	0.78151	0.99 (0.93-1.05)	-0.0149388	0.0303205	0.622226	0.99 (0.93-1.05)	-0.00465714	0.0203841	0.819281	0.968891	1.00 (0.96-1.04)	-0.0093565	0.0306863	0.763302	0.99 (0.93-1.05)	0.0028188	0.0465126	0.952223	1.00 (0.92-1.10)	TRUE	2.35e-152	0.0543916	28.4253	0.242534	19.9669	22	0.585111	0.00176922	0.0102543	0.86467	NA	0.649
462	ebi-a-GCST90001853	LUSCs	CD3 on activated CD4 regulatory T cell || id:ebi-a-GCST90001853	66	0.012386	0.0283508	0.663666	1.01 (0.96-1.07)	0.0305854	0.0245374	0.212587	1.03 (0.98-1.08)	0.0287822	0.0139721	0.0394004	0.423373	1.03 (1.00-1.06)	0.0431678	0.0260831	0.102743	1.04 (0.99-1.10)	0.0742343	0.046122	0.112349	1.08 (0.98-1.18)	TRUE	0	0.639845	40.5137	0.870629	70.6096	65	0.295765	0.00497713	0.00737268	0.502059	NA	0.316
463	ebi-a-GCST90001854	LUSCs	CD3 on CD39+ activated CD4 regulatory T cell || id:ebi-a-GCST90001854	68	0.0253356	0.0316209	0.425873	1.03 (0.96-1.09)	0.0314446	0.025156	0.211305	1.03 (0.98-1.08)	0.0186419	0.014424	0.196211	0.671203	1.02 (0.99-1.05)	0.0419187	0.0282009	0.141855	1.04 (0.99-1.10)	0.00484154	0.0524611	0.926744	1.00 (0.91-1.11)	TRUE	0	0.310077	37.3335	0.833463	80.3385	67	0.127069	-0.0020029	0.00817727	0.807267	NA	0.137
464	ebi-a-GCST90001855	LUSCs	CD3 on secreting CD4 regulatory T cell || id:ebi-a-GCST90001855	60	0.000311801	0.0285031	0.991309	1.00 (0.95-1.06)	0.0308278	0.0237189	0.193698	1.03 (0.98-1.08)	0.0152718	0.0144263	0.28978	0.734257	1.02 (0.99-1.04)	0.0266681	0.0267143	0.322224	1.03 (0.97-1.08)	0.0803256	0.0456742	0.0838198	1.08 (0.99-1.19)	TRUE	0	0.218082	41.3598	0.807207	63.2266	59	0.329521	0.0048838	0.00790968	0.539357	NA	0.34
465	ebi-a-GCST90001856	LUSCs	CD3 on CD39+ secreting CD4 regulatory T cell || id:ebi-a-GCST90001856	56	0.0183024	0.0318807	0.56829	1.02 (0.96-1.08)	0.034805	0.0250066	0.163973	1.04 (0.99-1.09)	0.0317166	0.0158435	0.0452992	0.423373	1.03 (1.00-1.06)	0.0384578	0.0264571	0.151742	1.04 (0.99-1.09)	0.0541774	0.0436496	0.219804	1.06 (0.97-1.15)	TRUE	0	0.597012	35.134	0.64771	50.4886	55	0.647449	0.00406549	0.00838465	0.629727	NA	0.665
466	ebi-a-GCST90001857	LUSCs	CD3 on activated & secreting CD4 regulatory T cell || id:ebi-a-GCST90001857	69	0.00783672	0.0273999	0.775751	1.01 (0.96-1.06)	0.0296705	0.0239729	0.215838	1.03 (0.98-1.08)	0.0213687	0.0136606	0.117756	0.587527	1.02 (0.99-1.05)	0.0374135	0.0256192	0.148794	1.04 (0.99-1.09)	0.0723749	0.0434615	0.100461	1.08 (0.99-1.17)	TRUE	0	0.416345	40.3011	0.90361	78.3591	68	0.183177	0.0043344	0.00739915	0.55998	NA	0.164
467	ebi-a-GCST90001858	LUSCs	CD3 on CD45RA+ CD4+ T cell || id:ebi-a-GCST90001858	76	0.000552725	0.0254806	0.982752	1.00 (0.95-1.05)	0.0278515	0.0218849	0.203147	1.03 (0.99-1.07)	0.00292719	0.0126127	0.816474	0.968891	1.00 (0.98-1.03)	0.0292762	0.0264245	0.271438	1.03 (0.98-1.08)	0.0214983	0.0415094	0.606043	1.02 (0.94-1.11)	TRUE	NA	0.0576014	42.7242	1.05476	95.1303	75	0.0582807	0.000753309	0.0066909	0.910663	NA	0.067
468	ebi-a-GCST90001859	LUSCs	CD3 on CD8+ T cell || id:ebi-a-GCST90001859	45	0.0241642	0.0296028	0.418839	1.02 (0.97-1.09)	0.0521009	0.0249663	0.0369018	1.05 (1.00-1.11)	0.0302079	0.016026	0.0594381	0.492682	1.03 (1.00-1.06)	0.053628	0.0286586	0.0679657	1.06 (1.00-1.12)	0.0585652	0.0488416	0.236914	1.06 (0.96-1.17)	TRUE	0	0.475757	35.1632	0.529931	52.0506	44	0.189176	0.00208129	0.00819219	0.800662	NA	0.23
469	ebi-a-GCST90001860	LUSCs	CD3 on CD39+ CD4+ T cell || id:ebi-a-GCST90001860	69	-0.0154898	0.0265846	0.562078	0.98 (0.93-1.04)	0.0285776	0.0237884	0.229625	1.03 (0.98-1.08)	0.0236127	0.0134028	0.0781066	0.55237	1.02 (1.00-1.05)	0.0277549	0.0227446	0.226573	1.03 (0.98-1.08)	-0.0204534	0.0396116	0.607286	0.98 (0.91-1.06)	TRUE	0	0.487598	40.2127	0.899033	74.7746	68	0.26782	0.0124877	0.00724579	0.0894203	NA	0.271
470	ebi-a-GCST90001861	LUSCs	CD3 on CD28+ CD4+ T cell || id:ebi-a-GCST90001861	51	-0.0102139	0.0467054	0.827802	0.99 (0.90-1.08)	0.040086	0.0290372	0.167432	1.04 (0.98-1.10)	0.0231085	0.0216916	0.286731	0.731303	1.02 (0.98-1.07)	0.0381092	0.0340904	0.268958	1.04 (0.97-1.11)	-0.0163457	0.0568886	0.775049	0.98 (0.88-1.10)	TRUE	0	0.345731	36.3412	0.616285	73.6032	50	0.0165523	0.00901613	0.0111808	0.42391	NA	0.018
471	ebi-a-GCST90001862	LUSCs	CD3 on CD28+ CD4-CD8- T cell || id:ebi-a-GCST90001862	12	0.0192815	0.0449115	0.676792	1.02 (0.93-1.11)	0.0351921	0.0341979	0.303446	1.04 (0.97-1.11)	0.0258386	0.0248973	0.299359	0.734257	1.03 (0.98-1.08)	0.0348176	0.0365299	0.361001	1.04 (0.96-1.11)	0.107121	0.0548673	0.0768075	1.11 (1.00-1.24)	TRUE	1.69e-51	0.100355	21.1348	0.0863468	16.8603	11	0.112077	0.00363846	0.0173397	0.83801	NA	0.167
472	ebi-a-GCST90001863	LUSCs	CD3 on CD28+ CD45RA- CD8+ T cell || id:ebi-a-GCST90001863	45	-0.0231894	0.0434402	0.596213	0.98 (0.90-1.06)	0.0252902	0.0287387	0.378856	1.03 (0.97-1.09)	0.0114422	0.0185057	0.536371	0.888604	1.01 (0.98-1.05)	0.053816	0.044658	0.234617	1.06 (0.97-1.15)	0.0766314	0.058283	0.195384	1.08 (0.96-1.21)	TRUE	0	0.108438	34.0334	0.514779	43.6929	44	0.484696	0.00956346	0.010853	0.383118	NA	0.521
473	ebi-a-GCST90001864	LUSCs	CD3 on CD28+ CD45RA+ CD8+ T cell || id:ebi-a-GCST90001864	68	0.0246145	0.0307473	0.426268	1.02 (0.96-1.09)	0.0307562	0.0245897	0.211017	1.03 (0.98-1.08)	0.0134403	0.0138817	0.332945	0.763089	1.01 (0.99-1.04)	0.0312659	0.0258491	0.2307	1.03 (0.98-1.09)	-0.00870576	0.0476023	0.85544	0.99 (0.90-1.09)	TRUE	0	0.207791	44.1732	0.98099	77.455	67	0.179577	-0.0032856	0.00788887	0.678406	NA	0.195
474	ebi-a-GCST90001865	LUSCs	CD3 on CD28- CD8+ T cell || id:ebi-a-GCST90001865	23	0.0114234	0.0852476	0.894677	1.01 (0.86-1.20)	0.0496947	0.0418605	0.235169	1.05 (0.97-1.14)	0.0171927	0.0279705	0.538769	0.888604	1.02 (0.96-1.07)	0.0507175	0.0596081	0.40402	1.05 (0.94-1.18)	0.0714491	0.0800631	0.381831	1.07 (0.92-1.26)	TRUE	6.38e-128	0.100818	25.3875	0.198042	32.6648	22	0.0667473	0.00124639	0.0168043	0.941576	NA	0.081
475	ebi-a-GCST90001866	LUSCs	CD3 on CD39+ CD8+ T cell || id:ebi-a-GCST90001866	28	0.0828104	0.0750429	0.279916	1.09 (0.94-1.26)	0.0609258	0.0363955	0.0941318	1.06 (0.99-1.14)	0.0280301	0.0239376	0.241612	0.711798	1.03 (0.98-1.08)	0.0563922	0.041993	0.190487	1.06 (0.97-1.15)	0.03998	0.0533282	0.45992	1.04 (0.94-1.16)	TRUE	3.84e-224	0.27091	32.9816	0.310844	33.8147	27	0.171501	-0.0138615	0.0177187	0.4411	NA	0.215
476	ebi-a-GCST90001867	LUSCs	CD3 on CD4+ T cell || id:ebi-a-GCST90001867	54	0.0117391	0.040995	0.775745	1.01 (0.93-1.10)	0.0624617	0.0286937	0.0294925	1.06 (1.01-1.13)	0.0298549	0.0211002	0.157094	0.6258	1.03 (0.99-1.07)	0.0654956	0.0382841	0.09297	1.07 (0.99-1.15)	0.0718243	0.0543102	0.191686	1.07 (0.97-1.20)	TRUE	0	0.467555	29.0656	0.530956	71.0044	53	0.0499097	0.00481992	0.00932782	0.607539	NA	0.063
477	ebi-a-GCST90001868	LUSCs	CD3 on CD4 regulatory T cell || id:ebi-a-GCST90001868	60	0.0186191	0.0335056	0.580553	1.02 (0.95-1.09)	0.0297082	0.0260044	0.253275	1.03 (0.98-1.08)	0.0208501	0.0146902	0.155807	0.624083	1.02 (0.99-1.05)	0.0334341	0.0237465	0.164391	1.03 (0.99-1.08)	0.0579948	0.0433453	0.18604	1.06 (0.97-1.15)	TRUE	0	0.390398	45.1739	0.87799	72.8703	59	0.105846	0.000668816	0.00874789	0.939321	NA	0.123
478	ebi-a-GCST90001869	LUSCs	CD3 on resting CD4 regulatory T cell || id:ebi-a-GCST90001869	88	-0.021813	0.0246544	0.378757	0.98 (0.93-1.03)	-0.00175242	0.0191125	0.926944	1.00 (0.96-1.04)	0.00928851	0.012649	0.462749	0.83779	1.01 (0.98-1.03)	-0.0356388	0.0327063	0.278871	0.96 (0.91-1.03)	-0.0488142	0.0404632	0.230939	0.95 (0.88-1.03)	TRUE	NA	0.127098	34.5836	1.02538	90.2302	87	0.385019	0.00973488	0.00659626	0.143645	NA	0.393
479	ebi-a-GCST90001870	LUSCs	CD34 on Hematopoietic Stem Cell || id:ebi-a-GCST90001870	20	0.00336507	0.0241829	0.890876	1.00 (0.96-1.05)	-0.00688592	0.0222046	0.756476	0.99 (0.95-1.04)	-0.012684	0.0158709	0.424174	0.825586	0.99 (0.96-1.02)	-0.00714652	0.0211991	0.739726	0.99 (0.95-1.04)	-0.00186565	0.0430845	0.965912	1.00 (0.92-1.09)	TRUE	2.73e-158	0.098764	29.8141	0.357187	19.2305	19	0.442143	-0.00798417	0.00899597	0.386501	NA	0.509
480	ebi-a-GCST90001871	LUSCs	HVEM on T cell || id:ebi-a-GCST90001871	23	0.0658388	0.0486499	0.190343	1.07 (0.97-1.17)	0.0417312	0.0298401	0.161965	1.04 (0.98-1.11)	0.0233969	0.019781	0.23689	0.710669	1.02 (0.98-1.06)	0.050084	0.0381988	0.203331	1.05 (0.98-1.13)	0.0209473	0.0651017	0.75067	1.02 (0.90-1.16)	TRUE	5.42e-144	0.25013	22.3991	0.4059	30.7879	22	0.100537	-0.014189	0.0142584	0.331001	NA	0.119
481	ebi-a-GCST90001872	LUSCs	HVEM on naive CD8+ T cell || id:ebi-a-GCST90001872	19	0.00584407	0.0423735	0.891926	1.01 (0.93-1.09)	-0.00797219	0.0310571	0.797415	0.99 (0.93-1.05)	-0.0105114	0.020498	0.608091	0.904709	0.99 (0.95-1.03)	-0.0160868	0.0470026	0.736124	0.98 (0.90-1.08)	-0.0208187	0.0508131	0.686853	0.98 (0.89-1.08)	TRUE	2.19e-115	0.0820845	22.9824	0.344216	23.9919	18	0.155294	-0.00664408	0.0141316	0.644217	rs142774716, rs73851787, rs9267798, NA	<0.001
482	ebi-a-GCST90001873	LUSCs	HVEM on Effector Memory CD8+ T cell || id:ebi-a-GCST90001873	17	0.0370523	0.0347793	0.303564	1.04 (0.97-1.11)	-0.00974657	0.0287951	0.735002	0.99 (0.94-1.05)	-0.00666446	0.0195763	0.733529	0.942107	0.99 (0.96-1.03)	0.0230298	0.0375282	0.548061	1.02 (0.95-1.10)	-0.0426263	0.0524034	0.427913	0.96 (0.86-1.06)	TRUE	9.86e-101	0.0614602	23.0354	0.308266	17.0491	16	0.382426	-0.0190969	0.0125575	0.149117	NA	0.343
483	ebi-a-GCST90001874	LUSCs	HVEM on Terminally Differentiated CD8+ T cell || id:ebi-a-GCST90001874	25	0.0340752	0.0452096	0.458667	1.03 (0.95-1.13)	-0.00572288	0.0278318	0.837084	0.99 (0.94-1.05)	0.0040409	0.0179144	0.821538	0.968891	1.00 (0.97-1.04)	-0.019422	0.0446912	0.667747	0.98 (0.90-1.07)	-0.0344743	0.0518719	0.512638	0.97 (0.87-1.07)	TRUE	1.99e-152	0.055799	21.396	0.422338	33.3677	24	0.0965495	-0.010335	0.0137192	0.458896	NA	0.085
484	ebi-a-GCST90001875	LUSCs	HVEM on CD4+ T cell || id:ebi-a-GCST90001875	18	0.0566543	0.047286	0.248317	1.06 (0.96-1.16)	0.0286953	0.0298416	0.336257	1.03 (0.97-1.09)	0.0221533	0.0213159	0.298672	0.734257	1.02 (0.98-1.07)	0.034594	0.0404573	0.4044	1.04 (0.96-1.12)	0.023235	0.048857	0.640434	1.02 (0.93-1.13)	TRUE	4.44e-112	0.197162	23.675	0.335138	18.0127	17	0.388039	-0.0118716	0.0143754	0.421044	NA	0.415
485	ebi-a-GCST90001876	LUSCs	HVEM on Central Memory CD4+ T cell || id:ebi-a-GCST90001876	15	-0.0128012	0.0269767	0.642996	0.99 (0.94-1.04)	0.00978157	0.0266353	0.71344	1.01 (0.96-1.06)	0.000479336	0.0182221	0.979014	0.995021	1.00 (0.97-1.04)	0.0150172	0.0275448	0.5942	1.02 (0.96-1.07)	0.026117	0.0380226	0.503377	1.03 (0.95-1.11)	TRUE	1.42e-86	0.0500522	23.0525	0.272022	13.0942	14	0.519123	0.00750496	0.0112413	0.51605	NA	0.536
486	ebi-a-GCST90001877	LUSCs	HVEM on naive CD4+ T cell || id:ebi-a-GCST90001877	15	0.143132	0.0627887	0.0401499	1.15 (1.02-1.30)	0.0417172	0.0352832	0.237066	1.04 (0.97-1.12)	0.0294515	0.0241274	0.222212	0.698242	1.03 (0.98-1.08)	0.0560122	0.046988	0.253056	1.06 (0.96-1.16)	0.0358422	0.0635313	0.581567	1.04 (0.92-1.17)	TRUE	1.66e-85	0.264326	23.0978	0.272937	21.7177	14	0.0846032	-0.0400456	0.0199283	0.0657143	NA	0.097
487	ebi-a-GCST90001878	LUSCs	HVEM on Effector Memory CD4+ T cell || id:ebi-a-GCST90001878	17	0.0179569	0.0645314	0.784607	1.02 (0.90-1.16)	0.025602	0.0332094	0.440751	1.03 (0.96-1.09)	0.028709	0.0229172	0.210306	0.681391	1.03 (0.98-1.08)	0.0112672	0.0410005	0.786981	1.01 (0.93-1.10)	0.00266277	0.0471991	0.955709	1.00 (0.91-1.10)	TRUE	2.49e-103	0.285979	23.6526	0.316328	21.2785	16	0.168052	0.00350001	0.0190393	0.856608	rs6882776	0.007
488	ebi-a-GCST90001879	LUSCs	HVEM on Terminally Differentiated CD4+ T cell || id:ebi-a-GCST90001879	23	0.0180099	0.047321	0.70733	1.02 (0.93-1.12)	-0.00659065	0.0300645	0.826481	0.99 (0.94-1.05)	-0.00105137	0.0195985	0.957218	0.995021	1.00 (0.96-1.04)	-0.0133677	0.0365886	0.718338	0.99 (0.92-1.06)	-0.032778	0.0537766	0.548423	0.97 (0.87-1.08)	TRUE	1.95e-142	0.0503716	22.1529	0.402561	29.4877	22	0.131458	-0.00575064	0.0124586	0.649129	NA	0.169
489	ebi-a-GCST90001880	LUSCs	HVEM on CD45RA- CD4+ T cell || id:ebi-a-GCST90001880	18	0.0508354	0.0323087	0.135184	1.05 (0.99-1.12)	0.0287909	0.0281168	0.305847	1.03 (0.97-1.09)	0.0272216	0.0188104	0.147854	0.612418	1.03 (0.99-1.07)	0.0342871	0.0308389	0.281694	1.03 (0.97-1.10)	0.0317763	0.0430573	0.47058	1.03 (0.95-1.12)	TRUE	1.01e-114	0.277939	24.0465	0.340237	14.7642	17	0.612463	-0.00985988	0.0109682	0.38201	NA	0.649
490	ebi-a-GCST90001881	LUSCs	HVEM on CD8+ T cell || id:ebi-a-GCST90001881	19	0.00357101	0.0549231	0.948918	1.00 (0.90-1.12)	-0.0152723	0.0354965	0.667014	0.98 (0.92-1.06)	-0.0356913	0.0244488	0.144335	0.60924	0.96 (0.92-1.01)	-0.0227548	0.0561715	0.690182	0.98 (0.88-1.09)	-0.0444755	0.0607941	0.473846	0.96 (0.85-1.08)	TRUE	2.96e-115	0.421663	22.9118	0.343	19.2409	18	0.377133	-0.0123971	0.0153554	0.430618	NA	0.381
491	ebi-a-GCST90001882	LUSCs	HVEM on Central Memory CD8+ T cell || id:ebi-a-GCST90001882	16	0.0794188	0.0399537	0.0667582	1.08 (1.00-1.17)	0.0505797	0.0299445	0.0911969	1.05 (0.99-1.12)	0.0391497	0.0189729	0.0390697	0.423373	1.04 (1.00-1.08)	0.0520598	0.0298577	0.101682	1.05 (0.99-1.12)	0.0580513	0.0527514	0.288475	1.06 (0.96-1.18)	TRUE	3.24e-101	0.473649	24.8181	0.31168	19.6141	15	0.18724	-0.0171706	0.0143875	0.252532	rs837640	0.012
492	ebi-a-GCST90001883	LUSCs	CD16-CD56 on Natural Killer T || id:ebi-a-GCST90001883	55	-0.0417441	0.0399687	0.301032	0.96 (0.89-1.04)	-0.035199	0.0280827	0.210058	0.97 (0.91-1.02)	-0.0206428	0.0183819	0.26144	0.726722	0.98 (0.94-1.02)	-0.0357277	0.0376089	0.346356	0.96 (0.90-1.04)	0.017463	0.0560565	0.756601	1.02 (0.91-1.14)	TRUE	0	0.28328	36.4157	0.627139	62.8198	54	0.1922	0.00664638	0.0109101	0.544997	NA	0.207
493	ebi-a-GCST90001884	LUSCs	CD16-CD56 on Natural Killer || id:ebi-a-GCST90001884	73	-0.0158869	0.0216535	0.465555	0.98 (0.94-1.03)	-0.00880739	0.0187476	0.638506	0.99 (0.96-1.03)	-0.0205068	0.0118283	0.0829707	0.561862	0.98 (0.96-1.00)	-0.011285	0.0209172	0.5912	0.99 (0.95-1.03)	-0.0206537	0.0369265	0.577681	0.98 (0.91-1.05)	TRUE	NA	0.440362	49.1238	1.0839	82.659	72	0.183319	-0.00185016	0.00700726	0.792518	NA	0.209
494	ebi-a-GCST90001885	LUSCs	CD16-CD56 on HLA DR+ Natural Killer || id:ebi-a-GCST90001885	26	-0.0069006	0.0300185	0.820134	0.99 (0.94-1.05)	0.0180484	0.0310183	0.560659	1.02 (0.96-1.08)	-0.0136577	0.0203056	0.501197	0.856123	0.99 (0.95-1.03)	0.0193419	0.0305508	0.532413	1.02 (0.96-1.08)	0.0155542	0.0521428	0.76794	1.02 (0.92-1.12)	TRUE	7.47e-138	0.0824467	23.8097	0.206631	27.9228	25	0.311422	-0.00263499	0.0080255	0.745512	NA	0.333
495	ebi-a-GCST90001886	LUSCs	CD28 on CD39+ activated CD4 regulatory T cell || id:ebi-a-GCST90001886	36	0.045621	0.0305079	0.14404	1.05 (0.99-1.11)	0.0359491	0.0274266	0.189946	1.04 (0.98-1.09)	0.0602259	0.0185572	0.00117276	0.0712454	1.06 (1.02-1.10)	0.0358386	0.0324199	0.276506	1.04 (0.97-1.10)	-0.00549937	0.0490214	0.911319	0.99 (0.90-1.09)	TRUE	1.89e-258	0.873859	28.6765	0.348531	39.3993	35	0.279522	0.00526099	0.00834197	0.532476	NA	0.315
496	ebi-a-GCST90001887	LUSCs	CD28 on secreting CD4 regulatory T cell || id:ebi-a-GCST90001887	24	0.00718336	0.0396034	0.857728	1.01 (0.93-1.09)	-0.0143715	0.0304386	0.636821	0.99 (0.93-1.05)	0.0272698	0.0253562	0.282166	0.731303	1.03 (0.98-1.08)	-0.0122931	0.0321841	0.705995	0.99 (0.93-1.05)	-0.00181243	0.0499614	0.971375	1.00 (0.91-1.10)	TRUE	1.06e-175	0.223031	31.9634	0.258179	38.0974	23	0.0248659	0.00823918	0.0123707	0.512321	NA	0.031
497	ebi-a-GCST90001888	LUSCs	CD28 on CD39+ secreting CD4 regulatory T cell || id:ebi-a-GCST90001888	35	-0.0308784	0.0405261	0.451508	0.97 (0.90-1.05)	0.000241718	0.0321208	0.993996	1.00 (0.94-1.07)	0.0375214	0.0209656	0.0735077	0.541284	1.04 (1.00-1.08)	-0.0100152	0.0330532	0.763733	0.99 (0.93-1.06)	-0.0177	0.0548474	0.748889	0.98 (0.88-1.09)	TRUE	0	0.537598	34.2692	0.399775	33.3937	34	0.497162	0.0183449	0.0093016	0.0570122	NA	0.537
498	ebi-a-GCST90001889	LUSCs	CD28 on activated & secreting CD4 regulatory T cell || id:ebi-a-GCST90001889	32	0.00558793	0.0330004	0.866674	1.01 (0.94-1.07)	0.0032605	0.032021	0.918896	1.00 (0.94-1.07)	0.044398	0.0198617	0.0253937	0.36298	1.05 (1.01-1.09)	-0.0119675	0.0359874	0.741714	0.99 (0.92-1.06)	0.12119	0.054552	0.0337498	1.13 (1.01-1.26)	TRUE	6.29e-228	0.58145	29.2647	0.315679	35.5962	31	0.260781	0.0138835	0.00915053	0.139675	NA	0.245
499	ebi-a-GCST90001890	LUSCs	CD28 on CD45RA+ CD4+ T cell || id:ebi-a-GCST90001890	26	0.0313213	0.0551187	0.575143	1.03 (0.93-1.15)	0.0572067	0.0376977	0.129138	1.06 (0.98-1.14)	0.0473919	0.0242764	0.0509165	0.449989	1.05 (1.00-1.10)	-0.0551541	0.0795871	0.494696	0.95 (0.81-1.11)	0.0940749	0.0757731	0.225931	1.10 (0.95-1.27)	TRUE	4.1e-220	0.621425	34.7688	0.303532	21.9393	25	0.639249	0.00448886	0.0138221	0.748177	NA	0.542
500	ebi-a-GCST90001891	LUSCs	CD28 on CD45RA- CD4 not regulatory T cell || id:ebi-a-GCST90001891	30	0.142541	0.059613	0.0237606	1.15 (1.03-1.30)	0.0832431	0.0383473	0.0299488	1.09 (1.01-1.17)	0.0801421	0.0235673	0.000672461	0.0534377	1.08 (1.03-1.13)	0.0788679	0.0477532	0.109411	1.08 (0.99-1.19)	-0.00374419	0.0687017	0.956911	1.00 (0.87-1.14)	TRUE	3.61e-266	0.986682	34.9234	0.350961	17.8043	29	0.948164	-0.0150881	0.0132403	0.264124	NA	0.945
501	ebi-a-GCST90001892	LUSCs	CD28 on CD39+ CD4+ T cell || id:ebi-a-GCST90001892	64	-0.00176935	0.0329916	0.957402	1.00 (0.94-1.06)	0.00240151	0.0245065	0.921937	1.00 (0.96-1.05)	0.0262728	0.0143775	0.0676469	0.513694	1.03 (1.00-1.06)	-0.00570159	0.0252574	0.822135	0.99 (0.95-1.04)	0.000948766	0.0457422	0.983517	1.00 (0.92-1.09)	TRUE	0	0.539792	39.1738	0.826612	76.1931	63	0.122919	0.00840281	0.00867532	0.336514	rs12359410	0.037
502	ebi-a-GCST90001893	LUSCs	CD28 on CD28+ CD45RA- CD8+ T cell || id:ebi-a-GCST90001893	35	0.0882605	0.0539224	0.111174	1.09 (0.98-1.21)	0.0790541	0.0397419	0.0466804	1.08 (1.00-1.17)	0.0732555	0.0233667	0.00171831	0.08351	1.08 (1.03-1.13)	0.0558266	0.0506584	0.278193	1.06 (0.96-1.17)	0.0161362	0.0757956	0.832684	1.02 (0.88-1.18)	TRUE	1.05e-286	0.975922	31.8969	0.374928	38.3278	34	0.279538	-0.00375825	0.0119474	0.755072	NA	0.308
503	ebi-a-GCST90001894	LUSCs	CD28 on CD28+ CD4+ T cell || id:ebi-a-GCST90001894	39	0.00835095	0.0341378	0.808099	1.01 (0.94-1.08)	0.0432208	0.0315732	0.171028	1.04 (0.98-1.11)	0.0594191	0.0186084	0.00140736	0.0789205	1.06 (1.02-1.10)	-0.000742081	0.0342273	0.982816	1.00 (0.93-1.07)	0.00382225	0.0610059	0.950371	1.00 (0.89-1.13)	TRUE	1.71e-300	0.899632	29.7217	0.390021	50.4159	38	0.0856656	0.0177598	0.00942736	0.0674608	NA	0.095
504	ebi-a-GCST90001895	LUSCs	CD28 on CD28+ CD4-CD8- T cell || id:ebi-a-GCST90001895	3	0.0162681	0.463568	0.977668	1.02 (0.41-2.52)	0.0333824	0.127517	0.793486	1.03 (0.81-1.33)	0.0309978	0.110144	0.778381	0.948896	1.03 (0.83-1.28)	0.0345121	0.145863	0.834987	1.04 (0.78-1.38)	0.0361998	0.155247	0.837316	1.04 (0.76-1.41)	TRUE	5.8e-16	0.0694989	23.0122	0.0234798	0.0108577	2	0.994586	0.00223931	0.0684568	0.979183	NA	NA
505	ebi-a-GCST90001896	LUSCs	CD28 on CD28+ CD45RA+ CD8+ T cell || id:ebi-a-GCST90001896	28	-0.0236209	0.0336519	0.488966	0.98 (0.91-1.04)	-0.0252476	0.0283618	0.373359	0.98 (0.92-1.03)	0.00427615	0.0199964	0.830667	0.968891	1.00 (0.97-1.04)	-0.0246515	0.027103	0.37111	0.98 (0.93-1.03)	-0.0098435	0.049412	0.843589	0.99 (0.90-1.09)	TRUE	4.93e-272	0.0554517	38.3741	0.354573	22.6874	27	0.701687	0.00952838	0.00924467	0.31218	NA	0.668
506	ebi-a-GCST90001897	LUSCs	CD28 on CD39+ CD8+ T cell || id:ebi-a-GCST90001897	22	-0.0170037	0.0205076	0.416811	0.98 (0.94-1.02)	-0.0147195	0.0193651	0.447194	0.99 (0.95-1.02)	0.00159674	0.0182915	0.930438	0.985853	1.00 (0.97-1.04)	-0.0165772	0.015725	0.303772	0.98 (0.95-1.01)	0.0565277	0.0579276	0.340255	1.06 (0.94-1.19)	TRUE	3.4e-111	0.0503775	23.629	0.176956	35.9861	21	0.0219439	0.0163704	0.00944395	0.0984106	NA	0.07
507	ebi-a-GCST90001898	LUSCs	CD28 on CD4+ T cell || id:ebi-a-GCST90001898	38	0.061916	0.0375775	0.108119	1.06 (0.99-1.15)	0.0553216	0.0326952	0.0906378	1.06 (0.99-1.13)	0.0583455	0.0200456	0.00360688	0.13839	1.06 (1.02-1.10)	0.00807959	0.0482816	0.868011	1.01 (0.92-1.11)	-0.0210841	0.0617014	0.734502	0.98 (0.87-1.11)	TRUE	5.12e-289	0.87733	29.3566	0.375942	34.769	37	0.574076	-0.000999644	0.00889881	0.911182	NA	0.57
508	ebi-a-GCST90001899	LUSCs	CD28 on CD4 regulatory T cell || id:ebi-a-GCST90001899	31	-0.0279409	0.0202963	0.179158	0.97 (0.93-1.01)	-0.0267391	0.0236524	0.258265	0.97 (0.93-1.02)	0.0156017	0.0158179	0.32397	0.758468	1.02 (0.98-1.05)	-0.0258618	0.0216737	0.242129	0.97 (0.93-1.02)	-0.0341763	0.043861	0.441969	0.97 (0.89-1.05)	TRUE	3.07e-193	0.108841	26.5035	0.277899	37.9622	30	0.150724	0.0238197	0.006957	0.0018611	NA	0.141
509	ebi-a-GCST90001900	LUSCs	CD28 on resting CD4 regulatory T cell || id:ebi-a-GCST90001900	21	0.0760941	0.0571838	0.199041	1.08 (0.96-1.21)	0.0924911	0.0365579	0.0114067	1.10 (1.02-1.18)	0.103962	0.0241691	1.7e-05	0.0123697	1.11 (1.06-1.16)	0.085882	0.0411102	0.0496912	1.09 (1.01-1.18)	0.0788252	0.0582953	0.191414	1.08 (0.97-1.21)	TRUE	7.07e-215	0.99899	42.8923	0.299145	11.0051	20	0.946089	0.00810623	0.0150746	0.597	NA	0.943
510	ebi-a-GCST90001901	LUSCs	CD28 on CD39+ resting CD4 regulatory T cell || id:ebi-a-GCST90001901	18	-0.0137892	0.0223793	0.546455	0.99 (0.94-1.03)	-0.0170693	0.0249567	0.494003	0.98 (0.94-1.03)	0.00869894	0.0184861	0.63795	0.908282	1.01 (0.97-1.05)	-0.00862662	0.0227471	0.709205	0.99 (0.95-1.04)	-0.00707339	0.047466	0.883291	0.99 (0.90-1.09)	TRUE	1.29e-99	0.0607126	24.8599	0.167308	12.6645	17	0.758339	0.0146514	0.00821779	0.0935849	NA	0.711
511	ebi-a-GCST90001902	LUSCs	CD28 on activated CD4 regulatory T cell || id:ebi-a-GCST90001902	22	0.0225609	0.0371471	0.550459	1.02 (0.95-1.10)	0.0555739	0.036426	0.127092	1.06 (0.98-1.14)	0.0771199	0.0232717	0.000920052	0.0609743	1.08 (1.03-1.13)	-0.00379769	0.0458319	0.934746	1.00 (0.91-1.09)	0.110782	0.0717299	0.137419	1.12 (0.97-1.29)	TRUE	1.49e-147	0.890563	29.8423	0.221507	17.2914	21	0.693295	0.01641	0.00870863	0.0741386	NA	0.617
512	ebi-a-GCST90001903	LUSCs	CD86 on myeloid Dendritic Cell || id:ebi-a-GCST90001903	33	-0.0882195	0.0591467	0.145928	0.92 (0.82-1.03)	0.00857452	0.0378611	0.820833	1.01 (0.94-1.09)	-0.0019638	0.02413	0.935136	0.985853	1.00 (0.95-1.05)	0.0171901	0.0506912	0.73674	1.02 (0.92-1.12)	0.0171901	0.0774738	0.825815	1.02 (0.87-1.18)	TRUE	7.46e-277	0.0511819	32.9003	0.367063	35.895	32	0.290795	0.0189742	0.0117971	0.117891	NA	0.297
513	ebi-a-GCST90001904	LUSCs	CD86 on CD62L+ myeloid Dendritic Cell || id:ebi-a-GCST90001904	20	0.0102086	0.0454619	0.824856	1.01 (0.92-1.10)	0.0341748	0.0347785	0.325784	1.03 (0.97-1.11)	0.00262863	0.0251081	0.91662	0.982658	1.00 (0.95-1.05)	0.0383282	0.0405242	0.35612	1.04 (0.96-1.12)	0.0586264	0.0540924	0.292008	1.06 (0.95-1.18)	TRUE	9.66e-99	0.0509163	22.8989	0.158332	21.8982	19	0.289353	-0.00240716	0.0114576	0.835955	NA	0.34
514	ebi-a-GCST90001905	LUSCs	CD86 on monocyte || id:ebi-a-GCST90001905	16	-0.0586177	0.034937	0.115558	0.94 (0.88-1.01)	-0.0253011	0.0347363	0.466383	0.98 (0.91-1.04)	-0.037469	0.024531	0.126658	0.587527	0.96 (0.92-1.01)	-0.0189551	0.0381869	0.626824	0.98 (0.91-1.06)	0.053417	0.0632221	0.411436	1.05 (0.93-1.19)	TRUE	3.23e-72	0.193113	21.3579	0.11909	13.1196	15	0.593058	0.00909398	0.0106968	0.409541	NA	0.654
515	ebi-a-GCST90001906	LUSCs	CD86 on granulocyte || id:ebi-a-GCST90001906	18	-0.0352992	0.0651625	0.595482	0.97 (0.85-1.10)	0.0250927	0.0465315	0.589707	1.03 (0.94-1.12)	0.00927188	0.0317568	0.770313	0.948896	1.01 (0.95-1.07)	0.0101315	0.057814	0.862959	1.01 (0.90-1.13)	0.0642964	0.0737133	0.395225	1.07 (0.92-1.23)	TRUE	5.14e-88	0.0604416	22.8798	0.143506	19.5526	17	0.297751	0.0112096	0.0139163	0.432339	NA	0.311
516	ebi-a-GCST90001907	LUSCs	CCR7 on naive CD4+ T cell || id:ebi-a-GCST90001907	21	-0.00307601	0.0236495	0.897881	1.00 (0.95-1.04)	-0.00311413	0.0208128	0.88106	1.00 (0.96-1.04)	0.0111629	0.0160113	0.485684	0.841006	1.01 (0.98-1.04)	-0.00546441	0.0188535	0.774926	0.99 (0.96-1.03)	0.00930703	0.0640616	0.885942	1.01 (0.89-1.14)	TRUE	1.55e-131	0.0714304	28.2942	0.20171	26.9077	20	0.137881	0.00915981	0.00939998	0.342077	NA	0.239
517	ebi-a-GCST90001908	LUSCs	CCR7 on naive CD8+ T cell || id:ebi-a-GCST90001908	22	-0.056946	0.0556356	0.318268	0.94 (0.85-1.05)	-0.0365534	0.0392865	0.352148	0.96 (0.89-1.04)	-0.0327532	0.0264092	0.214895	0.690125	0.97 (0.92-1.02)	-0.0431512	0.0503579	0.401179	0.96 (0.87-1.06)	-0.0846482	0.0708868	0.245741	0.92 (0.80-1.06)	TRUE	1.87e-109	0.209222	22.9825	0.172379	24.6454	21	0.26285	0.00635908	0.0124595	0.615373	NA	0.298
518	ebi-a-GCST90001909	LUSCs	CD45 on CD14+ monocyte || id:ebi-a-GCST90001909	18	0.0225656	0.0496085	0.655311	1.02 (0.93-1.13)	-0.0397625	0.0448024	0.374805	0.96 (0.88-1.05)	-0.00098698	0.0297472	0.973532	0.995021	1.00 (0.94-1.06)	-0.025605	0.0490641	0.608495	0.97 (0.89-1.07)	-0.0484802	0.0802399	0.553696	0.95 (0.81-1.11)	TRUE	2.3e-84	0.050105	22.4689	0.129102	21.9826	17	0.18539	-0.00882289	0.0133884	0.519272	NA	0.186
519	ebi-a-GCST90001910	LUSCs	CD45 on B cell || id:ebi-a-GCST90001910	17	0.0446475	0.0279491	0.131012	1.05 (0.99-1.10)	0.043291	0.0261992	0.0984582	1.04 (0.99-1.10)	0.0174561	0.0185017	0.345431	0.763089	1.02 (0.98-1.06)	0.0303072	0.0235829	0.217037	1.03 (0.98-1.08)	0.0194498	0.0454597	0.674465	1.02 (0.93-1.11)	TRUE	2.04e-80	0.0826204	22.9091	0.124288	23.305	16	0.105821	-0.0158786	0.0104503	0.149446	rs2256974	0.013
520	ebi-a-GCST90001911	LUSCs	CD45 on Natural Killer || id:ebi-a-GCST90001911	29	-0.0482407	0.0472025	0.315854	0.95 (0.87-1.05)	0.023293	0.038251	0.542557	1.02 (0.95-1.10)	0.0134308	0.0249461	0.590306	0.904709	1.01 (0.97-1.06)	-0.00929447	0.047184	0.845263	0.99 (0.90-1.09)	0.0103253	0.0708086	0.885108	1.01 (0.88-1.16)	TRUE	4.21e-152	0.0836664	23.4996	0.217219	32.1325	28	0.269152	0.0158981	0.0101464	0.128793	NA	0.305
521	ebi-a-GCST90001912	LUSCs	CD45 on HLA DR+ Natural Killer || id:ebi-a-GCST90001912	12	0.0564175	0.0446087	0.234651	1.06 (0.97-1.15)	0.044858	0.0438078	0.305848	1.05 (0.96-1.14)	0.0411205	0.0311311	0.18654	0.660136	1.04 (0.98-1.11)	0.0450865	0.0396926	0.280145	1.05 (0.97-1.13)	0.0737398	0.0670162	0.294686	1.08 (0.94-1.23)	TRUE	3.19e-52	0.179439	21.089	0.0846342	10.7054	11	0.468268	-0.00623804	0.0127446	0.63507	NA	0.599
522	ebi-a-GCST90001913	LUSCs	CD45 on granulocyte || id:ebi-a-GCST90001913	14	0.00214197	0.0570815	0.970684	1.00 (0.90-1.12)	0.0496768	0.0476034	0.296691	1.05 (0.96-1.15)	0.0272335	0.0323886	0.40044	0.817429	1.03 (0.96-1.09)	0.0751539	0.0590964	0.225755	1.08 (0.96-1.21)	0.112982	0.0717346	0.13927	1.12 (0.97-1.29)	TRUE	5.9e-68	0.117521	23.1525	0.103434	10.8577	13	0.622738	0.00686627	0.0128623	0.603208	rs138030758	0.038
523	ebi-a-GCST90001914	LUSCs	CD45 on lymphocyte || id:ebi-a-GCST90001914	19	0.0450135	0.0503204	0.383525	1.05 (0.95-1.15)	0.036652	0.0436584	0.401178	1.04 (0.95-1.13)	0.0123792	0.0275268	0.652916	0.911454	1.01 (0.96-1.07)	0.041014	0.0385145	0.301	1.04 (0.97-1.12)	0.118513	0.0696689	0.106138	1.13 (0.98-1.29)	TRUE	4.89e-84	0.0669611	21.4337	0.130004	27.2873	18	0.0737617	-0.0109573	0.0124237	0.390092	NA	0.099
524	ebi-a-GCST90001915	LUSCs	CD45 on T cell || id:ebi-a-GCST90001915	12	-0.0376853	0.0406656	0.3759	0.96 (0.89-1.04)	-0.0430197	0.0382261	0.260418	0.96 (0.89-1.03)	-0.0262699	0.0289129	0.363567	0.784144	0.97 (0.92-1.03)	-0.0457506	0.0390575	0.2662	0.96 (0.88-1.03)	-0.0140745	0.0649263	0.832351	0.99 (0.87-1.12)	TRUE	4.75e-51	0.0957783	20.6303	0.0790512	9.79705	11	0.54873	0.00485838	0.0121705	0.698142	NA	0.603
525	ebi-a-GCST90001916	LUSCs	CD45 on CD4+ T cell || id:ebi-a-GCST90001916	11	0.0559025	0.120681	0.6542	1.06 (0.83-1.34)	0.0551218	0.0611915	0.36769	1.06 (0.94-1.19)	0.09806	0.0441988	0.0265133	0.371696	1.10 (1.01-1.20)	-0.00877403	0.0872623	0.921897	0.99 (0.84-1.18)	-0.028147	0.100474	0.785078	0.97 (0.80-1.18)	TRUE	1.93e-46	0.658002	21.1504	0.0742786	13.0255	10	0.222247	0.00785372	0.0202223	0.70677	NA	0.275
526	ebi-a-GCST90001917	LUSCs	CD45 on CD8+ T cell || id:ebi-a-GCST90001917	17	-0.00483779	0.0108356	0.661634	1.00 (0.97-1.02)	-0.0109917	0.0138543	0.42756	0.99 (0.96-1.02)	-0.00658824	0.00961793	0.493347	0.849298	0.99 (0.97-1.01)	-0.0126672	0.0122738	0.317396	0.99 (0.96-1.01)	-0.00937901	0.0175223	0.59983	0.99 (0.96-1.03)	TRUE	1.68e-75	0.0541801	21.2891	0.115533	16.4153	16	0.424368	-0.00367556	0.00874747	0.680307	NA	0.415
527	ebi-a-GCST90001918	LUSCs	CD45 on HLA DR+ T cell || id:ebi-a-GCST90001918	14	-0.0457077	0.0601054	0.461661	0.96 (0.85-1.07)	-0.0703095	0.0437803	0.108282	0.93 (0.86-1.02)	-0.0495666	0.0321791	0.12348	0.587527	0.95 (0.89-1.01)	-0.0673353	0.0447101	0.155963	0.93 (0.86-1.02)	-0.0379042	0.0605722	0.542298	0.96 (0.86-1.08)	TRUE	3.67e-75	0.29357	25.6362	0.115996	12.0904	13	0.520249	-0.0012057	0.0158393	0.940577	NA	0.596
528	ebi-a-GCST90001919	LUSCs	CD45 on Natural Killer T || id:ebi-a-GCST90001919	22	0.000251272	0.0509711	0.996116	1.00 (0.91-1.11)	0.0375921	0.0347631	0.279528	1.04 (0.97-1.11)	0.00671236	0.0250841	0.789012	0.955465	1.01 (0.96-1.06)	0.0299552	0.049048	0.547931	1.03 (0.94-1.13)	0.0401054	0.0667618	0.554452	1.04 (0.91-1.19)	TRUE	5.62e-100	0.0557807	21.686	0.152282	31.416	21	0.0670072	0.0023143	0.0143766	0.873727	NA	0.068
529	ebi-a-GCST90001920	LUSCs	CD45 on HLA DR+ CD4+ T cell || id:ebi-a-GCST90001920	18	0.0332748	0.0496164	0.512014	1.03 (0.94-1.14)	0.00630709	0.039463	0.873021	1.01 (0.93-1.09)	-0.0137803	0.035567	0.698426	0.928677	0.99 (0.92-1.06)	0.0116808	0.0350429	0.742963	1.01 (0.94-1.08)	-0.00899034	0.0709076	0.900594	0.99 (0.86-1.14)	TRUE	4.42e-90	0.0723907	24.1118	0.140776	29.9314	17	0.0268438	-0.016253	0.0122193	0.202134	NA	0.03
530	ebi-a-GCST90001921	LUSCs	CD45 on HLA DR+ CD8+ T cell || id:ebi-a-GCST90001921	17	-0.00849724	0.026028	0.748583	0.99 (0.94-1.04)	-0.0202472	0.0276406	0.463852	0.98 (0.93-1.03)	-0.0206912	0.0206834	0.317128	0.75305	0.98 (0.94-1.02)	-0.0187216	0.0269536	0.497278	0.98 (0.93-1.03)	-0.0346088	0.0484302	0.485146	0.97 (0.88-1.06)	TRUE	6.69e-82	0.0953825	22.8057	0.125831	15.0666	16	0.519764	-0.00671495	0.00870097	0.452252	NA	0.571
531	ebi-a-GCST90001922	LUSCs	CD127 on T cell || id:ebi-a-GCST90001922	17	-0.159666	0.101789	0.137593	0.85 (0.70-1.04)	-0.0200816	0.0512622	0.695248	0.98 (0.89-1.08)	-0.00571599	0.0373502	0.878368	0.982658	0.99 (0.92-1.07)	-0.0703228	0.0818231	0.402786	0.93 (0.79-1.09)	-0.0907129	0.0958362	0.357949	0.91 (0.76-1.10)	TRUE	2.98e-79	0.0534099	21.6481	0.125182	10.5445	16	0.836692	0.0321972	0.0198033	0.124802	NA	0.833
532	ebi-a-GCST90001923	LUSCs	CD127 on CD45RA- CD4 not regulatory T cell || id:ebi-a-GCST90001923	16	-0.011097	0.0281603	0.69947	0.99 (0.94-1.05)	0.00357386	0.0276196	0.897044	1.00 (0.95-1.06)	-0.00664384	0.0204965	0.745828	0.948701	0.99 (0.95-1.03)	0.00414411	0.0237899	0.864041	1.00 (0.96-1.05)	0.00414411	0.0491723	0.93395	1.00 (0.91-1.11)	TRUE	1.06e-73	0.0543786	21.8676	0.118993	15.8219	15	0.393985	0.00242751	0.00975622	0.807116	NA	0.453
533	ebi-a-GCST90001924	LUSCs	CD127 on CD28+ CD4+ T cell || id:ebi-a-GCST90001924	24	-0.00111697	0.0298253	0.970464	1.00 (0.94-1.06)	0.00771349	0.0281463	0.784046	1.01 (0.95-1.06)	0.0149978	0.02014	0.456466	0.832072	1.02 (0.98-1.06)	0.00854874	0.028583	0.767561	1.01 (0.95-1.07)	-0.00936861	0.0427712	0.828551	0.99 (0.91-1.08)	TRUE	2.01e-127	0.0876164	23.7997	0.194058	20.4979	23	0.611721	0.00603401	0.00823708	0.47157	NA	0.679
534	ebi-a-GCST90001925	LUSCs	CD127 on CD28+ CD4-CD8- T cell || id:ebi-a-GCST90001925	21	0.147952	0.0655358	0.0359348	1.16 (1.02-1.32)	0.0426585	0.0468985	0.363038	1.04 (0.95-1.14)	0.025659	0.0333296	0.441385	0.831185	1.03 (0.96-1.10)	0.0473746	0.0633882	0.463536	1.05 (0.93-1.19)	0.0473746	0.0760808	0.540525	1.05 (0.90-1.22)	TRUE	5.94e-96	0.1384	21.2157	0.151682	18.8345	20	0.532609	-0.0298789	0.0137865	0.0431285	NA	0.561
535	ebi-a-GCST90001926	LUSCs	CD127 on granulocyte || id:ebi-a-GCST90001926	37	0.125786	0.0506422	0.0179341	1.13 (1.03-1.25)	0.0764343	0.034438	0.0264542	1.08 (1.01-1.15)	0.0723491	0.0236266	0.00219726	0.0942239	1.08 (1.03-1.13)	0.085413	0.0504238	0.0989201	1.09 (0.99-1.20)	0.0963354	0.0635843	0.138484	1.10 (0.97-1.25)	TRUE	2.66e-246	0.956461	26.6801	0.334598	32.0241	36	0.658217	-0.0120721	0.0101194	0.240909	NA	0.687
536	ebi-a-GCST90001927	LUSCs	CD127 on CD8+ T cell || id:ebi-a-GCST90001927	22	-0.0141525	0.0473463	0.768089	0.99 (0.90-1.08)	-0.00403377	0.0431568	0.925532	1.00 (0.92-1.08)	-0.0106034	0.0276944	0.701817	0.928677	0.99 (0.94-1.04)	-0.00134474	0.041337	0.974356	1.00 (0.92-1.08)	-0.0283218	0.0687166	0.684404	0.97 (0.85-1.11)	TRUE	2.5e-107	0.0656648	22.2634	0.166551	17.4954	21	0.680676	0.000917213	0.00992416	0.927282	NA	0.724
537	ebi-a-GCST90001928	LUSCs	CD127 on CD28+ CD45RA- CD8+ T cell || id:ebi-a-GCST90001928	18	0.00734402	0.0583756	0.901452	1.01 (0.90-1.13)	0.0230149	0.0431845	0.594074	1.02 (0.94-1.11)	-0.000658434	0.0283523	0.981472	0.995021	1.00 (0.95-1.06)	0.0275366	0.0493671	0.584258	1.03 (0.93-1.13)	-0.0271287	0.0816223	0.743674	0.97 (0.83-1.14)	TRUE	2.21e-82	0.0500485	21.897	0.13405	25.1009	17	0.0924747	-0.00313737	0.0181743	0.865109	NA	0.087
538	ebi-a-GCST90001929	LUSCs	CD127 on CD28+ CD45RA+ CD8+ T cell || id:ebi-a-GCST90001929	28	0.00901964	0.0322934	0.782222	1.01 (0.95-1.07)	0.013864	0.0329229	0.673679	1.01 (0.95-1.08)	0.0113553	0.0209049	0.586999	0.904709	1.01 (0.97-1.05)	0.0115243	0.029271	0.696886	1.01 (0.96-1.07)	0.000729779	0.0569549	0.989871	1.00 (0.90-1.12)	TRUE	4.78e-149	0.0745792	23.4657	0.223184	27.3905	27	0.442887	0.000836393	0.00864366	0.923656	NA	0.498
539	ebi-a-GCST90001930	LUSCs	CD127 on CD28- CD8+ T cell || id:ebi-a-GCST90001930	18	0.0400317	0.0557678	0.483213	1.04 (0.93-1.16)	0.0266889	0.0381394	0.484069	1.03 (0.95-1.11)	-0.00143159	0.0348209	0.967206	0.995021	1.00 (0.93-1.07)	0.0206776	0.0355407	0.568337	1.02 (0.95-1.09)	-0.0206947	0.0679476	0.764392	0.98 (0.86-1.12)	TRUE	3.93e-83	0.0502329	22.2404	0.136148	29.3113	17	0.0317611	-0.0122568	0.0128547	0.354528	NA	0.041
540	ebi-a-GCST90001931	LUSCs	CD127 on CD4+ T cell || id:ebi-a-GCST90001931	8	0.0222484	0.10191	0.834421	1.02 (0.84-1.25)	-0.0430704	0.0612361	0.481837	0.96 (0.85-1.08)	-0.0441395	0.0431687	0.30655	0.739983	0.96 (0.88-1.04)	-0.0345005	0.0677493	0.626242	0.97 (0.85-1.10)	-0.107398	0.0826034	0.234715	0.90 (0.76-1.06)	TRUE	1.81e-36	0.147395	21.7852	0.0592791	4.87361	7	0.675383	-0.0153753	0.0213801	0.499092	NA	0.703
541	ebi-a-GCST90001932	LUSCs	CD127 on CD45RA+ CD4+ T cell || id:ebi-a-GCST90001932	28	-0.0073331	0.0619647	0.906705	0.99 (0.88-1.12)	0.00301204	0.0335407	0.928444	1.00 (0.94-1.07)	0.031126	0.0229676	0.175349	0.63872	1.03 (0.99-1.08)	-0.0125695	0.0417516	0.765679	0.99 (0.91-1.07)	-0.0125695	0.0549393	0.820757	0.99 (0.89-1.10)	TRUE	7.01e-165	0.265112	25.7842	0.244948	36.0127	27	0.115021	0.00938621	0.0136368	0.497358	NA	0.138
542	ebi-a-GCST90001933	LUSCs	CD25 on CD45RA- CD4 not regulatory T cell || id:ebi-a-GCST90001933	24	0.00619681	0.0282849	0.828604	1.01 (0.95-1.06)	-0.000665363	0.0261775	0.979722	1.00 (0.95-1.05)	0.0192515	0.0180655	0.286582	0.731303	1.02 (0.98-1.06)	0.00227716	0.0217636	0.917575	1.00 (0.96-1.05)	0.040641	0.0457544	0.383605	1.04 (0.95-1.14)	TRUE	4.76e-136	0.109428	26.6083	0.183801	33.1848	23	0.0778995	0.00750607	0.0102759	0.47282	NA	0.103
543	ebi-a-GCST90001934	LUSCs	CD25 on CD45RA+ CD4 not regulatory T cell || id:ebi-a-GCST90001934	20	-0.035674	0.0482084	0.468845	0.96 (0.88-1.06)	-0.00967425	0.0423719	0.819399	0.99 (0.91-1.08)	0.00275697	0.0272443	0.919396	0.982658	1.00 (0.95-1.06)	-0.00578911	0.0413503	0.890132	0.99 (0.92-1.08)	-0.0193635	0.0620124	0.75825	0.98 (0.87-1.11)	TRUE	5.08e-101	0.050891	24.2166	0.139938	23.42	19	0.219348	0.0112037	0.0109522	0.319875	NA	0.252
544	ebi-a-GCST90001935	LUSCs	CD25 on CD39+ CD4 regulatory T cell || id:ebi-a-GCST90001935	15	-0.0456663	0.103518	0.666358	0.96 (0.78-1.17)	-0.0172455	0.0654832	0.792274	0.98 (0.86-1.12)	-0.0451426	0.0459689	0.326088	0.758659	0.96 (0.87-1.05)	-0.0239407	0.0964174	0.807506	0.98 (0.81-1.18)	-0.0368732	0.112468	0.747873	0.96 (0.77-1.20)	TRUE	1.54e-66	0.213583	21.6475	0.0940189	12.9055	14	0.533981	0.000114093	0.0202082	0.995581	NA	0.542
545	ebi-a-GCST90001936	LUSCs	CD25 on CD4 regulatory T cell || id:ebi-a-GCST90001936	24	-0.0274162	0.021674	0.219131	0.97 (0.93-1.02)	-0.0206726	0.0263233	0.432257	0.98 (0.93-1.03)	-0.0192684	0.0178246	0.279698	0.731303	0.98 (0.95-1.02)	-0.0311856	0.022486	0.178772	0.97 (0.93-1.01)	0.150951	0.053373	0.00953049	1.16 (1.05-1.29)	TRUE	1.55e-110	0.0973333	21.745	0.151056	21.0995	23	0.575013	0.00470676	0.00712311	0.515618	NA	0.642
546	ebi-a-GCST90001937	LUSCs	CD25 on resting CD4 regulatory T cell || id:ebi-a-GCST90001937	21	0.074392	0.0524133	0.172	1.08 (0.97-1.19)	0.0422476	0.0356026	0.235367	1.04 (0.97-1.12)	0.0344935	0.035878	0.336345	0.763089	1.04 (0.96-1.11)	0.0404181	0.0346691	0.257401	1.04 (0.97-1.11)	-0.0322921	0.0828994	0.700999	0.97 (0.82-1.14)	TRUE	3.71e-96	0.198503	22.7431	0.138203	40.1578	20	0.00477085	-0.0137778	0.0132193	0.310378	NA	0.013
547	ebi-a-GCST90001938	LUSCs	CD25 on CD39+ resting CD4 regulatory T cell || id:ebi-a-GCST90001938	13	0.0425547	0.0693714	0.552063	1.04 (0.91-1.20)	-0.00641075	0.0591647	0.913715	0.99 (0.88-1.12)	0.00402731	0.0394186	0.918623	0.982658	1.00 (0.93-1.08)	-0.0274309	0.0831053	0.747035	0.97 (0.83-1.15)	-0.054334	0.0849873	0.53463	0.95 (0.80-1.12)	TRUE	1.49e-56	0.051191	21.1325	0.0875677	12.8612	12	0.37921	-0.0111316	0.0160142	0.501408	NA	0.363
548	ebi-a-GCST90001939	LUSCs	CD25 on activated CD4 regulatory T cell || id:ebi-a-GCST90001939	17	0.0529471	0.0710801	0.467847	1.05 (0.92-1.21)	0.000267908	0.0538491	0.99603	1.00 (0.90-1.11)	0.018172	0.037214	0.625331	0.904709	1.02 (0.95-1.10)	-0.00265275	0.0672829	0.969038	1.00 (0.87-1.14)	-0.000429847	0.0822606	0.995895	1.00 (0.85-1.17)	TRUE	7.78e-76	0.0801965	21.5889	0.106234	14.6439	16	0.55086	-0.00843738	0.0146934	0.574324	NA	0.568
549	ebi-a-GCST90001940	LUSCs	CD25 on CD39+ activated CD4 regulatory T cell || id:ebi-a-GCST90001940	7	-0.248448	0.164277	0.190847	0.78 (0.57-1.08)	-0.14969	0.085872	0.0813033	0.86 (0.73-1.02)	-0.103826	0.0660266	0.115836	0.587527	0.90 (0.79-1.03)	-0.165407	0.135406	0.267686	0.85 (0.65-1.11)	-0.178064	0.131335	0.223968	0.84 (0.65-1.08)	TRUE	2.38e-30	0.425976	21.2744	0.0431113	3.93481	6	0.685498	0.0263499	0.0274072	0.380496	NA	0.658
550	ebi-a-GCST90001941	LUSCs	CD25 on secreting CD4 regulatory T cell || id:ebi-a-GCST90001941	18	-0.0191872	0.0256717	0.46566	0.98 (0.93-1.03)	0.0058511	0.0293805	0.842146	1.01 (0.95-1.07)	-0.0204305	0.0200832	0.309014	0.74347	0.98 (0.94-1.02)	0.0112026	0.02958	0.709583	1.01 (0.95-1.07)	-0.0838168	0.0493835	0.107877	0.92 (0.83-1.01)	TRUE	1.55e-87	0.0924201	23.1969	0.120771	13.3453	17	0.71278	-0.000806785	0.0103768	0.938992	NA	0.68
551	ebi-a-GCST90001942	LUSCs	CD25 on CD39+ secreting CD4 regulatory T cell || id:ebi-a-GCST90001942	18	-0.0224193	0.0281565	0.437548	0.98 (0.93-1.03)	-0.0179121	0.0278033	0.519417	0.98 (0.93-1.04)	-0.0359348	0.020773	0.0836523	0.561862	0.96 (0.93-1.00)	-0.0196809	0.0253039	0.447388	0.98 (0.93-1.03)	-0.0599689	0.061345	0.341995	0.94 (0.84-1.06)	TRUE	3.76e-85	0.183056	23.1365	0.120461	20.9042	17	0.230604	-0.008459	0.00996144	0.408311	NA	0.308
552	ebi-a-GCST90001943	LUSCs	CD25 on activated & secreting CD4 regulatory T cell || id:ebi-a-GCST90001943	21	-0.00286512	0.0165591	0.864463	1.00 (0.97-1.03)	0.00960601	0.0191915	0.616698	1.01 (0.97-1.05)	0.00178902	0.0142172	0.899862	0.982658	1.00 (0.97-1.03)	6.47e-05	0.0160989	0.996834	1.00 (0.97-1.03)	-0.00572316	0.0330735	0.864357	0.99 (0.93-1.06)	TRUE	2.57e-97	0.0503597	22.1004	0.134311	19.3493	20	0.499235	0.00511071	0.00929095	0.588677	NA	0.533
553	ebi-a-GCST90001944	LUSCs	CD123 on plasmacytoid Dendritic Cell || id:ebi-a-GCST90001944	22	-0.0634223	0.0227517	0.0113646	0.94 (0.90-0.98)	-0.0506919	0.0246358	0.0396233	0.95 (0.91-1.00)	-0.0354359	0.0174308	0.042058	0.423373	0.97 (0.93-1.00)	-0.0578041	0.025959	0.0370392	0.94 (0.90-0.99)	-0.0333414	0.0399614	0.41348	0.97 (0.89-1.05)	TRUE	1.67e-140	0.281402	28.2102	0.213397	16.9044	21	0.716882	0.0154574	0.00807606	0.0700425	NA	0.673
554	ebi-a-GCST90001945	LUSCs	CD123 on CD62L+ plasmacytoid Dendritic Cell || id:ebi-a-GCST90001945	22	-0.0635205	0.0227666	0.0113024	0.94 (0.90-0.98)	-0.0507061	0.0246918	0.0400184	0.95 (0.91-1.00)	-0.0355536	0.0174564	0.0416797	0.423373	0.97 (0.93-1.00)	-0.0576831	0.0258935	0.0369659	0.94 (0.90-0.99)	-0.0332098	0.0397052	0.412341	0.97 (0.89-1.05)	TRUE	1.83e-139	0.281485	28.0292	0.212081	16.8891	21	0.717804	0.0154418	0.00806951	0.0700932	NA	0.675
555	ebi-a-GCST90001946	LUSCs	CD33 on CD14+ monocyte || id:ebi-a-GCST90001946	90	0.0299524	0.0164707	0.0723861	1.03 (1.00-1.06)	0.0154367	0.0158553	0.330256	1.02 (0.98-1.05)	0.0123221	0.00861814	0.15278	0.618757	1.01 (1.00-1.03)	0.0177963	0.015372	0.250081	1.02 (0.99-1.05)	0.0290672	0.0278806	0.299976	1.03 (0.97-1.09)	TRUE	NA	0.403538	54.7454	2.63342	85.9793	89	0.570986	-0.0078109	0.00621853	0.212415	NA	0.601
556	ebi-a-GCST90001947	LUSCs	CD33 on CD33+ HLA DR+ CD14dim || id:ebi-a-GCST90001947	73	0.0200257	0.0182826	0.277069	1.02 (0.98-1.06)	0.0144643	0.0159377	0.364112	1.01 (0.98-1.05)	0.00409551	0.00917485	0.65532	0.911645	1.00 (0.99-1.02)	0.0165314	0.0138531	0.236656	1.02 (0.99-1.04)	0.0284532	0.0298554	0.343761	1.03 (0.97-1.09)	TRUE	NA	0.0798839	52.7616	2.09165	86.1408	72	0.122258	-0.00723802	0.00694535	0.300883	NA	0.145
557	ebi-a-GCST90001948	LUSCs	CD33 on CD33dim HLA DR+ CD11b+ || id:ebi-a-GCST90001948	93	0.0296173	0.0171776	0.0880709	1.03 (1.00-1.07)	0.015421	0.0159108	0.332438	1.02 (0.98-1.05)	0.0105966	0.00876872	0.226873	0.703789	1.01 (0.99-1.03)	0.0162385	0.0155187	0.298126	1.02 (0.99-1.05)	0.0207734	0.0288374	0.473127	1.02 (0.96-1.08)	TRUE	NA	0.321559	54.3517	2.71097	74.943	92	0.902315	-0.00777781	0.00604002	0.201111	NA	0.906
558	ebi-a-GCST90001949	LUSCs	CD33 on CD33dim HLA DR+ CD11b- || id:ebi-a-GCST90001949	81	0.023381	0.0181742	0.202028	1.02 (0.99-1.06)	0.0159644	0.0163765	0.329644	1.02 (0.98-1.05)	0.0107407	0.00924393	0.24527	0.712359	1.01 (0.99-1.03)	0.0181519	0.0161626	0.264761	1.02 (0.99-1.05)	0.0317671	0.028565	0.269426	1.03 (0.98-1.09)	TRUE	NA	0.29741	55.3752	2.40141	71.05	80	0.752561	-0.00510071	0.00631427	0.421628	NA	0.773
559	ebi-a-GCST90001950	LUSCs	CD33 on Granulocytic Myeloid-Derived Suppressor Cells || id:ebi-a-GCST90001950	32	-0.0193126	0.0286914	0.506026	0.98 (0.93-1.04)	-0.000901145	0.0225909	0.968181	1.00 (0.96-1.04)	-0.00757828	0.014094	0.590787	0.904709	0.99 (0.97-1.02)	0.00186422	0.0231769	0.936409	1.00 (0.96-1.05)	0.0214977	0.0393582	0.588834	1.02 (0.95-1.10)	TRUE	0	0.0913774	35.3115	0.848578	30.6526	31	0.483812	0.00516832	0.0109822	0.641323	NA	0.527
560	ebi-a-GCST90001951	LUSCs	CD33 on CD66b++ myeloid cell || id:ebi-a-GCST90001951	48	-0.0114249	0.0237564	0.632855	0.99 (0.94-1.04)	0.0179409	0.0189176	0.34294	1.02 (0.98-1.06)	-0.00135297	0.0116011	0.907157	0.982658	1.00 (0.98-1.02)	0.0181212	0.0195945	0.359787	1.02 (0.98-1.06)	0.024719	0.0318684	0.441836	1.03 (0.96-1.09)	TRUE	NA	0.052165	47.695	1.41514	46.0598	47	0.511442	0.00448624	0.00923412	0.629392	NA	0.526
561	ebi-a-GCST90001952	LUSCs	CD33 on Monocytic Myeloid-Derived Suppressor Cells || id:ebi-a-GCST90001952	63	0.0170378	0.0176821	0.339069	1.02 (0.98-1.05)	0.0147932	0.0162816	0.36357	1.01 (0.98-1.05)	0.00675962	0.00983554	0.491916	0.849298	1.01 (0.99-1.03)	0.0153285	0.01525	0.318732	1.02 (0.99-1.05)	0.0137433	0.0320187	0.669246	1.01 (0.95-1.08)	TRUE	NA	0.124046	52.8195	1.86485	59.0809	62	0.581693	-0.00446033	0.00637669	0.486915	NA	0.619
562	ebi-a-GCST90001953	LUSCs	CD33 on CD33dim HLA DR- || id:ebi-a-GCST90001953	69	0.00313398	0.0187664	0.867873	1.00 (0.97-1.04)	0.014668	0.0165111	0.374339	1.01 (0.98-1.05)	-0.00119869	0.00981503	0.902797	0.982658	1.00 (0.98-1.02)	0.0104334	0.0150193	0.489629	1.01 (0.98-1.04)	0.00193665	0.0288981	0.946765	1.00 (0.95-1.06)	TRUE	NA	0.0524918	52.4146	2.07431	59.4116	68	0.761807	-0.00189778	0.0070061	0.78732	NA	0.743
563	ebi-a-GCST90001954	LUSCs	CD33 on basophil || id:ebi-a-GCST90001954	71	-0.01878	0.0128945	0.149808	0.98 (0.96-1.01)	-0.00178665	0.0139779	0.898291	1.00 (0.97-1.03)	-0.00624006	0.00826715	0.450368	0.831185	0.99 (0.98-1.01)	-0.00681686	0.0118659	0.567477	0.99 (0.97-1.02)	0.0147635	0.0281603	0.601749	1.01 (0.96-1.07)	TRUE	NA	0.121838	52.7768	2.14501	63.1621	70	0.705754	0.00693345	0.00547134	0.209334	NA	0.695
564	ebi-a-GCST90001955	LUSCs	CD33 on Immature Myeloid-Derived Suppressor Cells || id:ebi-a-GCST90001955	63	-0.0163139	0.0190124	0.394215	0.98 (0.95-1.02)	-0.000757441	0.0168527	0.964151	1.00 (0.97-1.03)	-0.00578726	0.0100484	0.564655	0.903661	0.99 (0.97-1.01)	-0.000634872	0.0153756	0.967197	1.00 (0.97-1.03)	-0.00229113	0.0326562	0.944293	1.00 (0.94-1.06)	TRUE	NA	0.10464	52.8675	1.90831	49.1678	62	0.881416	0.00460944	0.00706747	0.516719	NA	0.898
565	ebi-a-GCST90001956	LUSCs	CD33 on CD33+ HLA DR+ || id:ebi-a-GCST90001956	78	0.0112049	0.0182516	0.541107	1.01 (0.98-1.05)	0.0144321	0.0147547	0.328009	1.01 (0.99-1.04)	0.00885166	0.00893201	0.321683	0.758468	1.01 (0.99-1.03)	0.0181861	0.0143734	0.209592	1.02 (0.99-1.05)	0.0316292	0.0306546	0.305399	1.03 (0.97-1.10)	TRUE	NA	0.207792	53.4058	2.26934	90.9539	77	0.132236	-0.0010417	0.00682449	0.879085	NA	0.155
566	ebi-a-GCST90001957	LUSCs	CD33 on CD33+ HLA DR+ CD14- || id:ebi-a-GCST90001957	72	0.00376473	0.0177797	0.832923	1.00 (0.97-1.04)	0.014279	0.0151724	0.346646	1.01 (0.98-1.04)	0.00485698	0.00912045	0.594354	0.904709	1.00 (0.99-1.02)	0.0172635	0.0150683	0.255774	1.02 (0.99-1.05)	0.0306739	0.0286264	0.287562	1.03 (0.97-1.09)	TRUE	NA	0.0947484	56.6558	2.21064	75.4378	71	0.337014	0.000495146	0.00682224	0.942349	NA	0.365
567	ebi-a-GCST90001958	LUSCs	CD4 on monocyte || id:ebi-a-GCST90001958	22	0.00122986	0.0393957	0.975405	1.00 (0.93-1.08)	-0.00749473	0.0323886	0.817004	0.99 (0.93-1.06)	-0.0211661	0.0228943	0.355219	0.768411	0.98 (0.94-1.02)	-0.013109	0.0296081	0.662473	0.99 (0.93-1.05)	-0.0678706	0.0523483	0.208864	0.93 (0.84-1.04)	TRUE	1.51e-121	0.118136	25.5524	0.178998	26.6748	21	0.181878	-0.00737643	0.00972866	0.457163	NA	0.24
568	ebi-a-GCST90001959	LUSCs	CD4 on HLA DR+ CD4+ T cell || id:ebi-a-GCST90001959	21	-0.000125351	0.0668072	0.998522	1.00 (0.88-1.14)	-0.0099567	0.0445977	0.823337	0.99 (0.91-1.08)	0.0149511	0.030155	0.62003	0.904709	1.02 (0.96-1.08)	-0.000454226	0.070091	0.994894	1.00 (0.87-1.15)	-0.0125763	0.0746999	0.867993	0.99 (0.85-1.14)	TRUE	8e-96	0.0782665	21.6167	0.147392	25.2927	20	0.190463	0.00377077	0.0142741	0.794495	NA	0.2
569	ebi-a-GCST90001960	LUSCs	CD25 on CD4+ T cell || id:ebi-a-GCST90001960	18	-0.020165	0.0277697	0.478234	0.98 (0.93-1.03)	-0.0108172	0.028037	0.69963	0.99 (0.94-1.05)	-0.0112947	0.0207347	0.585945	0.904709	0.99 (0.95-1.03)	-0.0170163	0.0252258	0.509026	0.98 (0.94-1.03)	-0.0419903	0.0475836	0.38984	0.96 (0.87-1.05)	TRUE	5.92e-89	0.0650649	23.097	0.141283	17.2659	17	0.436498	0.00546585	0.0109251	0.623675	NA	0.541
570	ebi-a-GCST90001961	LUSCs	CD25 on CD39+ CD4+ T cell || id:ebi-a-GCST90001961	95	-0.00566352	0.0172881	0.743952	0.99 (0.96-1.03)	0.00463392	0.0167985	0.782661	1.00 (0.97-1.04)	0.00389551	0.0102704	0.70447	0.928677	1.00 (0.98-1.02)	0.0107803	0.0167793	0.522128	1.01 (0.98-1.04)	0.0231554	0.0332535	0.487941	1.02 (0.96-1.09)	TRUE	NA	0.0691725	48.8023	1.49153	91.6079	94	0.550613	0.00394919	0.00574535	0.49356	NA	0.581
571	ebi-a-GCST90001962	LUSCs	CD25 on CD28+ CD4+ T cell || id:ebi-a-GCST90001962	6	-0.0558288	0.207438	0.801138	0.95 (0.63-1.42)	-0.0222737	0.085693	0.794922	0.98 (0.83-1.16)	0.0146358	0.0589982	0.804078	0.962759	1.01 (0.90-1.14)	-0.0433136	0.104435	0.695526	0.96 (0.78-1.18)	0.00414869	0.119706	0.973694	1.00 (0.79-1.27)	TRUE	2.04e-27	0.0583287	22.4535	0.0458133	9.06993	5	0.106307	0.0145778	0.0389272	0.727049	NA	0.139
572	ebi-a-GCST90001963	LUSCs	FSC-A on myeloid Dendritic Cell || id:ebi-a-GCST90001963	26	-0.0197851	0.0480586	0.684223	0.98 (0.89-1.08)	-0.0291167	0.0320983	0.364349	0.97 (0.91-1.03)	-0.0385245	0.0223424	0.0846573	0.561862	0.96 (0.92-1.01)	-0.0457417	0.0396238	0.259252	0.96 (0.88-1.03)	-0.049666	0.0576493	0.39714	0.95 (0.85-1.07)	TRUE	3.55e-191	0.39949	31.0414	0.276203	25.4031	25	0.439977	-0.00483136	0.0108943	0.661394	NA	0.464
573	ebi-a-GCST90001964	LUSCs	FSC-A on plasmacytoid Dendritic Cell || id:ebi-a-GCST90001964	26	-0.0115813	0.0246508	0.64273	0.99 (0.94-1.04)	0.0175107	0.0246152	0.476852	1.02 (0.97-1.07)	0.00978361	0.0161978	0.545838	0.894193	1.01 (0.98-1.04)	0.00728505	0.0217143	0.74005	1.01 (0.97-1.05)	0.0216706	0.0391121	0.584457	1.02 (0.95-1.10)	TRUE	2.29e-140	0.0675706	24.052	0.215955	30.2128	25	0.216418	0.0109361	0.00882497	0.227247	NA	0.231
574	ebi-a-GCST90001965	LUSCs	FSC-A on monocyte || id:ebi-a-GCST90001965	15	0.0645254	0.158621	0.69078	1.07 (0.78-1.46)	-0.0664225	0.0544153	0.222216	0.94 (0.84-1.04)	-0.064416	0.0378186	0.0885134	0.571029	0.94 (0.87-1.01)	-0.078105	0.0872711	0.385932	0.92 (0.78-1.10)	-0.0798949	0.0916515	0.398062	0.92 (0.77-1.10)	TRUE	3.19e-74	0.471054	23.6177	0.123328	16.8726	14	0.263028	-0.0225028	0.0266966	0.41452	rs77762937	0.038
575	ebi-a-GCST90001966	LUSCs	FSC-A on granulocyte || id:ebi-a-GCST90001966	27	-0.0618468	0.0667488	0.363014	0.94 (0.82-1.07)	-0.071688	0.0411977	0.081842	0.93 (0.86-1.01)	-0.0696346	0.0347045	0.044803	0.423373	0.93 (0.87-1.00)	-0.0580338	0.0498854	0.255256	0.94 (0.86-1.04)	-0.233804	0.0971594	0.0235132	0.79 (0.65-0.96)	TRUE	3.06e-139	0.778873	23.5586	0.221414	48.1162	26	0.00523764	-0.0022026	0.0160086	0.891667	NA	0.008
576	ebi-a-GCST90001967	LUSCs	FSC-A on CD14+ monocyte || id:ebi-a-GCST90001967	20	-0.0551715	0.0414293	0.199578	0.95 (0.87-1.03)	0.000311455	0.0385635	0.993556	1.00 (0.93-1.08)	-0.00683662	0.0269969	0.800085	0.961259	0.99 (0.94-1.05)	-0.0135038	0.0446628	0.765671	0.99 (0.90-1.08)	0.0189144	0.0607398	0.758887	1.02 (0.90-1.15)	TRUE	6.13e-92	0.0553412	21.457	0.137026	14.4057	19	0.759548	0.0170647	0.0110948	0.141422	NA	0.729
577	ebi-a-GCST90001968	LUSCs	FSC-A on B cell || id:ebi-a-GCST90001968	22	0.0951485	0.0732847	0.208943	1.10 (0.95-1.27)	0.0307046	0.0479649	0.522077	1.03 (0.94-1.13)	0.0112232	0.0311227	0.71839	0.935189	1.01 (0.95-1.07)	0.0431111	0.0831251	0.609442	1.04 (0.89-1.23)	0.0299166	0.0877574	0.736565	1.03 (0.87-1.22)	TRUE	5.92e-95	0.0654821	20.5782	0.14461	26.9126	21	0.173764	-0.0200228	0.0154041	0.20844	NA	0.15
578	ebi-a-GCST90001969	LUSCs	FSC-A on Natural Killer || id:ebi-a-GCST90001969	24	-0.00732935	0.0472128	0.878047	0.99 (0.90-1.09)	0.0115918	0.0378327	0.759303	1.01 (0.94-1.09)	0.0314052	0.0246567	0.202772	0.674979	1.03 (0.98-1.08)	0.00486896	0.0341622	0.887907	1.00 (0.94-1.07)	0.0331436	0.0658841	0.619706	1.03 (0.91-1.18)	TRUE	1.54e-137	0.227734	26.1114	0.199247	28.3402	23	0.203191	0.0117934	0.0117146	0.325011	NA	0.205
579	ebi-a-GCST90001970	LUSCs	FSC-A on HLA DR+ Natural Killer || id:ebi-a-GCST90001970	43	0.0125086	0.0212667	0.55964	1.01 (0.97-1.06)	-0.00728192	0.0249775	0.770639	0.99 (0.95-1.04)	-0.00863788	0.0144613	0.5503	0.897469	0.99 (0.96-1.02)	-0.0134384	0.0232064	0.565629	0.99 (0.94-1.03)	-0.0475515	0.0404523	0.246417	0.95 (0.88-1.03)	TRUE	0	0.0830539	37.313	0.524166	37.1623	42	0.682979	-0.00958195	0.0070656	0.182476	NA	0.7
580	ebi-a-GCST90001971	LUSCs	FSC-A on lymphocyte || id:ebi-a-GCST90001971	14	0.096491	0.0445771	0.0512888	1.10 (1.01-1.20)	0.0621883	0.0489597	0.204016	1.06 (0.97-1.17)	0.055842	0.0323985	0.0847803	0.561862	1.06 (0.99-1.13)	0.0644288	0.0444035	0.170484	1.07 (0.98-1.16)	0.0590861	0.0835398	0.491877	1.06 (0.90-1.25)	TRUE	1.99e-65	0.336525	22.3199	0.0997208	8.15629	13	0.833271	-0.0137016	0.0103204	0.209005	NA	0.87
581	ebi-a-GCST90001972	LUSCs	FSC-A on T cell || id:ebi-a-GCST90001972	21	0.0468531	0.03502	0.196725	1.05 (0.98-1.12)	0.0476272	0.0346267	0.168994	1.05 (0.98-1.12)	0.0247517	0.0238609	0.299582	0.734257	1.03 (0.98-1.07)	0.0438515	0.0330957	0.200114	1.04 (0.98-1.11)	0.0767981	0.0588158	0.206462	1.08 (0.96-1.21)	TRUE	5.47e-95	0.127807	21.4877	0.144047	23.719	20	0.254882	-0.00887028	0.00939117	0.356754	NA	0.308
582	ebi-a-GCST90001973	LUSCs	FSC-A on CD4+ T cell || id:ebi-a-GCST90001973	22	0.031007	0.0357338	0.395839	1.03 (0.96-1.11)	0.0562695	0.0367619	0.125857	1.06 (0.98-1.14)	-0.00104634	0.0225903	0.963057	0.995021	1.00 (0.96-1.04)	0.055192	0.0423874	0.206989	1.06 (0.97-1.15)	0.0688502	0.0657075	0.306628	1.07 (0.94-1.22)	TRUE	5.62e-105	0.0501448	22.5703	0.158405	29.77	21	0.0967081	-0.0144283	0.010833	0.197878	rs9271673	0.004
583	ebi-a-GCST90001974	LUSCs	FSC-A on CD8+ T cell || id:ebi-a-GCST90001974	15	0.00967039	0.141345	0.946495	1.01 (0.77-1.33)	-0.073082	0.0649031	0.260159	0.93 (0.82-1.06)	-0.0669268	0.0437863	0.126392	0.587527	0.94 (0.86-1.02)	-0.152327	0.131102	0.264704	0.86 (0.66-1.11)	-0.156896	0.121691	0.218189	0.85 (0.67-1.09)	TRUE	1.91e-68	0.44385	22.2025	0.106281	16.5841	14	0.27902	-0.0123175	0.0213299	0.573483	NA	0.26
584	ebi-a-GCST90001975	LUSCs	FSC-A on HLA DR+ T cell || id:ebi-a-GCST90001975	16	0.00135529	0.111748	0.990495	1.00 (0.80-1.25)	0.00382215	0.0536193	0.943172	1.00 (0.90-1.12)	0.00108199	0.0378935	0.977221	0.995021	1.00 (0.93-1.08)	0.00219561	0.0787379	0.978121	1.00 (0.86-1.17)	0.00219561	0.0824097	0.979096	1.00 (0.85-1.18)	TRUE	3.4e-72	0.0501097	21.5789	0.112105	15.3167	15	0.428853	-4.66e-05	0.0178202	0.99795	NA	0.466
585	ebi-a-GCST90001976	LUSCs	FSC-A on Natural Killer T || id:ebi-a-GCST90001976	17	0.0819348	0.121499	0.51034	1.09 (0.86-1.38)	0.00721823	0.0591019	0.902795	1.01 (0.90-1.13)	0.0423102	0.0417502	0.310863	0.745458	1.04 (0.96-1.13)	-0.00209268	0.0850382	0.980671	1.00 (0.84-1.18)	-0.0103281	0.107872	0.924913	0.99 (0.80-1.22)	TRUE	2.9e-77	0.243049	21.771	0.118122	16.4287	16	0.423465	-0.00874798	0.0250441	0.731717	NA	0.445
586	ebi-a-GCST90001977	LUSCs	FSC-A on HLA DR+ CD4+ T cell || id:ebi-a-GCST90001977	16	0.13196	0.0693573	0.0778631	1.14 (1.00-1.31)	0.0279401	0.0492854	0.570779	1.03 (0.93-1.13)	0.0324111	0.0363776	0.372949	0.790349	1.03 (0.96-1.11)	0.0465015	0.0709953	0.52239	1.05 (0.91-1.20)	0.0506239	0.0828852	0.550494	1.05 (0.89-1.24)	TRUE	1.06e-75	0.159643	22.4601	0.116652	13.3626	15	0.574311	-0.023811	0.0141246	0.113985	NA	0.594
587	ebi-a-GCST90001978	LUSCs	FSC-A on HLA DR+ CD8+ T cell || id:ebi-a-GCST90001978	17	0.0391243	0.0267246	0.163841	1.04 (0.99-1.10)	0.0338124	0.0256314	0.187109	1.03 (0.98-1.09)	0.0171289	0.0183757	0.351259	0.768411	1.02 (0.98-1.05)	0.0302474	0.0227418	0.202156	1.03 (0.99-1.08)	0.0302474	0.0367005	0.421962	1.03 (0.96-1.11)	TRUE	3.28e-74	0.0796759	21.3074	0.117624	24.484	16	0.079454	-0.0180095	0.0124352	0.168124	NA	0.126
588	ebi-a-GCST90001979	LUSCs	CD16 on CD14- CD16+ monocyte || id:ebi-a-GCST90001979	156	-0.0186859	0.0153903	0.226553	0.98 (0.95-1.01)	-0.0149335	0.0148568	0.314819	0.99 (0.96-1.01)	-0.00807468	0.00869875	0.353274	0.768411	0.99 (0.98-1.01)	-0.00941256	0.0194762	0.629576	0.99 (0.95-1.03)	-0.0215131	0.0354789	0.545162	0.98 (0.91-1.05)	TRUE	NA	0.184494	59.6483	2.36238	164.658	155	0.282571	0.00388789	0.00458111	0.397378	NA	0.265
589	ebi-a-GCST90001980	LUSCs	CD40 on CD14+ CD16- monocyte || id:ebi-a-GCST90001980	46	0.0441409	0.025809	0.0942553	1.05 (0.99-1.10)	-0.0119717	0.0232114	0.606015	0.99 (0.94-1.03)	-0.0074443	0.0143917	0.604971	0.904709	0.99 (0.96-1.02)	-0.0104134	0.0211964	0.625617	0.99 (0.95-1.03)	-0.0126157	0.0356198	0.72486	0.99 (0.92-1.06)	TRUE	0	0.0764194	46.3199	0.565399	51.6787	45	0.229218	-0.0200311	0.00825169	0.0193628	NA	0.223
590	ebi-a-GCST90001981	LUSCs	CD40 on CD14+ CD16+ monocyte || id:ebi-a-GCST90001981	70	0.0107552	0.0248268	0.666235	1.01 (0.96-1.06)	-0.00267151	0.019396	0.89045	1.00 (0.96-1.04)	-0.00283467	0.012465	0.820105	0.968891	1.00 (0.97-1.02)	-0.000811959	0.0193876	0.966715	1.00 (0.96-1.04)	0.0148759	0.033723	0.660505	1.01 (0.95-1.08)	TRUE	0	0.0556901	45.4487	0.846448	85.9743	69	0.0812491	-0.00484324	0.00731402	0.51009	NA	0.089
591	ebi-a-GCST90001982	LUSCs	CCR2 on CD14- CD16+ monocyte || id:ebi-a-GCST90001982	22	0.0383267	0.0370037	0.312678	1.04 (0.97-1.12)	-0.0254594	0.0383037	0.506259	0.97 (0.90-1.05)	-0.0083385	0.0232355	0.719693	0.935216	0.99 (0.95-1.04)	0.00824832	0.0382041	0.831148	1.01 (0.94-1.09)	-0.02343	0.072433	0.749538	0.98 (0.85-1.13)	TRUE	1.36e-108	0.0583983	23.9924	0.144731	31.0217	21	0.0732968	-0.0214889	0.0117558	0.082518	NA	0.066
592	ebi-a-GCST90001983	LUSCs	CD14 on CD14+ CD16+ monocyte || id:ebi-a-GCST90001983	20	0.379671	0.144843	0.0173075	1.46 (1.10-1.94)	0.0139252	0.0497679	0.779629	1.01 (0.92-1.12)	0.0678784	0.0338503	0.0449363	0.423373	1.07 (1.00-1.14)	0.0020541	0.0761292	0.978756	1.00 (0.86-1.16)	-0.00600752	0.0853039	0.944591	0.99 (0.84-1.17)	TRUE	1.35e-98	0.580035	24.0857	0.132275	23.3203	19	0.223529	-0.0551774	0.0249098	0.0398897	NA	0.218
593	ebi-a-GCST90001984	LUSCs	HLA DR on CD14- CD16+ monocyte || id:ebi-a-GCST90001984	50	0.0322192	0.0444862	0.472427	1.03 (0.95-1.13)	0.0370221	0.0284757	0.193557	1.04 (0.98-1.10)	-0.00388718	0.0209438	0.852758	0.976106	1.00 (0.96-1.04)	0.060491	0.0332821	0.0752538	1.06 (1.00-1.13)	0.097707	0.0604468	0.112426	1.10 (0.98-1.24)	TRUE	0	0.0568332	39.8103	0.540606	73.7006	49	0.0127835	-0.00941058	0.0102248	0.361981	rs11074930	0.004
594	ebi-a-GCST90001985	LUSCs	CD40 on monocytes || id:ebi-a-GCST90001985	74	0.034035	0.014047	0.017912	1.03 (1.01-1.06)	0.0155961	0.0150858	0.301216	1.02 (0.99-1.05)	-0.0020374	0.0109034	0.85177	0.976106	1.00 (0.98-1.02)	0.00839841	0.0135346	0.53685	1.01 (0.98-1.04)	-0.0185064	0.0292788	0.529313	0.98 (0.93-1.04)	TRUE	0	0.053031	44.5447	0.873673	94.173	73	0.048379	-0.0198317	0.0053838	0.000441856	NA	0.05
595	ebi-a-GCST90001986	LUSCs	CD14 on CD14+ CD16- monocyte || id:ebi-a-GCST90001986	15	0.109665	0.0799539	0.193395	1.12 (0.95-1.31)	0.0369731	0.0572121	0.51812	1.04 (0.93-1.16)	0.076233	0.0370965	0.03988	0.423373	1.08 (1.00-1.16)	0.0268213	0.0724708	0.716849	1.03 (0.89-1.18)	0.00622275	0.091257	0.946599	1.01 (0.84-1.20)	TRUE	3.19e-76	0.575722	25.1375	0.10316	15.1508	14	0.367927	-0.00778564	0.0161626	0.638022	NA	0.338
596	ebi-a-GCST90001987	LUSCs	CD64 on CD14+ CD16- monocyte || id:ebi-a-GCST90001987	95	0.0255324	0.011693	0.0315114	1.03 (1.00-1.05)	0.0212116	0.0136795	0.120995	1.02 (0.99-1.05)	0.00290059	0.009869	0.768827	0.948896	1.00 (0.98-1.02)	0.0191412	0.0114849	0.0989155	1.02 (1.00-1.04)	-0.0106243	0.0344123	0.758206	0.99 (0.92-1.06)	TRUE	0	0.0570261	38.9665	0.993255	134.131	94	0.00417154	-0.0149837	0.0046036	0.00158323	NA	0.006
597	ebi-a-GCST90001988	LUSCs	HLA DR on CD14+ CD16- monocyte || id:ebi-a-GCST90001988	50	-0.0339261	0.0105399	0.00230952	0.97 (0.95-0.99)	-0.0277056	0.00880225	0.00164639	0.97 (0.96-0.99)	-0.0288401	0.00917195	0.0016644	0.08351	0.97 (0.95-0.99)	-0.0283866	0.00861812	0.00184003	0.97 (0.96-0.99)	-0.00824541	0.0364268	0.821866	0.99 (0.92-1.07)	TRUE	0	0.585077	60.1241	0.796267	75.8443	49	0.00827106	0.00593745	0.00605468	0.331689	rs148974843, rs35464393	<0.001
598	ebi-a-GCST90001989	LUSCs	CD40 on CD14- CD16+ monocyte || id:ebi-a-GCST90001989	82	0.00350586	0.0259251	0.892769	1.00 (0.95-1.06)	-0.013273	0.0199552	0.505961	0.99 (0.95-1.03)	-0.0190272	0.0126423	0.132313	0.591757	0.98 (0.96-1.01)	-0.0122404	0.021513	0.570946	0.99 (0.95-1.03)	-0.0225246	0.037482	0.549556	0.98 (0.91-1.05)	TRUE	NA	0.376853	47.6864	1.04016	76.2981	81	0.627088	-0.0066725	0.00670226	0.322466	NA	0.667
599	ebi-a-GCST90001990	LUSCs	CD64 on CD14- CD16+ monocyte || id:ebi-a-GCST90001990	21	0.0834415	0.0692637	0.243114	1.09 (0.95-1.25)	0.0415444	0.0473602	0.380378	1.04 (0.95-1.14)	0.00213974	0.0315156	0.94587	0.992142	1.00 (0.94-1.07)	0.060865	0.0595889	0.319255	1.06 (0.95-1.19)	0.0984017	0.0758662	0.209381	1.10 (0.95-1.28)	TRUE	3.47e-119	0.0505918	26.8068	0.154403	20.9282	20	0.401369	-0.0168	0.0127301	0.202614	NA	0.442
600	ebi-a-GCST90001991	LUSCs	HLA DR on CD14+ monocyte || id:ebi-a-GCST90001991	46	-0.034356	0.0107475	0.0025747	0.97 (0.95-0.99)	-0.0286561	0.00947554	0.00249275	0.97 (0.95-0.99)	-0.0315096	0.0092921	0.00069635	0.0534377	0.97 (0.95-0.99)	-0.0292186	0.00903458	0.00228859	0.97 (0.95-0.99)	0.0141658	0.0394701	0.72135	1.01 (0.94-1.10)	TRUE	0	0.620007	59.4164	0.725213	66.4777	45	0.020308	0.00331681	0.0061422	0.591917	rs147628007, rs35464393, rs35848415	<0.001
601	ebi-a-GCST90001992	LUSCs	CCR2 on CD14+ CD16+ monocyte || id:ebi-a-GCST90001992	34	-0.0151754	0.0209401	0.4739	0.98 (0.95-1.03)	-0.0180202	0.0240803	0.454256	0.98 (0.94-1.03)	-0.0222041	0.0148272	0.134258	0.596793	0.98 (0.95-1.01)	-0.00997299	0.0255728	0.699054	0.99 (0.94-1.04)	-0.038634	0.0370715	0.304919	0.96 (0.89-1.03)	TRUE	2.3e-181	0.145415	24.2116	0.225982	40.4541	33	0.174361	-0.00443364	0.00805748	0.585968	NA	0.159
602	ebi-a-GCST90001993	LUSCs	PDL-1 on CD14+ CD16- monocyte || id:ebi-a-GCST90001993	16	-0.00590875	0.0810467	0.942913	0.99 (0.85-1.17)	0.0300016	0.059817	0.61598	1.03 (0.92-1.16)	0.0671568	0.0489994	0.170511	0.637636	1.07 (0.97-1.18)	0.0253251	0.0646465	0.700754	1.03 (0.90-1.16)	0.0674167	0.109893	0.548752	1.07 (0.86-1.33)	TRUE	2.61e-70	0.453287	22.4007	0.0981981	26.227	15	0.0357032	0.0209609	0.0186135	0.279052	NA	0.039
603	ebi-a-GCST90001994	LUSCs	CX3CR1 on CD14- CD16- || id:ebi-a-GCST90001994	39	-0.0380085	0.0259828	0.151956	0.96 (0.91-1.01)	-0.0222766	0.0272293	0.413293	0.98 (0.93-1.03)	0.00484584	0.0169774	0.775316	0.948896	1.00 (0.97-1.04)	-0.0281064	0.0266603	0.29843	0.97 (0.92-1.02)	-0.0281064	0.043823	0.525137	0.97 (0.89-1.06)	TRUE	0	0.0576903	36.5517	0.388809	36.2632	38	0.549929	0.015503	0.00711547	0.0357924	NA	0.541
604	ebi-a-GCST90001995	LUSCs	CX3CR1 on monocyte || id:ebi-a-GCST90001995	45	-0.0473013	0.0456994	0.30643	0.95 (0.87-1.04)	-0.00341705	0.0294678	0.907685	1.00 (0.94-1.06)	-0.00147546	0.018377	0.936008	0.985853	1.00 (0.96-1.04)	0.00055381	0.0297839	0.985249	1.00 (0.94-1.06)	-0.00264552	0.0480522	0.956344	1.00 (0.91-1.10)	TRUE	0	0.0507872	35.2236	0.433058	57.4919	44	0.0834146	0.0123181	0.0109184	0.265494	NA	0.118
605	ebi-a-GCST90001996	LUSCs	CX3CR1 on CD14+ CD16+ monocyte || id:ebi-a-GCST90001996	50	0.0349146	0.0282121	0.221894	1.04 (0.98-1.09)	0.0174233	0.0228484	0.445724	1.02 (0.97-1.06)	0.00550835	0.014975	0.712995	0.932172	1.01 (0.98-1.04)	0.0156186	0.0217531	0.476172	1.02 (0.97-1.06)	-0.00275835	0.0423933	0.948386	1.00 (0.92-1.08)	TRUE	0	0.0617784	33.6644	0.459576	59.8153	49	0.138437	-0.010853	0.00846235	0.205826	NA	0.168
606	ebi-a-GCST90001997	LUSCs	CX3CR1 on CD14+ CD16- monocyte || id:ebi-a-GCST90001997	52	-0.0195904	0.0363684	0.592508	0.98 (0.91-1.05)	-0.000778202	0.0239435	0.974072	1.00 (0.95-1.05)	0.000629088	0.0181191	0.972303	0.995021	1.00 (0.97-1.04)	0.00530227	0.0259605	0.838976	1.01 (0.96-1.06)	0.00530227	0.0454631	0.907613	1.01 (0.92-1.10)	TRUE	0	0.0501768	37.7112	0.534457	69.3201	51	0.0447906	0.00610298	0.00949961	0.52352	NA	0.044
607	ebi-a-GCST90001998	LUSCs	PDL-1 on CD14+ CD16+ monocyte || id:ebi-a-GCST90001998	32	-0.0101212	0.0264141	0.704293	0.99 (0.94-1.04)	-0.0131622	0.0264946	0.61934	0.99 (0.94-1.04)	-0.0079864	0.0174218	0.646655	0.90939	0.99 (0.96-1.03)	-0.0070341	0.022661	0.75833	0.99 (0.95-1.04)	-0.0070341	0.0461093	0.87974	0.99 (0.91-1.09)	TRUE	1.82e-149	0.0602614	21.8882	0.192523	40.9248	31	0.10948	0.0010612	0.00837546	0.900021	NA	0.137
608	ebi-a-GCST90001999	LUSCs	PDL-1 on CD14- CD16+ monocyte || id:ebi-a-GCST90001999	42	0.0204242	0.0434454	0.640828	1.02 (0.94-1.11)	-0.0193246	0.0284191	0.496513	0.98 (0.93-1.04)	-0.0364488	0.0195077	0.0617025	0.498644	0.96 (0.93-1.00)	-0.00836965	0.0375813	0.824869	0.99 (0.92-1.07)	-0.0592951	0.049775	0.240401	0.94 (0.85-1.04)	TRUE	0	0.545544	40.5584	0.456028	35.6234	41	0.707929	-0.0161306	0.0110102	0.150721	NA	0.708
609	ebi-a-GCST90002000	LUSCs	PDL-1 on CD14- CD16- || id:ebi-a-GCST90002000	25	-0.00494973	0.0299594	0.870219	1.00 (0.94-1.06)	0.000502645	0.0283472	0.985853	1.00 (0.95-1.06)	-0.00670462	0.0240274	0.780214	0.949123	0.99 (0.95-1.04)	-0.00141026	0.0229253	0.951458	1.00 (0.95-1.04)	-0.0118147	0.0552154	0.832374	0.99 (0.89-1.10)	TRUE	6.87e-115	0.055739	22.3435	0.153034	37.004	24	0.0437199	-0.0010907	0.0106827	0.919562	NA	0.084
610	ebi-a-GCST90002001	LUSCs	CD64 on CD14- CD16- || id:ebi-a-GCST90002001	14	0.0943745	0.0976857	0.35306	1.10 (0.91-1.33)	0.00862998	0.0571395	0.879949	1.01 (0.90-1.13)	0.00454126	0.0372066	0.902855	0.982658	1.00 (0.93-1.08)	0.0254147	0.0704493	0.72408	1.03 (0.89-1.18)	-0.0545431	0.109022	0.625231	0.95 (0.76-1.17)	TRUE	6.92e-74	0.0517383	26.1909	0.100443	19.2973	13	0.114171	-0.0197221	0.0190122	0.32003	rs558721	0.007
611	ebi-a-GCST90002002	LUSCs	PDL-1 on monocyte || id:ebi-a-GCST90002002	14	0.0371057	0.057973	0.53417	1.04 (0.93-1.16)	0.0282962	0.0478453	0.554246	1.03 (0.94-1.13)	0.0188399	0.0341111	0.580737	0.904709	1.02 (0.95-1.09)	0.0402832	0.055748	0.482727	1.04 (0.93-1.16)	0.034391	0.0709382	0.635883	1.03 (0.90-1.19)	TRUE	8.28e-83	0.0830506	28.2675	0.107976	8.98465	13	0.774102	-0.00524805	0.013468	0.70361	NA	0.808
612	ebi-a-GCST90002003	LUSCs	CCR2 on CD14- CD16- || id:ebi-a-GCST90002003	14	-0.0523273	0.0486128	0.30291	0.95 (0.86-1.04)	-0.0646583	0.0464784	0.164181	0.94 (0.86-1.03)	-0.0534738	0.0326897	0.101881	0.587527	0.95 (0.89-1.01)	-0.0586256	0.0469111	0.233434	0.94 (0.86-1.03)	-0.0272335	0.0795777	0.737651	0.97 (0.83-1.14)	TRUE	2.08e-70	0.280727	24.7182	0.0946699	11.7553	13	0.547806	-0.000384193	0.0120562	0.975102	NA	0.619
613	ebi-a-GCST90002004	LUSCs	CCR2 on CD14+ CD16- monocyte || id:ebi-a-GCST90002004	37	-0.049029	0.0241776	0.0502397	0.95 (0.91-1.00)	-0.0578311	0.0265946	0.029664	0.94 (0.90-0.99)	-0.0405406	0.0165905	0.0145411	0.321528	0.96 (0.93-0.99)	-0.0616551	0.0287979	0.0391212	0.94 (0.89-0.99)	-0.00829197	0.0598758	0.890628	0.99 (0.88-1.12)	TRUE	1.79e-220	0.418161	26.1122	0.26408	39.6388	36	0.310931	0.00370026	0.00723092	0.612055	NA	0.278
614	ebi-a-GCST90002005	LUSCs	CD16 on CD14+ CD16+ monocyte || id:ebi-a-GCST90002005	70	-0.0355384	0.0303063	0.245032	0.97 (0.91-1.02)	-0.00941697	0.0229171	0.681136	0.99 (0.95-1.04)	-0.0187641	0.0142851	0.189	0.662409	0.98 (0.95-1.01)	-0.0242857	0.0292145	0.408676	0.98 (0.92-1.03)	-0.0326378	0.0442708	0.463482	0.97 (0.89-1.06)	TRUE	NA	0.368115	58.0432	1.03948	67.3032	69	0.535354	0.00476901	0.00759901	0.532379	NA	0.563
615	ebi-a-GCST90002006	LUSCs	CD64 on monocyte || id:ebi-a-GCST90002006	85	0.0174909	0.0254929	0.494556	1.02 (0.97-1.07)	-0.0061859	0.0193299	0.748956	0.99 (0.96-1.03)	-0.0246165	0.0152681	0.1069	0.587527	0.98 (0.95-1.01)	-0.00992187	0.0227131	0.663351	0.99 (0.95-1.04)	-0.114089	0.0408993	0.00652974	0.89 (0.82-0.97)	TRUE	0	0.489301	37.5766	0.860771	127.971	84	0.00142509	-0.0139047	0.00680965	0.0443354	rs3007144	<0.001
616	ebi-a-GCST90002007	LUSCs	HLA DR on CD14+ CD16+ monocyte || id:ebi-a-GCST90002007	56	0.000468157	0.0218854	0.983012	1.00 (0.96-1.04)	-0.0147267	0.0175836	0.4023	0.99 (0.95-1.02)	-0.00834575	0.0149051	0.57553	0.904709	0.99 (0.96-1.02)	-0.0050373	0.0152494	0.742407	0.99 (0.97-1.03)	-0.0260816	0.0358207	0.469633	0.97 (0.91-1.05)	TRUE	0	0.0926429	47.5891	0.721088	98.2434	55	0.000304826	-0.00428669	0.00775079	0.582501	rs34291045	<0.001
617	ebi-a-GCST90002008	LUSCs	CCR2 on monocyte || id:ebi-a-GCST90002008	28	-0.0694151	0.0299607	0.0286515	0.93 (0.88-0.99)	-0.0742862	0.033991	0.0288549	0.93 (0.87-0.99)	-0.0550422	0.0209304	0.0085443	0.239569	0.95 (0.91-0.99)	-0.0699743	0.033718	0.0476142	0.93 (0.87-1.00)	-0.00952842	0.0821693	0.908542	0.99 (0.84-1.16)	TRUE	3.7e-158	0.539346	26.073	0.199644	27.2173	27	0.452117	0.00611667	0.00899815	0.502658	NA	0.461
618	ebi-a-GCST90002009	LUSCs	HLA DR on CD14- CD16- || id:ebi-a-GCST90002009	72	0.00753553	0.0250655	0.764585	1.01 (0.96-1.06)	-0.00120267	0.0204918	0.953199	1.00 (0.96-1.04)	-0.0147188	0.0146834	0.316146	0.75305	0.99 (0.96-1.01)	-0.000528409	0.0194215	0.978371	1.00 (0.96-1.04)	-0.0639067	0.0407966	0.121685	0.94 (0.87-1.02)	TRUE	0	0.234276	50.4651	0.972284	115.678	71	0.000643075	-0.00911969	0.00833079	0.277402	rs2596501	<0.001
619	ebi-a-GCST90002010	LUSCs	HLA DR on monocyte || id:ebi-a-GCST90002010	44	-0.0326735	0.0109412	0.0046966	0.97 (0.95-0.99)	-0.0288812	0.00889174	0.00116182	0.97 (0.95-0.99)	-0.0263821	0.00958506	0.00591557	0.179686	0.97 (0.96-0.99)	-0.0276094	0.0092154	0.00452704	0.97 (0.96-0.99)	-0.0276094	0.0445602	0.538793	0.97 (0.89-1.06)	TRUE	0	0.439888	55.9727	0.65682	68.9174	43	0.00729309	0.00727635	0.00619007	0.246421	rs34726458, rs376892	0.004
620	ebi-a-GCST90002011	LUSCs	CD64 on CD14+ CD16+ monocyte || id:ebi-a-GCST90002011	10	0.00540311	0.159138	0.973747	1.01 (0.74-1.37)	-0.0232706	0.0689707	0.735816	0.98 (0.85-1.12)	-0.0553023	0.0472817	0.242148	0.711798	0.95 (0.86-1.04)	0.041392	0.135774	0.767406	1.04 (0.80-1.36)	0.0576718	0.13677	0.683158	1.06 (0.81-1.39)	TRUE	2.78e-46	0.217785	23.5082	0.0646982	14.0599	9	0.120211	-0.0107636	0.0259856	0.6896	NA	0.149
621	ebi-a-GCST90002012	LUSCs	CX3CR1 on CD14- CD16+ monocyte || id:ebi-a-GCST90002012	33	0.0394409	0.028223	0.172194	1.04 (0.98-1.10)	0.0115107	0.0281595	0.682709	1.01 (0.96-1.07)	-0.0104519	0.0189678	0.58161	0.904709	0.99 (0.95-1.03)	0.0177815	0.0254671	0.490085	1.02 (0.97-1.07)	-0.0356289	0.0498154	0.47966	0.96 (0.88-1.06)	TRUE	5.46e-191	0.0712076	25.3152	0.231358	19.9336	32	0.952403	-0.0168212	0.00704599	0.0232533	NA	0.944
622	ebi-a-GCST90002013	LUSCs	CCR2 on myeloid Dendritic Cell || id:ebi-a-GCST90002013	20	-0.0225258	0.0385211	0.565964	0.98 (0.91-1.05)	-0.0263376	0.03383	0.436258	0.97 (0.91-1.04)	-0.0397176	0.0212905	0.0621108	0.498644	0.96 (0.92-1.00)	-0.0272782	0.032397	0.410263	0.97 (0.91-1.04)	-0.0814395	0.0530154	0.140988	0.92 (0.83-1.02)	TRUE	5.73e-202	0.43243	42.0739	0.286526	18.6322	19	0.480646	-0.00631835	0.0117497	0.597339	NA	0.535
623	ebi-a-GCST90002014	LUSCs	CCR2 on CD62L+ myeloid Dendritic Cell || id:ebi-a-GCST90002014	29	0.00202858	0.0540471	0.970336	1.00 (0.90-1.11)	0.00667415	0.0331954	0.840655	1.01 (0.94-1.07)	0.00626608	0.0222181	0.777923	0.948896	1.01 (0.96-1.05)	0.00876483	0.0412392	0.833228	1.01 (0.93-1.09)	0.0194646	0.0541307	0.721855	1.02 (0.92-1.13)	TRUE	4.66e-247	0.0611902	33.9483	0.337333	33.0602	28	0.233534	0.00117989	0.0134023	0.930497	NA	0.267
624	ebi-a-GCST90002015	LUSCs	CCR2 on plasmacytoid Dendritic Cell || id:ebi-a-GCST90002015	32	-0.00904507	0.0361784	0.804282	0.99 (0.92-1.06)	0.0297493	0.0302084	0.324722	1.03 (0.97-1.09)	-0.0101744	0.0200388	0.611641	0.904709	0.99 (0.95-1.03)	0.0347704	0.0334281	0.306312	1.04 (0.97-1.11)	0.00462493	0.0598458	0.938897	1.00 (0.89-1.13)	TRUE	1.27e-284	0.0825484	34.3544	0.372536	28.8284	31	0.57817	-0.0003261	0.00869821	0.970342	NA	0.567
625	ebi-a-GCST90002016	LUSCs	CCR2 on CD62L+ plasmacytoid Dendritic Cell || id:ebi-a-GCST90002016	32	-0.00858547	0.0360762	0.813513	0.99 (0.92-1.06)	0.030013	0.0302374	0.320916	1.03 (0.97-1.09)	-0.010048	0.0200581	0.616409	0.904709	0.99 (0.95-1.03)	0.0358258	0.0328988	0.28456	1.04 (0.97-1.11)	0.00553927	0.0591201	0.925954	1.01 (0.90-1.13)	TRUE	6.68e-284	0.0816777	34.2919	0.371863	28.8352	31	0.577814	-0.000422649	0.00866529	0.961422	NA	0.569
626	ebi-a-GCST90002017	LUSCs	CCR2 on monocyte || id:ebi-a-GCST90002017	40	-0.0641983	0.0379571	0.0989596	0.94 (0.87-1.01)	-0.077823	0.0251016	0.0019331	0.93 (0.88-0.97)	-0.0683436	0.0173401	8.1e-05	0.0156977	0.93 (0.90-0.97)	-0.070301	0.0449522	0.125919	0.93 (0.85-1.02)	-0.0753471	0.0512262	0.14935	0.93 (0.84-1.03)	TRUE	0	0.95672	30.0771	0.416375	28.0471	39	0.903632	-0.00131911	0.0107444	0.902935	NA	0.925
627	ebi-a-GCST90002018	LUSCs	CCR2 on granulocyte || id:ebi-a-GCST90002018	16	0.00952772	0.0380903	0.806116	1.01 (0.94-1.09)	-0.0198966	0.038981	0.609758	0.98 (0.91-1.06)	-0.0465676	0.0261911	0.0754053	0.544262	0.95 (0.91-1.00)	-0.0119686	0.0332583	0.723961	0.99 (0.93-1.05)	-0.0232766	0.0574621	0.691138	0.98 (0.87-1.09)	TRUE	3.51e-78	0.291958	23.3843	0.130261	20.6632	15	0.14794	-0.0250915	0.0117308	0.050546	NA	0.185
628	ebi-a-GCST90002019	LUSCs	CD14 on Monocytic Myeloid-Derived Suppressor Cells || id:ebi-a-GCST90002019	19	0.0408575	0.0343798	0.251007	1.04 (0.97-1.11)	0.0408442	0.0271286	0.132177	1.04 (0.99-1.10)	0.0345751	0.0181368	0.0566055	0.479831	1.04 (1.00-1.07)	0.0453716	0.0281757	0.124726	1.05 (0.99-1.11)	0.0347477	0.0495068	0.491732	1.04 (0.94-1.14)	TRUE	4.22e-97	0.327162	21.3717	0.255437	27.3947	18	0.0718838	-0.00333484	0.0135724	0.808851	rs17429020	0.005
629	ebi-a-GCST90002020	LUSCs	CD14 on CD33+ HLA DR+ CD14dim || id:ebi-a-GCST90002020	16	0.0397458	0.0577676	0.502676	1.04 (0.93-1.17)	0.0361136	0.0375548	0.336239	1.04 (0.96-1.12)	0.0113972	0.0259808	0.660894	0.914216	1.01 (0.96-1.06)	0.0474849	0.0513189	0.369462	1.05 (0.95-1.16)	0.039233	0.056827	0.500491	1.04 (0.93-1.16)	TRUE	5.87e-84	0.0745504	22.1045	0.221282	15.3632	15	0.425582	-0.00933049	0.0168223	0.587885	NA	0.441
630	ebi-a-GCST90002021	LUSCs	CD14 on CD33dim HLA DR+ CD11b+ || id:ebi-a-GCST90002021	17	-0.0477886	0.0557347	0.404699	0.95 (0.85-1.06)	0.000832841	0.0325891	0.979612	1.00 (0.94-1.07)	0.0145512	0.0283365	0.607592	0.904709	1.01 (0.96-1.07)	-0.00260859	0.0323799	0.936789	1.00 (0.94-1.06)	-0.00459744	0.0493233	0.926894	1.00 (0.90-1.10)	TRUE	4.31e-99	0.0958874	24.5321	0.250648	26.4892	16	0.0475214	0.0234916	0.0182107	0.216589	NA	0.065
631	ebi-a-GCST90002022	LUSCs	CD4 on CD4+ T cell || id:ebi-a-GCST90002022	25	0.0761088	0.0989827	0.449771	1.08 (0.89-1.31)	-0.00563474	0.0366045	0.87766	0.99 (0.93-1.07)	0.00541001	0.0322055	0.866596	0.982188	1.01 (0.94-1.07)	0.0116809	0.0582716	0.842814	1.01 (0.90-1.13)	0.0283473	0.0694337	0.686699	1.03 (0.90-1.18)	TRUE	4.87e-136	0.0551803	24.735	0.210351	39.4126	24	0.0247061	-0.0150123	0.0198531	0.457224	NA	0.025
632	ebi-a-GCST90002023	LUSCs	CD4 on Central Memory CD4+ T cell || id:ebi-a-GCST90002023	13	-0.0296692	0.13755	0.833171	0.97 (0.74-1.27)	-0.0139073	0.0534859	0.79485	0.99 (0.89-1.10)	-0.0416538	0.0337204	0.216731	0.692491	0.96 (0.90-1.02)	-0.00910442	0.0621428	0.885953	0.99 (0.88-1.12)	-0.20337	0.0927789	0.048834	0.82 (0.68-0.98)	TRUE	8.89e-76	0.233671	28.0092	0.123409	18.2783	12	0.107497	-0.00249023	0.0271175	0.928483	NA	0.116
633	ebi-a-GCST90002024	LUSCs	CD4 on naive CD4+ T cell || id:ebi-a-GCST90002024	21	0.0684354	0.086817	0.440262	1.07 (0.90-1.27)	0.013903	0.0450855	0.757801	1.01 (0.93-1.11)	-0.000601343	0.0373301	0.987148	0.995021	1.00 (0.93-1.08)	-0.0167156	0.0798168	0.836236	0.98 (0.84-1.15)	0.00689745	0.0910993	0.940399	1.01 (0.84-1.20)	TRUE	4.62e-110	0.0500527	24.3941	0.17464	31.8441	20	0.0449882	-0.015906	0.0180359	0.388849	NA	0.04
634	ebi-a-GCST90002025	LUSCs	CD4 on Effector Memory CD4+ T cell || id:ebi-a-GCST90002025	20	0.00758702	0.0297328	0.801482	1.01 (0.95-1.07)	-0.00191622	0.0246861	0.938127	1.00 (0.95-1.05)	-0.0152666	0.0184884	0.408952	0.819491	0.98 (0.95-1.02)	-0.0020752	0.0203317	0.919773	1.00 (0.96-1.04)	-0.0168639	0.0563445	0.767961	0.98 (0.88-1.10)	TRUE	1.91e-111	0.0844759	25.9154	0.175754	28.5446	19	0.0734946	-0.0110986	0.00947175	0.256571	NA	0.177
635	ebi-a-GCST90002026	LUSCs	CD4 on Terminally Differentiated CD4+ T cell || id:ebi-a-GCST90002026	27	0.0190472	0.0348395	0.589422	1.02 (0.95-1.09)	-0.0146889	0.0296446	0.620249	0.99 (0.93-1.04)	0.00548692	0.0194581	0.777954	0.948896	1.01 (0.97-1.04)	-0.00498356	0.02711	0.855575	1.00 (0.94-1.05)	0.0132041	0.0481105	0.785905	1.01 (0.92-1.11)	TRUE	9.3e-133	0.0552299	22.3541	0.206435	38.4032	26	0.0555329	-0.00528206	0.00984507	0.596343	NA	0.075
636	ebi-a-GCST90002027	LUSCs	CD4 on CD45RA+ CD4+ T cell || id:ebi-a-GCST90002027	25	0.0433815	0.0633306	0.50019	1.04 (0.92-1.18)	-0.009078	0.0352119	0.796553	0.99 (0.92-1.06)	-0.0335445	0.023517	0.153754	0.619263	0.97 (0.92-1.01)	-0.00154013	0.0415345	0.970727	1.00 (0.92-1.08)	0.00721912	0.0644177	0.911702	1.01 (0.89-1.14)	TRUE	6.72e-135	0.25208	24.4869	0.207856	32.7712	24	0.108993	-0.0197645	0.0147148	0.192322	NA	0.129
637	ebi-a-GCST90002028	LUSCs	CD19 on B cell || id:ebi-a-GCST90002028	24	-0.0420492	0.0404251	0.309555	0.96 (0.89-1.04)	-0.0374708	0.0415977	0.3677	0.96 (0.89-1.05)	-0.0102425	0.0248684	0.680438	0.923137	0.99 (0.94-1.04)	-0.0437297	0.0444191	0.335124	0.96 (0.88-1.04)	0.00190449	0.097174	0.984532	1.00 (0.83-1.21)	TRUE	2.7e-113	0.0648387	22.0741	0.169114	29.4532	23	0.165751	0.0105728	0.00968436	0.286758	NA	0.149
638	ebi-a-GCST90002029	LUSCs	CD39 on CD39+ CD8+ T cell || id:ebi-a-GCST90002029	48	-0.00289264	0.0445391	0.948498	1.00 (0.91-1.09)	-0.00332657	0.0313836	0.915585	1.00 (0.94-1.06)	-0.0188473	0.0196639	0.337824	0.763089	0.98 (0.94-1.02)	0.000860567	0.0427343	0.984019	1.00 (0.92-1.09)	-0.0507037	0.0584771	0.390309	0.95 (0.85-1.07)	TRUE	0	0.188988	27.6846	0.45127	48.5814	47	0.409065	-0.00402187	0.0100098	0.689698	NA	0.42
639	ebi-a-GCST90002030	LUSCs	CD39 on CD39+ activated CD4 regulatory T cell || id:ebi-a-GCST90002030	212	0.0207567	0.0138729	0.136101	1.02 (0.99-1.05)	0.00744772	0.0128332	0.56168	1.01 (0.98-1.03)	-0.00305634	0.00710251	0.666964	0.917189	1.00 (0.98-1.01)	0.00422697	0.0130068	0.745518	1.00 (0.98-1.03)	-0.0239902	0.0267913	0.371569	0.98 (0.93-1.03)	TRUE	NA	0.0822619	60.3597	4.07133	217.665	211	0.361868	-0.00899571	0.00448811	0.0463176	NA	0.368
640	ebi-a-GCST90002031	LUSCs	CD39 on CD39+ secreting CD4 regulatory T cell || id:ebi-a-GCST90002031	148	0.00290525	0.0163771	0.859442	1.00 (0.97-1.04)	0.00629597	0.0139577	0.651936	1.01 (0.98-1.03)	-0.00448525	0.00882536	0.611297	0.904709	1.00 (0.98-1.01)	0.00262878	0.0182292	0.885534	1.00 (0.97-1.04)	0.0168824	0.0279639	0.546959	1.02 (0.96-1.07)	TRUE	NA	0.0898842	47.2993	2.33131	143.225	147	0.57264	-0.00267518	0.00499371	0.592974	NA	0.576
641	ebi-a-GCST90002032	LUSCs	CD39 on CD39+ CD4+ T cell || id:ebi-a-GCST90002032	153	-0.0138454	0.0200705	0.491355	0.99 (0.95-1.03)	-6.32e-05	0.0139309	0.996381	1.00 (0.97-1.03)	-0.0125063	0.00915805	0.172063	0.637636	0.99 (0.97-1.01)	0.00510249	0.0253733	0.840891	1.01 (0.96-1.06)	0.00716665	0.0313438	0.819451	1.01 (0.95-1.07)	TRUE	NA	0.371504	46.2436	2.35522	153.985	152	0.439764	0.000418081	0.00556129	0.940173	NA	0.459
642	ebi-a-GCST90002033	LUSCs	CD39 on granulocyte || id:ebi-a-GCST90002033	30	9.25e-05	0.032472	0.997747	1.00 (0.94-1.07)	0.02245	0.0284424	0.42993	1.02 (0.97-1.08)	-0.00928094	0.0194115	0.632567	0.907759	0.99 (0.95-1.03)	0.0116819	0.0291302	0.691342	1.01 (0.96-1.07)	0.00114445	0.0494991	0.981712	1.00 (0.91-1.10)	TRUE	7.67e-157	0.0669465	23.0224	0.234793	35.5155	29	0.18811	-0.0036023	0.0092479	0.699834	NA	0.217
643	ebi-a-GCST90002034	LUSCs	CD39 on monocyte || id:ebi-a-GCST90002034	21	0.00761578	0.0207435	0.717571	1.01 (0.97-1.05)	-0.0113671	0.0215441	0.597762	0.99 (0.95-1.03)	0.00757752	0.0144051	0.598868	0.904709	1.01 (0.98-1.04)	-0.00565936	0.0209704	0.790022	0.99 (0.95-1.04)	-0.0335963	0.0354099	0.354056	0.97 (0.90-1.04)	TRUE	1.7e-101	0.0578154	22.4994	0.161259	24.6218	20	0.216286	-3.39e-05	0.0112619	0.997628	NA	0.194
644	ebi-a-GCST90002035	LUSCs	CD80 on myeloid Dendritic Cell || id:ebi-a-GCST90002035	33	0.0179001	0.049833	0.72188	1.02 (0.92-1.12)	0.0424628	0.0348555	0.223128	1.04 (0.97-1.12)	0.0307335	0.023978	0.199935	0.671671	1.03 (0.98-1.08)	0.0714308	0.0504575	0.166534	1.07 (0.97-1.19)	0.082108	0.06526	0.217434	1.09 (0.96-1.23)	TRUE	3.51e-238	0.329746	28.8596	0.327287	28.0392	32	0.667418	0.00292417	0.00995389	0.77089	NA	0.701
645	ebi-a-GCST90002036	LUSCs	CD80 on CD62L+ myeloid Dendritic Cell || id:ebi-a-GCST90002036	28	0.00803792	0.0311431	0.798364	1.01 (0.95-1.07)	0.0252985	0.031622	0.423695	1.03 (0.96-1.09)	-0.00217196	0.0205324	0.915755	0.982658	1.00 (0.96-1.04)	0.0272971	0.032478	0.408021	1.03 (0.96-1.10)	-0.00100613	0.0522899	0.98479	1.00 (0.90-1.11)	TRUE	8.08e-191	0.0510856	28.6413	0.2757	27.7725	27	0.422776	-0.00385796	0.00864144	0.65897	NA	0.412
646	ebi-a-GCST90002037	LUSCs	CD80 on plasmacytoid Dendritic Cell || id:ebi-a-GCST90002037	24	0.000894148	0.0238503	0.970432	1.00 (0.96-1.05)	0.00495214	0.0249943	0.842943	1.00 (0.96-1.06)	0.0223913	0.0164342	0.173044	0.637636	1.02 (0.99-1.06)	0.00500712	0.0223379	0.824617	1.01 (0.96-1.05)	-0.0328815	0.0409092	0.429761	0.97 (0.89-1.05)	TRUE	3.34e-143	0.147436	26.5472	0.219505	28.3739	23	0.201972	0.0108651	0.00795508	0.1858	NA	0.211
647	ebi-a-GCST90002038	LUSCs	CD80 on CD62L+ plasmacytoid Dendritic Cell || id:ebi-a-GCST90002038	24	-0.0249404	0.0243194	0.316256	0.98 (0.93-1.02)	0.00450486	0.0238468	0.850165	1.00 (0.96-1.05)	0.00890278	0.0177768	0.616506	0.904709	1.01 (0.97-1.04)	-0.00919728	0.0216932	0.675526	0.99 (0.95-1.03)	-0.0323077	0.0379731	0.403649	0.97 (0.90-1.04)	TRUE	2.9e-143	0.0646864	26.4175	0.218473	25.9316	23	0.304107	0.0153373	0.00752101	0.0536143	NA	0.343
648	ebi-a-GCST90002039	LUSCs	CD80 on monocyte || id:ebi-a-GCST90002039	51	-0.0367817	0.0364404	0.317757	0.96 (0.90-1.04)	0.00503219	0.0279316	0.857026	1.01 (0.95-1.06)	-0.00919861	0.0180247	0.609817	0.904709	0.99 (0.96-1.03)	0.046298	0.0564549	0.416058	1.05 (0.94-1.17)	0.0316266	0.0601313	0.601242	1.03 (0.92-1.16)	TRUE	0	0.0965929	37.1035	0.647854	50.9333	50	0.436683	0.00720047	0.00823593	0.386233	NA	0.423
649	ebi-a-GCST90002040	LUSCs	CD80 on granulocyte || id:ebi-a-GCST90002040	34	0.0694542	0.0400578	0.0925715	1.07 (0.99-1.16)	0.0303091	0.0349352	0.385624	1.03 (0.96-1.10)	0.0234995	0.0217068	0.278992	0.731303	1.02 (0.98-1.07)	0.0206603	0.0501802	0.683206	1.02 (0.93-1.13)	0.0113429	0.0612387	0.854187	1.01 (0.90-1.14)	TRUE	1.08e-212	0.19913	25.5129	0.301428	26.3317	33	0.78816	-0.0122588	0.00898087	0.181777	NA	0.764
650	ebi-a-GCST90002041	LUSCs	CD45 on lymphocyte || id:ebi-a-GCST90002041	20	0.00723405	0.025965	0.783721	1.01 (0.96-1.06)	0.0188179	0.0280953	0.502991	1.02 (0.96-1.08)	0.0197511	0.0189226	0.296586	0.734257	1.02 (0.98-1.06)	0.016642	0.0240747	0.497758	1.02 (0.97-1.07)	0.0085065	0.0485931	0.862888	1.01 (0.92-1.11)	TRUE	2.74e-107	0.140846	21.8484	0.264036	16.5359	19	0.621278	0.00708033	0.0100571	0.490433	NA	0.688
651	ebi-a-GCST90002042	LUSCs	CD45 on CD33+ HLA DR+ CD14- || id:ebi-a-GCST90002042	15	-0.0637227	0.107903	0.564943	0.94 (0.76-1.16)	0.0193975	0.0414965	0.640179	1.02 (0.94-1.11)	-0.00218429	0.0277095	0.937169	0.985853	1.00 (0.95-1.05)	0.0430729	0.0640055	0.511931	1.04 (0.92-1.18)	0.0367862	0.068614	0.600282	1.04 (0.91-1.19)	TRUE	3.04e-79	0.0508399	22.4992	0.210939	16.3091	14	0.294865	0.014756	0.0248097	0.562208	NA	0.286
652	ebi-a-GCST90002043	LUSCs	CD45 on CD33+ HLA DR+ CD14dim || id:ebi-a-GCST90002043	11	0.0539145	0.0703705	0.463206	1.06 (0.92-1.21)	0.0290196	0.0434498	0.504205	1.03 (0.95-1.12)	0.0364961	0.0318026	0.251142	0.71797	1.04 (0.97-1.10)	0.041528	0.0697056	0.564573	1.04 (0.91-1.20)	0.0207101	0.0755568	0.789587	1.02 (0.88-1.18)	TRUE	8.97e-53	0.226638	21.2143	0.146093	9.16579	10	0.516445	-0.00462553	0.016649	0.787423	NA	0.517
653	ebi-a-GCST90002044	LUSCs	CD45 on CD33dim HLA DR+ CD11b- || id:ebi-a-GCST90002044	9	0.0835638	0.253593	0.751404	1.09 (0.66-1.79)	0.0191525	0.0531323	0.718497	1.02 (0.92-1.13)	0.0323149	0.0417593	0.439027	0.831185	1.03 (0.95-1.12)	0.0146723	0.0771303	0.85387	1.01 (0.87-1.18)	-0.00891836	0.072485	0.905112	0.99 (0.86-1.14)	TRUE	1.3e-43	0.159566	21.5617	0.117275	5.57021	8	0.69525	-0.0101245	0.0494148	0.84349	NA	0.723
654	ebi-a-GCST90002045	LUSCs	CD45 on CD33- HLA DR- || id:ebi-a-GCST90002045	14	0.110648	0.0784457	0.183785	1.12 (0.96-1.30)	0.0430379	0.0430194	0.317103	1.04 (0.96-1.14)	0.0352153	0.0319352	0.270153	0.726722	1.04 (0.97-1.10)	0.068351	0.0608133	0.281361	1.07 (0.95-1.21)	0.0867373	0.0647912	0.203603	1.09 (0.96-1.24)	TRUE	4.15e-83	0.286911	24.9233	0.210058	6.84583	13	0.90992	-0.0237468	0.0225564	0.313182	NA	0.906
655	ebi-a-GCST90002046	LUSCs	CD45 on CD33- HLA DR+ || id:ebi-a-GCST90002046	24	0.0076583	0.0199737	0.705089	1.01 (0.97-1.05)	-0.00949337	0.0210431	0.651888	0.99 (0.95-1.03)	0.00171212	0.0131449	0.896369	0.982658	1.00 (0.98-1.03)	-0.00961252	0.0187927	0.613874	0.99 (0.95-1.03)	0.00866231	0.0397964	0.829609	1.01 (0.93-1.09)	TRUE	1.07e-161	0.0508983	25.3655	0.366145	31.4831	23	0.11138	-0.00442607	0.00924414	0.636807	NA	0.114
656	ebi-a-GCST90002047	LUSCs	CD45 on Granulocytic Myeloid-Derived Suppressor Cells || id:ebi-a-GCST90002047	19	-0.0987883	0.0504316	0.0667418	0.91 (0.82-1.00)	-0.033444	0.031557	0.289237	0.97 (0.91-1.03)	-0.0156445	0.0218266	0.473521	0.83779	0.98 (0.94-1.03)	-0.0740718	0.0424387	0.0979653	0.93 (0.85-1.01)	-0.0178842	0.0550635	0.749083	0.98 (0.88-1.09)	TRUE	1.26e-105	0.117243	21.4252	0.322159	22.0893	18	0.228046	0.0283091	0.0153321	0.0823194	NA	0.215
657	ebi-a-GCST90002048	LUSCs	CD45 on CD66b++ myelod cell || id:ebi-a-GCST90002048	16	-0.0186174	0.0443121	0.680759	0.98 (0.90-1.07)	0.00848001	0.0421886	0.840697	1.01 (0.93-1.10)	-0.00826852	0.0273095	0.762064	0.948701	0.99 (0.94-1.05)	0.0131105	0.0406731	0.751645	1.01 (0.94-1.10)	0.00548123	0.0668669	0.935753	1.01 (0.88-1.15)	TRUE	1.93e-83	0.0633038	21.5755	0.232514	12.7859	15	0.618828	0.00433501	0.0146177	0.771157	NA	0.625
658	ebi-a-GCST90002049	LUSCs	CD45 on Monocytic Myeloid-Derived Suppressor Cells || id:ebi-a-GCST90002049	17	0.0256563	0.0431539	0.561019	1.03 (0.94-1.12)	-0.00177496	0.0340327	0.958406	1.00 (0.93-1.07)	0.019013	0.0227085	0.402444	0.817429	1.02 (0.97-1.07)	-0.010942	0.0369351	0.770849	0.99 (0.92-1.06)	0.0112559	0.0541913	0.838078	1.01 (0.91-1.12)	TRUE	2.37e-86	0.121903	21.2232	0.227006	13.6481	16	0.624914	-0.00297954	0.0164583	0.858764	NA	0.626
659	ebi-a-GCST90002050	LUSCs	CD45 on CD33dim HLA DR- || id:ebi-a-GCST90002050	19	-0.0547544	0.0630307	0.397113	0.95 (0.84-1.07)	0.0160788	0.0364123	0.658795	1.02 (0.95-1.09)	0.0167168	0.0343729	0.626729	0.904723	1.02 (0.95-1.09)	-0.0208345	0.0430021	0.633875	0.98 (0.90-1.07)	0.130448	0.0624083	0.051057	1.14 (1.01-1.29)	TRUE	2.03e-94	0.111725	21.0514	0.253437	39.8278	18	0.00220289	0.0286427	0.0213628	0.197635	NA	0.002
660	ebi-a-GCST90002051	LUSCs	CD45 on basophil || id:ebi-a-GCST90002051	19	0.0319443	0.0554933	0.572399	1.03 (0.93-1.15)	0.062171	0.0340128	0.0675691	1.06 (1.00-1.14)	0.0358566	0.0236827	0.130015	0.587527	1.04 (0.99-1.09)	0.0635016	0.0456725	0.181371	1.07 (0.97-1.17)	0.0797812	0.0547352	0.162181	1.08 (0.97-1.21)	TRUE	1.1e-100	0.354809	21.6973	0.261605	18.1614	18	0.445069	0.00132264	0.0168374	0.938305	NA	0.49
661	ebi-a-GCST90002052	LUSCs	CD45 on Immature Myeloid-Derived Suppressor Cells || id:ebi-a-GCST90002052	19	-0.0126144	0.0327233	0.704657	0.99 (0.93-1.05)	0.0212031	0.0263876	0.421672	1.02 (0.97-1.08)	0.000939776	0.0181436	0.958691	0.995021	1.00 (0.97-1.04)	0.0195506	0.0321822	0.551108	1.02 (0.96-1.09)	-0.00587648	0.0452446	0.8981	0.99 (0.91-1.09)	TRUE	7.64e-204	0.050324	38.0311	0.438675	13.9894	18	0.729783	0.00630085	0.0126595	0.62506	NA	0.666
662	ebi-a-GCST90002053	LUSCs	CD45 on CD33+ HLA DR+ || id:ebi-a-GCST90002053	13	-0.0392102	0.037192	0.314369	0.96 (0.89-1.03)	-0.0282315	0.0327444	0.38859	0.97 (0.91-1.04)	-0.0141908	0.0274983	0.605812	0.904709	0.99 (0.93-1.04)	-0.0256467	0.026948	0.360021	0.97 (0.92-1.03)	0.0382204	0.049911	0.458611	1.04 (0.94-1.15)	TRUE	8.65e-64	0.0799586	21.7853	0.177001	22.2733	12	0.0345683	0.0150149	0.0150271	0.339176	NA	0.08
663	ebi-a-GCST90002054	LUSCs	CD8 on Central Memory CD8+ T cell || id:ebi-a-GCST90002054	25	-0.0596339	0.0681198	0.390392	0.94 (0.82-1.08)	-0.0163933	0.0388822	0.673307	0.98 (0.91-1.06)	0.0295067	0.0251828	0.241316	0.711798	1.03 (0.98-1.08)	-0.0492243	0.0625482	0.438996	0.95 (0.84-1.08)	-0.0528045	0.0716946	0.468553	0.95 (0.82-1.09)	TRUE	1.77e-185	0.261049	31.6334	0.267779	29.5259	24	0.200965	0.0227973	0.0159561	0.166515	rs41287409	0.043
664	ebi-a-GCST90002055	LUSCs	CD8 on naive CD8+ T cell || id:ebi-a-GCST90002055	26	-0.0131144	0.0454211	0.775268	0.99 (0.90-1.08)	0.00398878	0.0315557	0.899412	1.00 (0.94-1.07)	0.0232364	0.0201905	0.249789	0.716914	1.02 (0.98-1.06)	0.00185587	0.0321546	0.954433	1.00 (0.94-1.07)	0.0614588	0.0630066	0.33869	1.06 (0.94-1.20)	TRUE	2.29e-272	0.224445	41.4566	0.359506	34.7067	25	0.0936453	0.0113991	0.0121229	0.356433	rs4432450	0.013
665	ebi-a-GCST90002056	LUSCs	CD8 on Effector Memory CD8+ T cell || id:ebi-a-GCST90002056	27	0.0399098	0.0524235	0.453603	1.04 (0.94-1.15)	0.0173691	0.0362122	0.631477	1.02 (0.95-1.09)	0.0543278	0.0283897	0.0556655	0.477414	1.06 (1.00-1.12)	0.0158217	0.0418999	0.708788	1.02 (0.94-1.10)	0.102112	0.0601912	0.10174	1.11 (0.98-1.25)	TRUE	1.81e-161	0.646205	26.4888	0.243328	40.6419	26	0.0337058	0.00410123	0.0124434	0.744455	NA	0.041
666	ebi-a-GCST90002057	LUSCs	CD8 on Terminally Differentiated CD8+ T cell || id:ebi-a-GCST90002057	20	0.0547597	0.0618989	0.388003	1.06 (0.94-1.19)	0.041032	0.0412573	0.319961	1.04 (0.96-1.13)	0.0358419	0.0278547	0.198183	0.671203	1.04 (0.98-1.09)	0.0791902	0.0544332	0.162043	1.08 (0.97-1.20)	-0.0955168	0.0743387	0.214276	0.91 (0.79-1.05)	TRUE	6.25e-110	0.250763	25.2342	0.171917	20.7357	19	0.351589	-0.00490195	0.0140586	0.731375	rs2472787, rs56393413	0.018
667	ebi-a-GCST90002058	LUSCs	CD8 on CD8+ T cell || id:ebi-a-GCST90002058	40	-0.111627	0.0361269	0.00373572	0.89 (0.83-0.96)	-0.0513745	0.0293406	0.0799514	0.95 (0.90-1.01)	-0.00636063	0.0194706	0.74391	0.948701	0.99 (0.96-1.03)	-0.056273	0.0295492	0.0642559	0.95 (0.89-1.00)	-0.0312628	0.0519658	0.55092	0.97 (0.88-1.07)	TRUE	0	0.0633449	31.1474	0.393574	54.3887	39	0.0517413	0.0318898	0.00906709	0.00114809	NA	0.055
668	ebi-a-GCST90002059	LUSCs	CD8 on Natural Killer T || id:ebi-a-GCST90002059	20	0.0859742	0.0433867	0.0630103	1.09 (1.00-1.19)	0.0350877	0.0356606	0.325148	1.04 (0.97-1.11)	0.0240382	0.0254743	0.34536	0.763089	1.02 (0.97-1.08)	0.0702605	0.0427811	0.11697	1.07 (0.99-1.17)	-0.0133595	0.0647908	0.838833	0.99 (0.87-1.12)	TRUE	1.86e-100	0.125542	23.2062	0.148467	13.3004	19	0.822844	-0.0197761	0.011214	0.0947807	NA	0.72
669	ebi-a-GCST90002060	LUSCs	CD8 on HLA DR+ CD8+ T cell || id:ebi-a-GCST90002060	21	0.0111558	0.0286165	0.700993	1.01 (0.96-1.07)	0.0094445	0.0345985	0.784873	1.01 (0.94-1.08)	0.0133405	0.0209661	0.524588	0.877419	1.01 (0.97-1.06)	0.0379498	0.0404367	0.359184	1.04 (0.96-1.12)	0.0556008	0.0593506	0.360027	1.06 (0.94-1.19)	TRUE	5.43e-109	0.0745262	23.6691	0.161123	13.2518	20	0.866319	0.00097708	0.00871046	0.911863	NA	0.8
670	ebi-a-GCST90002061	LUSCs	CD4 on CD39+ CD4+ T cell || id:ebi-a-GCST90002061	73	-0.0350292	0.0303103	0.251685	0.97 (0.91-1.02)	-0.0153563	0.0210485	0.465656	0.98 (0.94-1.03)	-0.00413003	0.013508	0.759797	0.948701	1.00 (0.97-1.02)	-0.0124509	0.0250732	0.620995	0.99 (0.94-1.04)	-0.0605218	0.0408695	0.143008	0.94 (0.87-1.02)	TRUE	0	0.063058	37.6656	0.912101	88.8944	72	0.0860771	0.0093842	0.00800421	0.244952	NA	0.09
671	ebi-a-GCST90002062	LUSCs	CD4 on CD28+ CD4+ T cell || id:ebi-a-GCST90002062	20	-0.00562422	0.0800341	0.944751	0.99 (0.85-1.16)	0.00378712	0.0494442	0.938947	1.00 (0.91-1.11)	0.0189108	0.0334253	0.571555	0.904709	1.02 (0.95-1.09)	-0.00651528	0.055663	0.90805	0.99 (0.89-1.11)	-0.00838698	0.0750945	0.912244	0.99 (0.86-1.15)	TRUE	5.45e-97	0.0973906	22.4536	0.152676	17.9452	19	0.526104	0.00610166	0.0180849	0.739726	NA	0.549
672	ebi-a-GCST90002063	LUSCs	CD4 on CD4 regulatory T cell || id:ebi-a-GCST90002063	26	-0.0409241	0.0369098	0.278522	0.96 (0.89-1.03)	-0.00384433	0.0351258	0.91285	1.00 (0.93-1.07)	-0.00589472	0.0221911	0.790521	0.955705	0.99 (0.95-1.04)	-0.001353	0.039399	0.972878	1.00 (0.92-1.08)	-0.0150131	0.0566395	0.793133	0.99 (0.88-1.10)	TRUE	7.57e-136	0.0558835	22.9604	0.202823	15.1378	25	0.938102	0.012075	0.0101668	0.24658	NA	0.947
673	ebi-a-GCST90002064	LUSCs	CD4 on resting CD4 regulatory T cell || id:ebi-a-GCST90002064	11	0.016954	0.0606151	0.78603	1.02 (0.90-1.15)	-0.0126094	0.0495491	0.799122	0.99 (0.90-1.09)	0.0018569	0.0371903	0.960178	0.995021	1.00 (0.93-1.08)	-0.00665322	0.0628805	0.917828	0.99 (0.88-1.12)	0.0413099	0.0702617	0.569609	1.04 (0.91-1.20)	TRUE	4.87e-55	0.0502488	23.053	0.0862246	2.80745	10	0.985599	-0.00470996	0.0149328	0.759642	NA	0.983
674	ebi-a-GCST90002065	LUSCs	CD4 on CD39+ resting CD4 regulatory T cell || id:ebi-a-GCST90002065	13	-0.0250576	0.0635429	0.700867	0.98 (0.86-1.10)	0.0178769	0.051857	0.730294	1.02 (0.92-1.13)	0.04275	0.0360565	0.235766	0.710669	1.04 (0.97-1.12)	-0.0105822	0.0600915	0.863151	0.99 (0.88-1.11)	0.132688	0.0742285	0.0991085	1.14 (0.99-1.32)	TRUE	1.63e-61	0.229797	22.1539	0.107845	8.97277	12	0.705254	0.0195111	0.0150553	0.221522	NA	0.722
675	ebi-a-GCST90002066	LUSCs	CD4 on activated CD4 regulatory T cell || id:ebi-a-GCST90002066	24	-0.0366703	0.0307048	0.245085	0.96 (0.91-1.02)	-0.0131631	0.027035	0.626335	0.99 (0.94-1.04)	-0.00258981	0.0192672	0.893074	0.982658	1.00 (0.96-1.04)	-0.00845835	0.0260965	0.748778	0.99 (0.94-1.04)	-0.00064192	0.0440982	0.988511	1.00 (0.92-1.09)	TRUE	1.9e-126	0.0510944	23.9968	0.195532	30.8264	23	0.127118	0.0160656	0.0102706	0.132035	NA	0.163
676	ebi-a-GCST90002067	LUSCs	CD4 on CD39+ activated CD4 regulatory T cell || id:ebi-a-GCST90002067	18	-0.0399545	0.0669648	0.55909	0.96 (0.84-1.10)	-0.0365643	0.0427424	0.392298	0.96 (0.89-1.05)	-0.0509362	0.0314523	0.105345	0.587527	0.95 (0.89-1.01)	-0.0171041	0.0526089	0.749058	0.98 (0.89-1.09)	-0.0229008	0.0630459	0.720902	0.98 (0.86-1.11)	TRUE	2.18e-87	0.352138	22.3705	0.136889	8.472	17	0.955386	-0.00328134	0.0176647	0.85497	rs11615628, rs61954768, NA	<0.001
677	ebi-a-GCST90002068	LUSCs	CD4 on secreting CD4 regulatory T cell || id:ebi-a-GCST90002068	24	-0.0328236	0.0460475	0.48345	0.97 (0.88-1.06)	0.0138475	0.0323605	0.668715	1.01 (0.95-1.08)	0.0121244	0.0231923	0.60113	0.904709	1.01 (0.97-1.06)	-0.0122981	0.0475246	0.798112	0.99 (0.90-1.08)	-0.0166401	0.0523798	0.753593	0.98 (0.89-1.09)	TRUE	6.93e-118	0.072994	22.4502	0.183187	26.1467	23	0.293988	0.014482	0.0125515	0.26096	NA	0.321
678	ebi-a-GCST90002069	LUSCs	CD4 on CD39+ secreting CD4 regulatory T cell || id:ebi-a-GCST90002069	27	0.0241349	0.0307373	0.439715	1.02 (0.96-1.09)	0.0176408	0.0314359	0.574684	1.02 (0.96-1.08)	0.0160379	0.019667	0.414804	0.819491	1.02 (0.98-1.06)	0.011582	0.0314485	0.715643	1.01 (0.95-1.08)	-0.0249341	0.0510476	0.629327	0.98 (0.88-1.08)	TRUE	1.25e-180	0.108187	28.524	0.260047	24.8854	26	0.52547	-0.00285579	0.00833128	0.73463	NA	0.537
679	ebi-a-GCST90002070	LUSCs	CD4 on activated & secreting CD4 regulatory T cell || id:ebi-a-GCST90002070	29	-0.0240367	0.0260898	0.36505	0.98 (0.93-1.03)	-0.0100065	0.0268955	0.709856	0.99 (0.94-1.04)	0.00105369	0.0179296	0.953137	0.995021	1.00 (0.97-1.04)	-0.00570432	0.027594	0.837722	0.99 (0.94-1.05)	0.00578238	0.0460527	0.900977	1.01 (0.92-1.10)	TRUE	9.57e-151	0.0502088	22.8207	0.224888	26.3386	28	0.554436	0.0114166	0.00862384	0.196655	NA	0.584
680	ebi-a-GCST90002071	LUSCs	SSC-A on myeloid Dendritic Cell || id:ebi-a-GCST90002071	35	-0.0209041	0.0368381	0.574243	0.98 (0.91-1.05)	-0.0148202	0.0288341	0.607265	0.99 (0.93-1.04)	-0.0313427	0.0190954	0.100719	0.587527	0.97 (0.93-1.01)	-0.0121533	0.0301234	0.689144	0.99 (0.93-1.05)	-0.0101205	0.0628917	0.873109	0.99 (0.88-1.12)	TRUE	4.63e-222	0.318303	26.1388	0.315632	48.5256	34	0.050763	-0.00353367	0.0097114	0.718277	NA	0.056
681	ebi-a-GCST90002072	LUSCs	SSC-A on plasmacytoid Dendritic Cell || id:ebi-a-GCST90002072	31	0.0050202	0.0452559	0.912437	1.01 (0.92-1.10)	0.0089644	0.0384919	0.815846	1.01 (0.94-1.09)	-0.000680977	0.0231345	0.976517	0.995021	1.00 (0.96-1.05)	0.00487545	0.0361765	0.893695	1.00 (0.94-1.08)	-0.0042891	0.059542	0.943052	1.00 (0.89-1.12)	TRUE	3.54e-177	0.0501004	24.2241	0.259269	25.4591	30	0.70243	-0.00145755	0.00994407	0.884481	NA	0.741
682	ebi-a-GCST90002073	LUSCs	SSC-A on monocyte || id:ebi-a-GCST90002073	84	-0.0363654	0.024027	0.133992	0.96 (0.92-1.01)	-0.00430299	0.0197351	0.8274	1.00 (0.96-1.03)	-0.00339343	0.011779	0.773277	0.948896	1.00 (0.97-1.02)	-0.00839597	0.0245556	0.733277	0.99 (0.95-1.04)	-0.000637693	0.0376809	0.986538	1.00 (0.93-1.08)	TRUE	NA	0.0620803	44.935	1.24989	100.293	83	0.0951261	0.0113542	0.00699716	0.108496	NA	0.109
683	ebi-a-GCST90002074	LUSCs	SSC-A on CD14+ monocyte || id:ebi-a-GCST90002074	57	0.00188382	0.0354819	0.957851	1.00 (0.93-1.07)	-0.00402569	0.0273242	0.882871	1.00 (0.94-1.05)	-0.00205406	0.0162542	0.899438	0.982658	1.00 (0.97-1.03)	0.00511996	0.0300257	0.865216	1.01 (0.95-1.07)	0.0114168	0.0478306	0.812216	1.01 (0.92-1.11)	TRUE	0	0.0527221	44.1867	0.772116	71.9899	56	0.0736957	-0.00112723	0.00865062	0.8968	NA	0.083
684	ebi-a-GCST90002075	LUSCs	SSC-A on B cell || id:ebi-a-GCST90002075	10	-0.126012	0.12626	0.347487	0.88 (0.69-1.13)	-0.0236568	0.0656007	0.718385	0.98 (0.86-1.11)	-0.0152556	0.0499134	0.759878	0.948701	0.98 (0.89-1.09)	-0.045081	0.0857828	0.611919	0.96 (0.81-1.13)	-0.0401567	0.100769	0.699549	0.96 (0.79-1.17)	TRUE	1.72e-47	0.0638566	22.3928	0.0714852	4.12009	9	0.903332	0.0239325	0.0250601	0.367539	NA	0.91
685	ebi-a-GCST90002076	LUSCs	SSC-A on Natural Killer || id:ebi-a-GCST90002076	23	-0.012628	0.0557299	0.822931	0.99 (0.89-1.10)	0.0242721	0.039224	0.536044	1.02 (0.95-1.11)	0.00549125	0.0251571	0.827212	0.968891	1.01 (0.96-1.06)	0.00871784	0.0435444	0.843159	1.01 (0.93-1.10)	-0.0308078	0.067607	0.653079	0.97 (0.85-1.11)	TRUE	4.2e-131	0.0548614	26.2281	0.191629	30.7535	22	0.10127	0.00489039	0.0126179	0.702231	rs74856421	0.03
686	ebi-a-GCST90002077	LUSCs	SSC-A on HLA DR+ Natural Killer || id:ebi-a-GCST90002077	53	-0.0221636	0.0215856	0.30937	0.98 (0.94-1.02)	-0.0192652	0.0226462	0.394934	0.98 (0.94-1.03)	-0.020248	0.0143468	0.158149	0.626581	0.98 (0.95-1.01)	-0.0241336	0.0227853	0.294415	0.98 (0.93-1.02)	-0.0452535	0.0383685	0.243589	0.96 (0.89-1.03)	TRUE	0	0.271356	35.7025	0.618421	37.9174	52	0.928254	0.00076227	0.00641771	0.905919	NA	0.94
687	ebi-a-GCST90002078	LUSCs	SSC-A on granulocyte || id:ebi-a-GCST90002078	40	-0.0036892	0.0421414	0.930699	1.00 (0.92-1.08)	-0.00634158	0.0336644	0.850582	0.99 (0.93-1.06)	-0.000330502	0.0202152	0.986956	0.995021	1.00 (0.96-1.04)	-0.00373699	0.0438928	0.932586	1.00 (0.91-1.09)	0.0658723	0.0593771	0.274057	1.07 (0.95-1.20)	TRUE	6.67e-281	0.0500322	27.7217	0.35285	43.2023	39	0.296447	0.000930879	0.0100367	0.926591	NA	0.318
688	ebi-a-GCST90002079	LUSCs	SSC-A on lymphocyte || id:ebi-a-GCST90002079	18	-0.447806	0.107235	0.000713543	0.64 (0.52-0.79)	-0.113397	0.0562145	0.0436727	0.89 (0.80-1.00)	-0.149979	0.037121	5.34e-05	0.0156977	0.86 (0.80-0.93)	-0.087497	0.109447	0.435061	0.92 (0.74-1.14)	-0.0971265	0.103766	0.362372	0.91 (0.74-1.11)	TRUE	3.5e-80	0.990353	21.8574	0.125572	14.8676	17	0.605018	0.0499369	0.0168685	0.00920984	NA	0.542
689	ebi-a-GCST90002080	LUSCs	SSC-A on T cell || id:ebi-a-GCST90002080	20	-0.0535881	0.0551901	0.34443	0.95 (0.85-1.06)	-0.0265817	0.0419319	0.526129	0.97 (0.90-1.06)	-0.0345595	0.0297347	0.245129	0.712359	0.97 (0.91-1.02)	-0.0233306	0.040148	0.567993	0.98 (0.90-1.06)	-0.0404503	0.0693929	0.566804	0.96 (0.84-1.10)	TRUE	1.5e-90	0.193085	21.88	0.139663	29.7574	19	0.0549679	0.00559892	0.0117783	0.640249	NA	0.08
690	ebi-a-GCST90002081	LUSCs	SSC-A on CD4+ T cell || id:ebi-a-GCST90002081	30	0.0379364	0.0818257	0.646501	1.04 (0.88-1.22)	0.0329036	0.0428892	0.442977	1.03 (0.95-1.12)	-0.0300357	0.0397415	0.449784	0.831185	0.97 (0.90-1.05)	0.0488649	0.0537252	0.370566	1.05 (0.95-1.17)	-0.14153	0.0910349	0.130869	0.87 (0.73-1.04)	TRUE	3.25e-146	0.219104	22.6713	0.217004	63.0602	29	0.000253254	-0.0149733	0.0157483	0.349845	rs2844585, NA	<0.001
691	ebi-a-GCST90002082	LUSCs	SSC-A on CD8+ T cell || id:ebi-a-GCST90002082	15	-0.0461692	0.0420785	0.292455	0.95 (0.88-1.04)	-0.025088	0.0433636	0.562894	0.98 (0.90-1.06)	-0.0149111	0.0324031	0.64539	0.90939	0.99 (0.92-1.05)	-0.0143564	0.0407216	0.729677	0.99 (0.91-1.07)	0.0650747	0.078409	0.4205	1.07 (0.92-1.24)	TRUE	4.35e-69	0.0695814	22.0135	0.105388	12.5762	14	0.560133	0.0132474	0.011377	0.265185	NA	0.619
692	ebi-a-GCST90002083	LUSCs	SSC-A on HLA DR+ T cell || id:ebi-a-GCST90002083	23	0.0316506	0.0768065	0.684455	1.03 (0.89-1.20)	-0.00774486	0.0411842	0.850834	0.99 (0.92-1.08)	0.00855679	0.0281612	0.761242	0.948701	1.01 (0.95-1.07)	-0.0191343	0.0640233	0.767848	0.98 (0.87-1.11)	-0.0554699	0.0813615	0.502499	0.95 (0.81-1.11)	TRUE	5.36e-116	0.06088	23.541	0.175617	32.4995	22	0.0692696	-0.00518409	0.0153543	0.738994	NA	0.007
693	ebi-a-GCST90002084	LUSCs	SSC-A on Natural Killer T || id:ebi-a-GCST90002084	17	-0.0205976	0.0312335	0.519591	0.98 (0.92-1.04)	-0.0132629	0.0333531	0.690887	0.99 (0.92-1.05)	-0.00311459	0.0236122	0.895059	0.982658	1.00 (0.95-1.04)	-0.00898803	0.0291449	0.761764	0.99 (0.94-1.05)	0.0412118	0.0598456	0.500917	1.04 (0.93-1.17)	TRUE	1.68e-84	0.0510261	23.386	0.12681	13.7217	16	0.619435	0.0071078	0.00831202	0.405935	NA	0.69
694	ebi-a-GCST90002085	LUSCs	SSC-A on HLA DR+ CD4+ T cell || id:ebi-a-GCST90002085	22	-0.0108171	0.0415039	0.797044	0.99 (0.91-1.07)	0.00318769	0.034202	0.925743	1.00 (0.94-1.07)	-0.00707231	0.0231763	0.76025	0.948701	0.99 (0.95-1.04)	0.00500599	0.0410036	0.903991	1.01 (0.93-1.09)	-0.0310268	0.0620129	0.622047	0.97 (0.86-1.09)	TRUE	1.96e-105	0.0567346	22.5946	0.161345	30.2268	21	0.0875238	0.00165844	0.01337	0.90252	NA	0.078
695	ebi-a-GCST90002086	LUSCs	SSC-A on HLA DR+ CD8+ T cell || id:ebi-a-GCST90002086	14	-0.0413801	0.0545724	0.462927	0.96 (0.86-1.07)	-0.0467033	0.0498803	0.349116	0.95 (0.87-1.05)	-0.0561473	0.0355091	0.11383	0.587527	0.95 (0.88-1.01)	-0.0490491	0.0519207	0.362044	0.95 (0.86-1.05)	-0.0540235	0.0700582	0.454422	0.95 (0.83-1.09)	TRUE	6.66e-63	0.313033	21.5918	0.0981489	10.3449	13	0.665519	-0.00421034	0.011815	0.727762	NA	0.73
696	ebi-a-GCST90002087	LUSCs	CD11c on myeloid Dendritic Cell || id:ebi-a-GCST90002087	40	0.0116295	0.0535976	0.829386	1.01 (0.91-1.12)	-0.00852246	0.0340832	0.80255	0.99 (0.93-1.06)	0.0198241	0.0258489	0.443128	0.831185	1.02 (0.97-1.07)	-0.0132929	0.0538359	0.806269	0.99 (0.89-1.10)	0.0147706	0.0690119	0.831639	1.01 (0.89-1.16)	TRUE	0	0.190949	29.2757	0.40195	56.6478	39	0.033569	0.00193475	0.0110426	0.861847	NA	0.035
697	ebi-a-GCST90002088	LUSCs	CD11c on CD62L+ myeloid Dendritic Cell || id:ebi-a-GCST90002088	35	0.0572143	0.0451903	0.214352	1.06 (0.97-1.16)	-0.0239433	0.0344975	0.487645	0.98 (0.91-1.04)	-0.00167911	0.0217896	0.938576	0.98591	1.00 (0.96-1.04)	-0.00969943	0.0489094	0.84398	0.99 (0.90-1.09)	-0.0127767	0.0730083	0.862115	0.99 (0.86-1.14)	TRUE	2.58e-242	0.050791	27.9729	0.336042	48.3527	34	0.0525183	-0.0175909	0.0111569	0.124408	NA	0.044
698	ebi-a-GCST90002089	LUSCs	CD11c on monocyte || id:ebi-a-GCST90002089	25	0.040942	0.0387013	0.301088	1.04 (0.97-1.12)	0.0107955	0.0332554	0.745466	1.01 (0.95-1.08)	-0.019929	0.0222138	0.369639	0.790226	0.98 (0.94-1.02)	0.0163862	0.0342551	0.636725	1.02 (0.95-1.09)	-0.00309397	0.0605323	0.959659	1.00 (0.89-1.12)	TRUE	1e-167	0.134781	28.8333	0.249624	24.7767	24	0.417976	-0.0196911	0.0102518	0.0672455	NA	0.427
699	ebi-a-GCST90002090	LUSCs	CD11c on granulocyte || id:ebi-a-GCST90002090	36	-0.0415715	0.0693154	0.552653	0.96 (0.84-1.10)	-0.000408085	0.0331895	0.99019	1.00 (0.94-1.07)	-0.0200213	0.0227683	0.379213	0.796301	0.98 (0.94-1.02)	0.0467454	0.0527226	0.38133	1.05 (0.94-1.16)	0.0714942	0.0694419	0.310282	1.07 (0.94-1.23)	TRUE	3.25e-270	0.175816	29.1773	0.36323	37.8875	35	0.338954	0.00433586	0.0130838	0.742382	NA	0.33
700	ebi-a-GCST90002091	LUSCs	CD11b on CD14+ monocyte || id:ebi-a-GCST90002091	28	-0.00624548	0.0310495	0.84215	0.99 (0.94-1.06)	-0.0251043	0.0204715	0.220084	0.98 (0.94-1.02)	-0.00326788	0.0184353	0.859303	0.980331	1.00 (0.96-1.03)	-0.0243029	0.0177058	0.181173	0.98 (0.94-1.01)	-0.0331656	0.0368367	0.375898	0.97 (0.90-1.04)	TRUE	0	0.0550819	35.2349	0.569206	48.1854	27	0.0073202	0.00146321	0.0121501	0.90507	NA	0.009
701	ebi-a-GCST90002093	LUSCs	CD11b on CD66b++ myeloid cell || id:ebi-a-GCST90002093	16	-0.0305684	0.0416114	0.474699	0.97 (0.89-1.05)	0.00202051	0.0385399	0.958189	1.00 (0.93-1.08)	0.0190366	0.024589	0.438817	0.831185	1.02 (0.97-1.07)	-0.0135451	0.0408417	0.744743	0.99 (0.91-1.07)	0.107219	0.0680975	0.136227	1.11 (0.97-1.27)	TRUE	3.71e-82	0.123378	21.4312	0.230966	16.0361	15	0.379654	0.0196298	0.0132841	0.161631	NA	0.394
702	ebi-a-GCST90002094	LUSCs	CD11b on Monocytic Myeloid-Derived Suppressor Cells || id:ebi-a-GCST90002094	19	0.0238474	0.0391566	0.55056	1.02 (0.95-1.11)	0.00860175	0.0247481	0.728161	1.01 (0.96-1.06)	0.0130512	0.0171623	0.446982	0.831185	1.01 (0.98-1.05)	0.00500058	0.0242981	0.839256	1.01 (0.96-1.05)	-0.00574929	0.0391882	0.884992	0.99 (0.92-1.07)	TRUE	1.11e-139	0.0997031	28.7827	0.337313	26.5849	18	0.0871166	-0.00456736	0.0138742	0.746027	NA	0.11
703	ebi-a-GCST90002095	LUSCs	CD11b on CD33dim HLA DR- || id:ebi-a-GCST90002095	23	-0.043789	0.0515263	0.405	0.96 (0.87-1.06)	-0.000991404	0.0308202	0.974339	1.00 (0.94-1.06)	-0.0125046	0.0215483	0.561708	0.903661	0.99 (0.95-1.03)	0.00438093	0.0470111	0.926597	1.00 (0.92-1.10)	0.000749639	0.0530323	0.988849	1.00 (0.90-1.11)	TRUE	4.2e-154	0.0981547	25.0724	0.362963	22.37	22	0.437998	0.0100407	0.0149533	0.509243	NA	0.486
704	ebi-a-GCST90002096	LUSCs	CD11b on basophil || id:ebi-a-GCST90002096	18	-0.0623914	0.0578064	0.296449	0.94 (0.84-1.05)	-0.0289128	0.0333039	0.385311	0.97 (0.91-1.04)	-0.00627008	0.0244015	0.797214	0.96061	0.99 (0.95-1.04)	-0.0577923	0.0482989	0.247902	0.94 (0.86-1.04)	-0.0347308	0.058879	0.563039	0.97 (0.86-1.08)	TRUE	4.25e-122	0.0599057	26.613	0.301202	11.603	17	0.823556	0.0166305	0.0155288	0.300085	NA	0.786
705	ebi-a-GCST90002097	LUSCs	CD11b on CD33+ HLA DR+ CD14dim || id:ebi-a-GCST90002097	22	-0.0805722	0.0421009	0.070068	0.92 (0.85-1.00)	-0.036614	0.0285148	0.199129	0.96 (0.91-1.02)	-0.0342738	0.018521	0.0642357	0.508998	0.97 (0.93-1.00)	-0.0229193	0.0302259	0.456717	0.98 (0.92-1.04)	-0.138802	0.0603533	0.0318137	0.87 (0.77-0.98)	TRUE	1.01e-165	0.431609	28.4859	0.382359	30.0057	21	0.0918735	0.0198938	0.0154754	0.213301	rs79788679	0.033
706	ebi-a-GCST90002098	LUSCs	CD45RA on naive CD4+ T cell || id:ebi-a-GCST90002098	120	0.0161431	0.0142041	0.258046	1.02 (0.99-1.04)	0.015719	0.0153116	0.304604	1.02 (0.99-1.05)	0.0135199	0.00963417	0.16052	0.630169	1.01 (0.99-1.03)	0.0146564	0.0154625	0.345116	1.01 (0.98-1.05)	0.00822376	0.0297908	0.782988	1.01 (0.95-1.07)	TRUE	NA	0.27822	34.443	1.39501	107.292	119	0.770884	-0.00115051	0.00457766	0.801994	NA	0.798
707	ebi-a-GCST90002099	LUSCs	CD4RA on Terminally Differentiated CD4+ T cell || id:ebi-a-GCST90002099	40	-0.0224118	0.0185713	0.23497	0.98 (0.94-1.01)	-0.00922117	0.0179895	0.60824	0.99 (0.96-1.03)	-0.0104077	0.0125388	0.406516	0.819491	0.99 (0.97-1.01)	-0.0134182	0.0171719	0.439281	0.99 (0.95-1.02)	-0.0115237	0.0286627	0.689846	0.99 (0.93-1.05)	TRUE	3.39e-262	0.0823312	25.9097	0.353739	49.9921	39	0.111661	0.00810037	0.0080803	0.322452	NA	0.14
708	ebi-a-GCST90002100	LUSCs	CD45RA on naive CD8+ T cell || id:ebi-a-GCST90002100	41	-0.0124334	0.0347973	0.722787	0.99 (0.92-1.06)	0.0253484	0.0284818	0.373473	1.03 (0.97-1.08)	0.0294669	0.0187769	0.116574	0.587527	1.03 (0.99-1.07)	0.0043759	0.0372359	0.907037	1.00 (0.93-1.08)	0.00926936	0.0518118	0.858916	1.01 (0.91-1.12)	TRUE	4.37e-243	0.313104	23.9545	0.334825	50.8507	40	0.116795	0.0143085	0.00951494	0.140689	NA	0.138
709	ebi-a-GCST90002101	LUSCs	CD45RA on Terminally Differentiated CD8+ T cell || id:ebi-a-GCST90002101	15	0.0536924	0.0994818	0.598513	1.06 (0.87-1.28)	0.0869452	0.0504217	0.0846426	1.09 (0.99-1.20)	0.0438085	0.0359781	0.22336	0.698838	1.04 (0.97-1.12)	0.104328	0.0592277	0.0999711	1.11 (0.99-1.25)	0.0768274	0.0793537	0.349392	1.08 (0.92-1.26)	TRUE	4.7e-83	0.285836	26.31	0.13426	19.4685	14	0.147807	-0.0024052	0.0217108	0.91348	NA	0.159
710	ebi-a-GCST90002102	LUSCs	CD45RA on resting CD4 regulatory T cell || id:ebi-a-GCST90002102	70	0.00117721	0.0141719	0.934042	1.00 (0.97-1.03)	0.0167582	0.0160829	0.297418	1.02 (0.99-1.05)	0.00276541	0.0106245	0.794643	0.959098	1.00 (0.98-1.02)	0.0165012	0.0159456	0.304356	1.02 (0.99-1.05)	0.00842555	0.0275776	0.760888	1.01 (0.96-1.06)	TRUE	0	0.0550529	33.331	0.786838	67.2775	69	0.536237	0.000940011	0.00555102	0.866032	NA	0.566
711	ebi-a-GCST90002103	LUSCs	CD45RA on CD39+ resting CD4 regulatory T cell || id:ebi-a-GCST90002103	15	-0.00620831	0.0292211	0.835043	0.99 (0.94-1.05)	-0.0193934	0.0284633	0.495651	0.98 (0.93-1.04)	0.00360754	0.0211394	0.864495	0.982188	1.00 (0.96-1.05)	-0.0250539	0.0328209	0.457925	0.98 (0.91-1.04)	-0.0295329	0.0426327	0.49981	0.97 (0.89-1.06)	TRUE	5.59e-82	0.051529	24.9855	0.14012	10.7835	14	0.702954	0.00808578	0.0166184	0.634673	NA	0.731
712	ebi-a-GCST90002104	LUSCs	HLA DR on myeloid Dendritic Cell || id:ebi-a-GCST90002104	59	-0.0171077	0.0303993	0.575802	0.98 (0.93-1.04)	-0.0176286	0.0218443	0.41966	0.98 (0.94-1.03)	-0.0405651	0.0171191	0.0178082	0.338359	0.96 (0.93-0.99)	0.0206338	0.0299642	0.493811	1.02 (0.96-1.08)	-0.0255389	0.0535429	0.635168	0.97 (0.88-1.08)	TRUE	NA	0.936026	52.3755	1.04067	107.009	58	9.55e-05	-0.0090597	0.00969716	0.354109	rs34618458, rs9267650	<0.001
713	ebi-a-GCST90002105	LUSCs	HLA DR on plasmacytoid Dendritic Cell || id:ebi-a-GCST90002105	83	-0.0296811	0.0264356	0.264852	0.97 (0.92-1.02)	-0.0520197	0.0182111	0.00428362	0.95 (0.92-0.98)	-0.0478743	0.0141769	0.000733027	0.0534377	0.95 (0.93-0.98)	-0.0412897	0.0278116	0.141477	0.96 (0.91-1.01)	-0.111524	0.0450676	0.0154008	0.89 (0.82-0.98)	TRUE	NA	0.993175	42.9429	1.21366	139.137	82	8.44e-05	-0.00696603	0.00853629	0.416866	rs376892, rs79001177, NA	<0.001
714	ebi-a-GCST90002106	LUSCs	HLA DR on Dendritic Cell || id:ebi-a-GCST90002106	74	-0.0946473	0.0328817	0.00525803	0.91 (0.85-0.97)	-0.0647205	0.0209217	0.00197839	0.94 (0.90-0.98)	-0.0561608	0.0157112	0.00035081	0.0365344	0.95 (0.92-0.97)	0.0127914	0.0477653	0.78961	1.01 (0.92-1.11)	-0.100921	0.0553439	0.0723173	0.90 (0.81-1.01)	TRUE	NA	0.998405	43.2709	1.09116	111.526	73	0.00249361	0.0119947	0.00901631	0.187606	rs34538569, rs9267798	<0.001
715	ebi-a-GCST90002107	LUSCs	HLA DR on Hematopoietic Stem Cell || id:ebi-a-GCST90002107	3	-0.609965	0.3062	0.296183	0.54 (0.30-0.99)	-0.0437115	0.057604	0.447955	0.96 (0.86-1.07)	-0.0176042	0.0475768	0.71137	0.932172	0.98 (0.90-1.08)	-0.0647244	0.058171	0.381667	0.94 (0.84-1.05)	-0.0256333	0.10725	0.833362	0.97 (0.79-1.20)	TRUE	9.1e-14	0.0595368	20.4353	0.0371003	4.14948	2	0.125589	0.391849	0.200093	0.300562	NA	NA
716	ebi-a-GCST90002108	LUSCs	HLA DR on CD33+ HLA DR+ CD14- || id:ebi-a-GCST90002108	55	-0.0350404	0.0246409	0.160872	0.97 (0.92-1.01)	-0.0163753	0.0159947	0.305933	0.98 (0.95-1.02)	-0.0172369	0.0123668	0.163377	0.630169	0.98 (0.96-1.01)	-0.0147913	0.0185953	0.429846	0.99 (0.95-1.02)	-0.0363336	0.0333446	0.280711	0.96 (0.90-1.03)	TRUE	NA	0.410113	42.008	1.40256	73.9878	54	0.0367773	0.00793099	0.00948531	0.406833	NA	0.053
717	ebi-a-GCST90002109	LUSCs	HLA DR on CD33+ HLA DR+ CD14dim || id:ebi-a-GCST90002109	35	-0.0751737	0.0490872	0.135194	0.93 (0.84-1.02)	-0.020872	0.025553	0.414037	0.98 (0.93-1.03)	-0.0305956	0.0167008	0.0669548	0.513694	0.97 (0.94-1.00)	-0.0166158	0.0339385	0.627572	0.98 (0.92-1.05)	0.00220687	0.0479324	0.963547	1.00 (0.91-1.10)	TRUE	0	0.542293	29.506	0.639365	47.8834	34	0.057549	0.0136718	0.0137724	0.328083	NA	0.064
718	ebi-a-GCST90002110	LUSCs	HLA DR on CD33dim HLA DR+ CD11b+ || id:ebi-a-GCST90002110	43	0.00984096	0.0288037	0.734355	1.01 (0.95-1.07)	0.0290212	0.0203417	0.153669	1.03 (0.99-1.07)	0.0159529	0.016742	0.340657	0.763089	1.02 (0.98-1.05)	0.030861	0.0290364	0.293928	1.03 (0.97-1.09)	0.0390368	0.0353823	0.276185	1.04 (0.97-1.11)	TRUE	0	0.233898	31.3491	0.807635	73.7025	42	0.00179477	0.0025307	0.00964854	0.794413	NA	0.001
719	ebi-a-GCST90002111	LUSCs	HLA DR on CD33dim HLA DR+ CD11b- || id:ebi-a-GCST90002111	36	0.0154011	0.0453015	0.735971	1.02 (0.93-1.11)	0.035931	0.0259558	0.166263	1.04 (0.99-1.09)	0.0170863	0.0163049	0.294674	0.734257	1.02 (0.99-1.05)	0.0483418	0.0339383	0.163186	1.05 (0.98-1.12)	0.0558363	0.04336	0.206286	1.06 (0.97-1.15)	TRUE	0	0.22783	31.6639	0.680629	48.1703	35	0.0682763	0.000539623	0.0131079	0.967403	rs9270086	0.02
720	ebi-a-GCST90002112	LUSCs	HLA DR on CD33- HLA DR+ || id:ebi-a-GCST90002112	34	-0.0846566	0.0424575	0.054742	0.92 (0.85-1.00)	-0.0699866	0.0277701	0.0117283	0.93 (0.88-0.98)	-0.0811919	0.0206771	8.61e-05	0.0156977	0.92 (0.89-0.96)	-0.0845126	0.0447655	0.0678596	0.92 (0.84-1.00)	-0.101971	0.0597849	0.0974753	0.90 (0.80-1.02)	TRUE	0	0.999796	32.8657	0.666282	53.2924	33	0.014108	0.00122164	0.0130118	0.925784	rs28714544, NA	<0.001
721	ebi-a-GCST90002113	LUSCs	HLA DR on HLA DR+ T cell || id:ebi-a-GCST90002113	18	-0.0149989	0.0343462	0.668167	0.99 (0.92-1.05)	0.0315703	0.0356463	0.375804	1.03 (0.96-1.11)	0.00954535	0.0240914	0.691947	0.928677	1.01 (0.96-1.06)	0.0228965	0.0344857	0.515632	1.02 (0.96-1.09)	0.00468246	0.0652573	0.943635	1.00 (0.88-1.14)	TRUE	1.09e-79	0.0595047	21.0917	0.123292	17.6244	17	0.412898	0.0102483	0.0100502	0.323038	NA	0.446
722	ebi-a-GCST90002114	LUSCs	HLA DR on HLA DR+ CD4+ T cell || id:ebi-a-GCST90002114	18	0.099036	0.0984963	0.329631	1.10 (0.91-1.34)	0.0611821	0.0567271	0.280796	1.06 (0.95-1.19)	0.0195749	0.0385042	0.611184	0.904709	1.02 (0.95-1.10)	0.06302	0.0782652	0.431816	1.07 (0.91-1.24)	0.0265472	0.0973481	0.788365	1.03 (0.85-1.24)	TRUE	4.96e-78	0.0904695	20.8664	0.121988	21.1345	17	0.220332	-0.0193821	0.0215935	0.382712	NA	0.221
723	ebi-a-GCST90002115	LUSCs	HLA DR on HLA DR+ CD8+ T cell || id:ebi-a-GCST90002115	18	-0.062333	0.071391	0.395512	0.94 (0.82-1.08)	0.038467	0.0513198	0.453523	1.04 (0.94-1.15)	-0.0051428	0.0360113	0.88644	0.982658	0.99 (0.93-1.07)	0.0657531	0.091432	0.481819	1.07 (0.89-1.28)	0.0657531	0.101573	0.526054	1.07 (0.88-1.30)	TRUE	1.18e-79	0.0527214	21.112	0.123414	18.3488	17	0.367161	0.0128054	0.013597	0.360308	NA	0.38
724	ebi-a-GCST90002116	LUSCs	HLA DR on B cell || id:ebi-a-GCST90002116	61	-0.0437736	0.0220609	0.0518888	0.96 (0.92-1.00)	-0.00629858	0.0203098	0.756465	0.99 (0.95-1.03)	-0.0118474	0.0127746	0.353711	0.768411	0.99 (0.96-1.01)	-0.00748305	0.0245271	0.761351	0.99 (0.95-1.04)	0.00482894	0.0419864	0.90882	1.00 (0.93-1.09)	TRUE	0	0.152154	43.3733	0.841897	68.0591	60	0.222025	0.0121963	0.00670889	0.0741525	NA	0.212
725	ebi-a-GCST90002117	LUSCs	HLA DR on HLA DR+ Natural Killer || id:ebi-a-GCST90002117	60	0.0225553	0.0260431	0.390015	1.02 (0.97-1.08)	0.0283431	0.0229319	0.216471	1.03 (0.98-1.08)	0.0137451	0.0163895	0.401663	0.817429	1.01 (0.98-1.05)	0.0227342	0.021808	0.301447	1.02 (0.98-1.07)	-0.0049696	0.0416344	0.905394	1.00 (0.92-1.08)	TRUE	0	0.156227	32.2151	0.637645	83.3146	59	0.020273	-0.00301156	0.00688667	0.663516	NA	0.029
726	ebi-a-GCST90002118	LUSCs	CD8 on CD28+ CD45RA- CD8+ T cell || id:ebi-a-GCST90002118	32	-0.0246017	0.0436178	0.576928	0.98 (0.90-1.06)	-0.0333422	0.0317562	0.293745	0.97 (0.91-1.03)	-0.00987399	0.0216722	0.648674	0.90939	0.99 (0.95-1.03)	-0.0280478	0.0328878	0.400293	0.97 (0.91-1.04)	-0.0280478	0.0476977	0.56077	0.97 (0.89-1.07)	TRUE	1.3e-239	0.0767442	30.1805	0.325855	33.1879	31	0.36096	0.00404972	0.0102356	0.695162	NA	0.396
727	ebi-a-GCST90002119	LUSCs	CD8 on CD28+ CD45RA+ CD8+ T cell || id:ebi-a-GCST90002119	44	0.00482737	0.03471	0.890054	1.00 (0.94-1.08)	-0.00968297	0.022788	0.670898	0.99 (0.95-1.04)	0.00751684	0.0175375	0.668204	0.917189	1.01 (0.97-1.04)	-0.0141098	0.0230333	0.543378	0.99 (0.94-1.03)	-0.048739	0.0390439	0.218671	0.95 (0.88-1.03)	TRUE	0	0.0840021	48.4989	0.703331	60.5752	43	0.0396349	0.000879803	0.00975895	0.928594	rs7575827	0.004
728	ebi-a-GCST90002120	LUSCs	CD8 on CD28- CD8+ T cell || id:ebi-a-GCST90002120	23	0.0818754	0.0898531	0.372524	1.09 (0.91-1.29)	0.00476073	0.0412646	0.908151	1.00 (0.93-1.09)	-0.0321239	0.0290148	0.268227	0.726722	0.97 (0.91-1.03)	0.0220734	0.0705523	0.757329	1.02 (0.89-1.17)	0.0134992	0.0808784	0.868968	1.01 (0.87-1.19)	TRUE	5.64e-128	0.224193	25.0463	0.195605	22.6254	22	0.423136	-0.0240758	0.0179597	0.194391	rs960502	0.013
729	ebi-a-GCST90002121	LUSCs	CD8 on CD39+ CD8+ T cell || id:ebi-a-GCST90002121	28	-0.0656089	0.0594262	0.27969	0.94 (0.83-1.05)	-0.0429423	0.0355288	0.226793	0.96 (0.89-1.03)	-0.0609686	0.0302086	0.043565	0.423373	0.94 (0.89-1.00)	-0.0593047	0.0423923	0.173211	0.94 (0.87-1.02)	-0.107689	0.064249	0.105258	0.90 (0.79-1.02)	TRUE	5.8e-170	0.729152	26.783	0.254717	46.3144	27	0.0117665	0.00125395	0.013737	0.927967	rs4237773, rs76748045	<0.001

## Sheet: S4
S4 MR results of 729 immune cells with Lung adenocarcinoma phenotype data from the EBI
	id.exposure	outcome	exposure	nsnp	b_MR.Egger	se_MR.Egger	pval_MR.Egger	estimate_MR.Egger	b_Weighted.median	se_Weighted.median	pval_Weighted.median	estimate_Weighted.median	b_Inverse.variance.weighted.	se_Inverse.variance.weighted.	pval_Inverse.variance.weighted.	fdr_Inverse.variance.weighted.	estimate_Inverse.variance.weighted.	b_Weighted.mode	se_Weighted.mode	pval_Weighted.mode	estimate_Weighted.mode	b_Simple.mode	se_Simple.mode	pval_Simple.mode	estimate_Simple.mode	correct_causal_direction	steiger_pval	Value_Power	F	R2	Q_Inverse.variance.weighted	Q_df_Inverse.variance.weighted	Q_pval_Inverse.variance.weighted	egger_intercept	se	pval	outliers	global_test_p
1	ebi-a-GCST90001391	LUADs	IgD+ B cell %B cell || id:ebi-a-GCST90001391	18	-0.00334019	0.0460684	0.943099	1.00 (0.91-1.09)	-0.00137539	0.0345431	0.968239	1.00 (0.93-1.07)	0.0219031	0.0231302	0.343665	0.861532	1.02 (0.98-1.07)	0.00107239	0.0322674	0.973875	1.00 (0.94-1.07)	-0.017604	0.0595243	0.771007	0.98 (0.87-1.10)	TRUE	8.29e-80	0.117167	22.0939	0.108113	26.4373	17	0.066853	0.0101639	0.0143221	0.488126	NA	0.076
2	ebi-a-GCST90001392	LUADs	IgD+ CD38+ B cell Absolute Count || id:ebi-a-GCST90001392	28	0.00257765	0.0166998	0.878524	1.00 (0.97-1.04)	-0.00629922	0.0183963	0.732037	0.99 (0.96-1.03)	0.00638471	0.0133602	0.632729	0.919797	1.01 (0.98-1.03)	-0.000455079	0.0152613	0.976431	1.00 (0.97-1.03)	0.0193863	0.0396231	0.628603	1.02 (0.94-1.10)	TRUE	3.48e-137	0.0588892	22.9255	0.174551	30.7157	27	0.28297	0.00314008	0.00688542	0.652142	NA	0.322
3	ebi-a-GCST90001393	LUADs	IgD+ CD38dim B cell %B cell || id:ebi-a-GCST90001393	11	0.0477635	0.177999	0.79449	1.05 (0.74-1.49)	0.00271515	0.0618972	0.965012	1.00 (0.89-1.13)	0.022223	0.0436438	0.610619	0.919797	1.02 (0.94-1.11)	-0.0117225	0.105714	0.913899	0.99 (0.80-1.22)	-0.00510456	0.106905	0.962857	0.99 (0.81-1.23)	TRUE	2.93e-50	0.0930195	22.7035	0.0679003	11.9446	10	0.28878	-0.00373601	0.0249796	0.884408	rs78269238	0.007
4	ebi-a-GCST90001394	LUADs	IgD+ CD38dim B cell Absolute Count || id:ebi-a-GCST90001394	26	0.0292765	0.0143683	0.0527618	1.03 (1.00-1.06)	0.0343725	0.0160983	0.0327482	1.03 (1.00-1.07)	0.0222698	0.012152	0.0668624	0.601762	1.02 (1.00-1.05)	0.0338669	0.0143694	0.0265694	1.03 (1.01-1.06)	-0.014142	0.0369484	0.705141	0.99 (0.92-1.06)	TRUE	2.15e-123	0.152292	22.2737	0.157517	19.8391	25	0.755216	-0.00627676	0.00686782	0.369841	NA	0.741
5	ebi-a-GCST90001395	LUADs	IgD+ CD38- B cell %B cell || id:ebi-a-GCST90001395	17	0.030238	0.0293575	0.319336	1.03 (0.97-1.09)	0.033745	0.033924	0.31987	1.03 (0.97-1.11)	0.0189951	0.0226665	0.402017	0.863337	1.02 (0.97-1.07)	0.0371743	0.0280439	0.203596	1.04 (0.98-1.10)	0.0481276	0.0588442	0.425438	1.05 (0.94-1.18)	TRUE	1.02e-80	0.0991249	22.9502	0.106057	13.9266	16	0.604185	-0.00484069	0.00803295	0.555773	NA	0.651
6	ebi-a-GCST90001396	LUADs	IgD+ CD38- B cell Absolute Count || id:ebi-a-GCST90001396	16	-0.0628397	0.079833	0.444322	0.94 (0.80-1.10)	-0.0086707	0.0480249	0.856724	0.99 (0.90-1.09)	0.0149892	0.0346615	0.665417	0.940953	1.02 (0.95-1.09)	-0.0404318	0.0661764	0.550366	0.96 (0.84-1.09)	-0.0404318	0.0690488	0.566881	0.96 (0.84-1.10)	TRUE	2.04e-72	0.0771665	21.9107	0.0953603	11.9842	15	0.680223	0.0161592	0.0149315	0.297442	NA	0.682
7	ebi-a-GCST90001397	LUADs	Unswitched memory B cell %B cell || id:ebi-a-GCST90001397	31	0.0406918	0.0338837	0.239496	1.04 (0.97-1.11)	0.0349277	0.0274839	0.203786	1.04 (0.98-1.09)	0.00813668	0.0192642	0.672753	0.943148	1.01 (0.97-1.05)	0.0435523	0.0282936	0.134214	1.04 (0.99-1.10)	0.0514484	0.0475698	0.288076	1.05 (0.96-1.16)	TRUE	1.12e-142	0.0651381	21.6102	0.182203	38.5839	30	0.135327	-0.00964385	0.00772219	0.221708	rs4710879	0.015
8	ebi-a-GCST90001398	LUADs	Unswitched memory B cell Absolute Count || id:ebi-a-GCST90001398	19	-0.0760869	0.0901998	0.410641	0.93 (0.78-1.11)	0.070805	0.0506818	0.162398	1.07 (0.97-1.19)	0.0466634	0.0360012	0.194919	0.727365	1.05 (0.98-1.12)	0.0865446	0.0810236	0.299573	1.09 (0.93-1.28)	0.0840123	0.0890236	0.357814	1.09 (0.91-1.29)	TRUE	2.39e-87	0.387959	22.4362	0.115934	20.2463	18	0.319124	0.0233434	0.0156484	0.154091	NA	0.335
9	ebi-a-GCST90001399	LUADs	IgD- CD27- B cell %B cell || id:ebi-a-GCST90001399	29	-0.0185213	0.0575959	0.750253	0.98 (0.88-1.10)	-0.0526021	0.0360939	0.145015	0.95 (0.88-1.02)	-0.0403856	0.0219579	0.0658822	0.601762	0.96 (0.92-1.00)	-0.0527967	0.0398945	0.196405	0.95 (0.88-1.03)	0.016666	0.0689458	0.810754	1.02 (0.89-1.16)	TRUE	9.21e-232	0.577657	34.7237	0.27002	34.3693	28	0.188978	-0.00473056	0.0112581	0.677669	NA	0.224
10	ebi-a-GCST90001400	LUADs	IgD+ B cell Absolute Count || id:ebi-a-GCST90001400	17	0.0234355	0.0228185	0.320681	1.02 (0.98-1.07)	0.037597	0.0255207	0.140699	1.04 (0.99-1.09)	0.0129467	0.0166276	0.4362	0.879098	1.01 (0.98-1.05)	0.0353911	0.0217333	0.122962	1.04 (0.99-1.08)	-0.0829015	0.0589883	0.179025	0.92 (0.82-1.03)	TRUE	2.33e-79	0.0723776	22.8654	0.105674	18.5595	16	0.292167	-0.00640421	0.00844353	0.459919	NA	0.296
11	ebi-a-GCST90001401	LUADs	IgD- CD27- B cell Absolute Count || id:ebi-a-GCST90001401	31	-0.0270068	0.0581561	0.645839	0.97 (0.87-1.09)	-0.0486004	0.0359369	0.176253	0.95 (0.89-1.02)	-0.0542218	0.0244323	0.0264682	0.454305	0.95 (0.90-0.99)	-0.0416639	0.0440791	0.352104	0.96 (0.88-1.05)	-0.0363258	0.0606273	0.553561	0.96 (0.86-1.09)	TRUE	1.02e-174	0.72341	25.2158	0.21178	18.8639	30	0.942812	-0.0055233	0.0107107	0.609987	NA	0.963
12	ebi-a-GCST90001402	LUADs	Switched memory B cell %B cell || id:ebi-a-GCST90001402	15	-0.0120401	0.040457	0.770709	0.99 (0.91-1.07)	0.00387469	0.0374963	0.917697	1.00 (0.93-1.08)	0.00171079	0.0266473	0.94881	0.990949	1.00 (0.95-1.06)	-0.00797296	0.0379886	0.836787	0.99 (0.92-1.07)	-0.00446014	0.0621114	0.94377	1.00 (0.88-1.12)	TRUE	4.91e-67	0.050323	21.8241	0.0890295	12.977	14	0.528334	0.0043992	0.00973888	0.658919	NA	0.566
13	ebi-a-GCST90001403	LUADs	Switched memory B cell Absolute Count || id:ebi-a-GCST90001403	24	-0.0404159	0.0436912	0.364984	0.96 (0.88-1.05)	-0.0304671	0.0380489	0.423285	0.97 (0.90-1.05)	-0.0186051	0.0251198	0.458903	0.889548	0.98 (0.93-1.03)	-0.0268201	0.0401909	0.511209	0.97 (0.90-1.05)	0.0296482	0.0624544	0.639464	1.03 (0.91-1.16)	TRUE	8.39e-112	0.113429	22.2337	0.145142	24.9141	23	0.354732	0.00547826	0.0087259	0.536587	NA	0.382
14	ebi-a-GCST90001404	LUADs	Plasma Blast-Plasma Cell %B cell || id:ebi-a-GCST90001404	26	-0.0387355	0.0395324	0.336939	0.96 (0.89-1.04)	-0.0403983	0.0327073	0.216777	0.96 (0.90-1.02)	-0.0374326	0.0275246	0.17384	0.727365	0.96 (0.91-1.02)	-0.0403013	0.0295397	0.184627	0.96 (0.91-1.02)	0.0582565	0.0602701	0.343007	1.06 (0.94-1.19)	TRUE	2.28e-118	0.3335	22.3311	0.157834	47.3728	25	0.00442994	0.000546384	0.0116648	0.963028	NA	0.007
15	ebi-a-GCST90001405	LUADs	Plasma Blast-Plasma Cell Absolute Count || id:ebi-a-GCST90001405	22	0.0248711	0.0202955	0.234641	1.03 (0.99-1.07)	0.00829775	0.0273183	0.761323	1.01 (0.96-1.06)	0.0116325	0.0171494	0.497579	0.898726	1.01 (0.98-1.05)	0.0324224	0.027118	0.245179	1.03 (0.98-1.09)	0.00855316	0.0531657	0.873728	1.01 (0.91-1.12)	TRUE	2.54e-97	0.0717536	21.2879	0.12739	20.6093	21	0.483014	-0.0081835	0.00670929	0.236757	NA	0.372
16	ebi-a-GCST90001406	LUADs	Memory B cell %B cell || id:ebi-a-GCST90001406	25	-0.0218558	0.0356611	0.545972	0.98 (0.91-1.05)	-0.0297783	0.0325085	0.359659	0.97 (0.91-1.03)	0.00201202	0.0219261	0.926886	0.978724	1.00 (0.96-1.05)	-0.0424639	0.0418406	0.320278	0.96 (0.88-1.04)	-0.0220831	0.0589876	0.711417	0.98 (0.87-1.10)	TRUE	3.26e-125	0.0507929	23.2405	0.157938	17.7855	24	0.813287	0.00662079	0.00780142	0.404814	NA	0.8
17	ebi-a-GCST90001407	LUADs	Memory B cell Absolute Count || id:ebi-a-GCST90001407	13	0.0736078	0.0356597	0.0634072	1.08 (1.00-1.15)	0.070818	0.0374535	0.0586479	1.07 (1.00-1.16)	0.0611409	0.0256969	0.0173449	0.440314	1.06 (1.01-1.12)	0.0668592	0.03556	0.0845713	1.07 (1.00-1.15)	0.0576866	0.0613584	0.365677	1.06 (0.94-1.19)	TRUE	9.47e-61	0.461148	23.4173	0.082752	12.9798	12	0.370511	-0.00519272	0.00943687	0.59314	NA	0.472
18	ebi-a-GCST90001408	LUADs	Naive-mature B cell %B cell || id:ebi-a-GCST90001408	26	0.00569779	0.026396	0.830923	1.01 (0.96-1.06)	-0.00633366	0.0297702	0.831521	0.99 (0.94-1.05)	-0.00328745	0.0187305	0.860676	0.973262	1.00 (0.96-1.03)	0.00329381	0.0316653	0.917984	1.00 (0.94-1.07)	-0.0568446	0.0483744	0.251027	0.94 (0.86-1.04)	TRUE	1.22e-127	0.0521596	22.849	0.161514	20.853	25	0.70078	-0.00318339	0.00658943	0.633399	NA	0.702
19	ebi-a-GCST90001409	LUADs	Naive-mature B cell Absolute Count || id:ebi-a-GCST90001409	23	0.0255722	0.0302707	0.407753	1.03 (0.97-1.09)	0.0266041	0.0316983	0.401305	1.03 (0.97-1.09)	-0.00273773	0.0208499	0.895533	0.973262	1.00 (0.96-1.04)	0.0241292	0.028476	0.405922	1.02 (0.97-1.08)	-0.00797874	0.0601602	0.895696	0.99 (0.88-1.12)	TRUE	8.76e-109	0.0513107	22.6004	0.14137	24.0668	22	0.343736	-0.0100068	0.00755258	0.199427	NA	0.36
20	ebi-a-GCST90001410	LUADs	IgD- CD38+ B cell %B cell || id:ebi-a-GCST90001410	18	0.0188232	0.0654616	0.777386	1.02 (0.90-1.16)	-0.0372911	0.045763	0.415144	0.96 (0.88-1.05)	-0.022163	0.0305377	0.467987	0.89412	0.98 (0.92-1.04)	-0.0535516	0.067787	0.44041	0.95 (0.83-1.08)	-0.0341965	0.0824488	0.683504	0.97 (0.82-1.14)	TRUE	9.67e-84	0.119019	22.7446	0.111306	20.147	17	0.266782	-0.00950816	0.0130177	0.475705	NA	0.275
21	ebi-a-GCST90001411	LUADs	IgD+ CD24+ B cell %B cell || id:ebi-a-GCST90001411	20	-0.0281647	0.0891953	0.755813	0.97 (0.82-1.16)	-0.0345737	0.0449183	0.441477	0.97 (0.88-1.05)	0.0154623	0.0326816	0.636127	0.919797	1.02 (0.95-1.08)	-0.0440837	0.0581736	0.45787	0.96 (0.85-1.07)	-0.0394229	0.0615603	0.529565	0.96 (0.85-1.08)	TRUE	9.49e-90	0.0861211	21.8067	0.11861	21.1553	19	0.328283	0.00812861	0.0152737	0.601097	NA	0.355
22	ebi-a-GCST90001412	LUADs	IgD+ CD24+ B cell Absolute Count || id:ebi-a-GCST90001412	26	0.0421917	0.137109	0.760948	1.04 (0.80-1.36)	0.0299159	0.0467591	0.52231	1.03 (0.94-1.13)	0.0416891	0.0387985	0.282597	0.805182	1.04 (0.97-1.12)	-0.0719353	0.0986601	0.472703	0.93 (0.77-1.13)	-0.0897702	0.101248	0.383726	0.91 (0.75-1.11)	TRUE	7.54e-125	0.426685	23.1497	0.163591	40.7537	25	0.024364	-8.01e-05	0.0209189	0.996977	NA	0.029
23	ebi-a-GCST90001413	LUADs	IgD- CD24- B cell %B cell || id:ebi-a-GCST90001413	18	0.0109419	0.0197116	0.586503	1.01 (0.97-1.05)	0.011796	0.0234492	0.614932	1.01 (0.97-1.06)	0.00159644	0.0145243	0.912477	0.973262	1.00 (0.97-1.03)	0.0095761	0.0208959	0.652558	1.01 (0.97-1.05)	0.00774546	0.0400674	0.849006	1.01 (0.93-1.09)	TRUE	1.01e-80	0.0503405	22.0197	0.107787	21.0384	17	0.224579	-0.00840213	0.00996907	0.411752	NA	0.203
24	ebi-a-GCST90001414	LUADs	IgD- CD24- B cell Absolute Count || id:ebi-a-GCST90001414	18	0.0528275	0.0484093	0.291316	1.05 (0.96-1.16)	-0.00724258	0.039629	0.854987	0.99 (0.92-1.07)	-0.022855	0.0287336	0.426373	0.875567	0.98 (0.92-1.03)	0.00198078	0.0419546	0.962894	1.00 (0.92-1.09)	0.0226589	0.0690735	0.746887	1.02 (0.89-1.17)	TRUE	2.37e-80	0.118747	21.2985	0.104308	9.79691	17	0.91191	-0.0231575	0.0119209	0.0698778	NA	0.912
25	ebi-a-GCST90001415	LUADs	IgD+ CD24- B cell %B cell || id:ebi-a-GCST90001415	13	0.030457	0.0290886	0.317542	1.03 (0.97-1.09)	0.0117159	0.0296256	0.692499	1.01 (0.95-1.07)	0.0161656	0.0218611	0.459622	0.889548	1.02 (0.97-1.06)	0.0147954	0.028796	0.616721	1.01 (0.96-1.07)	0.00324381	0.0558858	0.954669	1.00 (0.90-1.12)	TRUE	1.04e-59	0.0761841	22.3515	0.0790048	9.16199	12	0.689035	-0.00719537	0.00966149	0.472036	NA	0.747
26	ebi-a-GCST90001416	LUADs	IgD+ CD24- B cell Absolute Count || id:ebi-a-GCST90001416	24	0.0318727	0.0177962	0.0870662	1.03 (1.00-1.07)	0.0366018	0.0200861	0.0684178	1.04 (1.00-1.08)	0.0172863	0.0144529	0.231681	0.75589	1.02 (0.99-1.05)	0.0320971	0.0161578	0.0590221	1.03 (1.00-1.07)	-0.0100199	0.0427101	0.816593	0.99 (0.91-1.08)	TRUE	3.51e-112	0.105295	22.0475	0.143932	17.8875	23	0.763564	-0.010075	0.00717203	0.174054	NA	0.712
27	ebi-a-GCST90001417	LUADs	CD24+ CD27+ B cell %B cell || id:ebi-a-GCST90001417	25	-0.0130071	0.0384804	0.738414	0.99 (0.92-1.06)	-0.0146096	0.0317603	0.645519	0.99 (0.93-1.05)	0.0089986	0.0221357	0.68436	0.946639	1.01 (0.97-1.05)	-0.0063558	0.0390985	0.872227	0.99 (0.92-1.07)	-1.97e-05	0.0503814	0.999691	1.00 (0.91-1.10)	TRUE	7.12e-114	0.0650889	21.8295	0.148414	29.28	24	0.209771	0.00694396	0.00931642	0.463612	rs4658141	0.03
28	ebi-a-GCST90001418	LUADs	CD24+ CD27+ B cell Absolute Count || id:ebi-a-GCST90001418	24	0.056988	0.0348801	0.116526	1.06 (0.99-1.13)	0.0678925	0.0330201	0.0397731	1.07 (1.00-1.14)	0.0322067	0.0219424	0.142163	0.714735	1.03 (0.99-1.08)	0.0625441	0.0337886	0.0770484	1.06 (1.00-1.14)	0.0449773	0.0639001	0.488579	1.05 (0.92-1.19)	TRUE	6.92e-110	0.250926	22.1907	0.14484	31.3683	23	0.114011	-0.00940337	0.0090002	0.307462	NA	0.124
29	ebi-a-GCST90001419	LUADs	CD20- B cell %B cell || id:ebi-a-GCST90001419	17	-0.0266351	0.0383476	0.497943	0.97 (0.90-1.05)	-0.028285	0.0363265	0.436197	0.97 (0.91-1.04)	-0.00259076	0.0252511	0.918281	0.977265	1.00 (0.95-1.05)	-0.0365281	0.0363288	0.329628	0.96 (0.90-1.04)	-0.0513408	0.0646318	0.438611	0.95 (0.84-1.08)	TRUE	1.35e-73	0.050811	21.1323	0.0976969	15.412	16	0.494696	0.0079956	0.00959709	0.417841	NA	0.489
30	ebi-a-GCST90001420	LUADs	IgD- CD38+ B cell Absolute Count || id:ebi-a-GCST90001420	19	0.0452682	0.0254849	0.0935868	1.05 (1.00-1.10)	0.0432878	0.0248566	0.0815959	1.04 (0.99-1.10)	0.041208	0.0174021	0.0178849	0.440314	1.04 (1.01-1.08)	0.0386679	0.0226957	0.105629	1.04 (0.99-1.09)	0.0701487	0.0455895	0.141271	1.07 (0.98-1.17)	TRUE	3.24e-81	0.302271	21.3589	0.110413	24.3011	18	0.145408	-0.00310916	0.0113194	0.786875	NA	0.213
31	ebi-a-GCST90001421	LUADs	CD20- B cell Absolute Count || id:ebi-a-GCST90001421	27	-0.000237862	0.0397618	0.995274	1.00 (0.92-1.08)	0.0216864	0.0369441	0.557199	1.02 (0.95-1.10)	0.0033266	0.0237989	0.888834	0.973262	1.00 (0.96-1.05)	0.0311676	0.035764	0.391468	1.03 (0.96-1.11)	0.0545371	0.0694662	0.439498	1.06 (0.92-1.21)	TRUE	2.4e-124	0.0521875	21.6718	0.159139	25.4809	26	0.491903	0.000860349	0.00764804	0.911331	NA	0.534
32	ebi-a-GCST90001422	LUADs	CD20- CD38- B cell %B cell || id:ebi-a-GCST90001422	23	-0.0705362	0.0578808	0.236492	0.93 (0.83-1.04)	-0.00236591	0.040533	0.953454	1.00 (0.92-1.08)	-0.00725931	0.0295082	0.805675	0.971262	0.99 (0.94-1.05)	0.0100206	0.0588356	0.866319	1.01 (0.90-1.13)	0.0267484	0.06719	0.694392	1.03 (0.90-1.17)	TRUE	2.19e-105	0.0588377	21.648	0.135338	16.526	22	0.788949	0.0139724	0.0109952	0.217707	NA	0.83
33	ebi-a-GCST90001423	LUADs	CD20- CD38- B cell Absolute Count || id:ebi-a-GCST90001423	15	-0.0957312	0.0847891	0.279281	0.91 (0.77-1.07)	0.010846	0.0510212	0.831655	1.01 (0.91-1.12)	0.0390086	0.0384254	0.310022	0.836395	1.04 (0.96-1.12)	-0.0137376	0.0716897	0.850787	0.99 (0.86-1.14)	-0.00775416	0.0813191	0.925384	0.99 (0.85-1.16)	TRUE	1.07e-67	0.232329	21.9094	0.0893515	10.41	14	0.731638	0.0263499	0.014781	0.0979913	NA	0.739
34	ebi-a-GCST90001424	LUADs	IgD+ B cell %Lymphocyte || id:ebi-a-GCST90001424	20	-0.0259169	0.0270182	0.350147	0.97 (0.92-1.03)	-0.00259301	0.0264306	0.921848	1.00 (0.95-1.05)	0.00723277	0.0190059	0.703535	0.952466	1.01 (0.97-1.05)	-0.00825715	0.0216011	0.706514	0.99 (0.95-1.03)	0.0137096	0.0591197	0.819099	1.01 (0.90-1.14)	TRUE	1.12e-99	0.0586272	24.2921	0.131962	28.4567	19	0.0750259	0.0158719	0.00780353	0.0569663	NA	0.116
35	ebi-a-GCST90001425	LUADs	IgD- CD38+ B cell %lymphocyte || id:ebi-a-GCST90001425	29	0.0564334	0.0193315	0.00699676	1.06 (1.02-1.10)	0.0521333	0.0221647	0.0186682	1.05 (1.01-1.10)	0.0342432	0.0153958	0.026135	0.454305	1.03 (1.00-1.07)	0.0492304	0.0229692	0.0409177	1.05 (1.00-1.10)	0.0411072	0.0397161	0.309513	1.04 (0.96-1.13)	TRUE	5.92e-132	0.314642	21.3583	0.168521	24.5442	28	0.652512	-0.0147318	0.00776144	0.0684249	NA	0.676
36	ebi-a-GCST90001426	LUADs	IgD- CD38dim B cell %lymphocyte || id:ebi-a-GCST90001426	27	-0.0238985	0.0482361	0.624611	0.98 (0.89-1.07)	0.0108483	0.0364173	0.765789	1.01 (0.94-1.09)	0.000587464	0.0260947	0.982039	0.994314	1.00 (0.95-1.05)	0.0169416	0.0569348	0.768402	1.02 (0.91-1.14)	0.041255	0.0641081	0.525521	1.04 (0.92-1.18)	TRUE	7.01e-134	0.0500717	22.8529	0.16779	19.0189	26	0.835629	0.00556947	0.00922749	0.551565	NA	0.817
37	ebi-a-GCST90001427	LUADs	IgD- CD38- B cell %lymphocyte || id:ebi-a-GCST90001427	29	-0.0213419	0.0447077	0.636944	0.98 (0.90-1.07)	0.0205816	0.0366674	0.574591	1.02 (0.95-1.10)	-0.0111534	0.0246693	0.651185	0.930811	0.99 (0.94-1.04)	0.0301925	0.0455174	0.512551	1.03 (0.94-1.13)	0.0391723	0.0559729	0.489798	1.04 (0.93-1.16)	TRUE	2.08e-135	0.0766215	21.7343	0.171463	26.0638	28	0.569536	0.00217278	0.00795143	0.786736	NA	0.582
38	ebi-a-GCST90001428	LUADs	IgD- CD38dim B cell %B cell || id:ebi-a-GCST90001428	21	0.0272205	0.0270162	0.326325	1.03 (0.97-1.08)	0.00277607	0.025585	0.913596	1.00 (0.95-1.05)	0.0203102	0.0170865	0.23457	0.75943	1.02 (0.99-1.06)	-0.000444312	0.0237333	0.985249	1.00 (0.95-1.05)	0.00153669	0.048359	0.974965	1.00 (0.91-1.10)	TRUE	2.03e-92	0.116048	21.6776	0.123808	28.7129	20	0.0935676	-0.0036881	0.00912691	0.690659	NA	0.126
39	ebi-a-GCST90001429	LUADs	IgD+ CD38+ B cell %lymphocyte || id:ebi-a-GCST90001429	21	-0.000706477	0.087914	0.993672	1.00 (0.84-1.19)	0.0770828	0.0453841	0.0894221	1.08 (0.99-1.18)	0.0657012	0.0307611	0.0326913	0.47396	1.07 (1.01-1.13)	0.148099	0.0959346	0.138326	1.16 (0.96-1.40)	0.145933	0.0979008	0.151665	1.16 (0.96-1.40)	TRUE	6.1e-97	0.708212	22.6983	0.129633	27.8099	20	0.113976	0.0123614	0.0148827	0.416521	rs2857599	0.006
40	ebi-a-GCST90001430	LUADs	IgD+ CD38dim B cell %lymphocyte || id:ebi-a-GCST90001430	32	-0.011276	0.0235335	0.635309	0.99 (0.94-1.04)	-0.000771541	0.0247404	0.975122	1.00 (0.95-1.05)	0.0258383	0.0180199	0.151609	0.720458	1.03 (0.99-1.06)	0.00273319	0.0240672	0.910315	1.00 (0.96-1.05)	0.0520911	0.0618399	0.406042	1.05 (0.93-1.19)	TRUE	2.5e-154	0.221015	22.1447	0.192753	28.7995	31	0.579675	0.014644	0.0059723	0.0202444	NA	0.52
41	ebi-a-GCST90001431	LUADs	IgD+ CD38- B cell %lymphocyte || id:ebi-a-GCST90001431	18	-0.0040809	0.060007	0.946623	1.00 (0.89-1.12)	0.008871	0.0446962	0.842675	1.01 (0.92-1.10)	0.00842276	0.0313577	0.788236	0.970258	1.01 (0.95-1.07)	0.0121823	0.0530914	0.821251	1.01 (0.91-1.12)	0.0220589	0.0659205	0.741999	1.02 (0.90-1.16)	TRUE	7.22e-90	0.0602906	23.6846	0.115879	11.3864	17	0.835784	0.00316958	0.0129692	0.810032	NA	0.861
42	ebi-a-GCST90001432	LUADs	Unswitched memory B cell %lymphocyte || id:ebi-a-GCST90001432	25	-0.109889	0.0673685	0.116474	0.90 (0.79-1.02)	-0.00942904	0.041062	0.81838	0.99 (0.91-1.07)	0.00698817	0.0280581	0.803314	0.971262	1.01 (0.95-1.06)	-0.0469965	0.0804215	0.564419	0.95 (0.81-1.12)	0.111393	0.0910247	0.232919	1.12 (0.94-1.34)	TRUE	3.27e-125	0.0598299	23.6923	0.160982	28.8489	24	0.225868	0.0236735	0.0123007	0.0667405	rs2956955	0.023
43	ebi-a-GCST90001433	LUADs	IgD- CD27- B cell %lymphocyte || id:ebi-a-GCST90001433	21	-0.0713033	0.0704538	0.324227	0.93 (0.81-1.07)	-0.0682605	0.0383373	0.07499	0.93 (0.87-1.01)	-0.0680409	0.0264073	0.00997798	0.440314	0.93 (0.89-0.98)	-0.054557	0.0441087	0.23046	0.95 (0.87-1.03)	-0.0313648	0.0598286	0.605871	0.97 (0.86-1.09)	TRUE	2.5e-136	0.817894	30.1883	0.171028	14.3984	20	0.809738	0.00065254	0.0130648	0.960687	NA	0.854
44	ebi-a-GCST90001434	LUADs	Switched memory B cell %lymphocyte || id:ebi-a-GCST90001434	19	-0.0120432	0.0672412	0.859973	0.99 (0.87-1.13)	0.0079564	0.0429732	0.853113	1.01 (0.93-1.10)	0.0101948	0.0308747	0.74125	0.956955	1.01 (0.95-1.07)	0.0120393	0.0547851	0.828534	1.01 (0.91-1.13)	0.014547	0.0576288	0.803571	1.01 (0.91-1.14)	TRUE	5.59e-100	0.0668082	24.9083	0.128593	14.3755	18	0.704304	0.00455069	0.0122237	0.714282	NA	0.752
45	ebi-a-GCST90001435	LUADs	Plasma Blast-Plasma Cell %lymphocyte || id:ebi-a-GCST90001435	15	0.0232359	0.0234771	0.340373	1.02 (0.98-1.07)	0.0198257	0.0268947	0.461024	1.02 (0.97-1.08)	0.0201885	0.0174158	0.246372	0.777513	1.02 (0.99-1.06)	0.0283358	0.0240003	0.257415	1.03 (0.98-1.08)	0.0577584	0.0478107	0.247034	1.06 (0.96-1.16)	TRUE	1.62e-65	0.0962963	21.6999	0.0885246	16.7358	14	0.270533	-0.00229079	0.00958	0.814739	rs55728331	0.036
46	ebi-a-GCST90001436	LUADs	Memory B cell %lymphocyte || id:ebi-a-GCST90001436	31	0.0558409	0.026633	0.0448573	1.06 (1.00-1.11)	0.0638057	0.0279	0.0221994	1.07 (1.01-1.13)	0.0542303	0.0188512	0.00401787	0.286563	1.06 (1.02-1.10)	0.0460944	0.0273033	0.101736	1.05 (0.99-1.10)	0.0442383	0.0499894	0.383219	1.05 (0.95-1.15)	TRUE	7.81e-169	0.741521	24.6062	0.20716	20.3795	30	0.906283	-0.000499382	0.00583339	0.932367	NA	0.929
47	ebi-a-GCST90001437	LUADs	Naive-mature B cell %lymphocyte || id:ebi-a-GCST90001437	22	-0.0215491	0.0937654	0.820566	0.98 (0.81-1.18)	-0.00234633	0.0504037	0.962871	1.00 (0.90-1.10)	0.0159171	0.0324855	0.624151	0.919797	1.02 (0.95-1.08)	-0.044782	0.0800508	0.581793	0.96 (0.82-1.12)	-0.0225661	0.098111	0.820313	0.98 (0.81-1.18)	TRUE	6.11e-98	0.0920241	21.6946	0.12984	27.7854	21	0.146344	0.00710935	0.0162566	0.666565	NA	0.125
48	ebi-a-GCST90001438	LUADs	IgD- CD38dim B cell Absolute Count || id:ebi-a-GCST90001438	16	-0.0381628	0.0735367	0.611893	0.96 (0.83-1.11)	0.00466463	0.0495233	0.924958	1.00 (0.91-1.11)	0.00450303	0.0352948	0.898479	0.973262	1.00 (0.94-1.08)	-0.0163179	0.0731506	0.826489	0.98 (0.85-1.14)	0.0427075	0.0874492	0.63235	1.04 (0.88-1.24)	TRUE	2.95e-71	0.052417	22.0298	0.0958815	19.185	15	0.205473	0.00947449	0.0136124	0.497809	NA	0.197
49	ebi-a-GCST90001439	LUADs	IgD+ CD24+ B cell %lymphocyte || id:ebi-a-GCST90001439	23	-0.110537	0.105512	0.306717	0.90 (0.73-1.10)	0.0651636	0.0467788	0.163615	1.07 (0.97-1.17)	0.0417609	0.0309944	0.177862	0.727365	1.04 (0.98-1.11)	0.127023	0.107507	0.250007	1.14 (0.92-1.40)	0.132852	0.105593	0.221526	1.14 (0.93-1.40)	TRUE	1.68e-121	0.412752	25.0779	0.156533	25.7144	22	0.264145	0.0242424	0.0159754	0.144057	NA	0.267
50	ebi-a-GCST90001440	LUADs	IgD- CD24- B cell %lymphocyte || id:ebi-a-GCST90001440	23	-0.0330482	0.0291939	0.270384	0.97 (0.91-1.02)	-0.0463247	0.0321984	0.150228	0.95 (0.90-1.02)	-0.0399119	0.0210728	0.0582251	0.595087	0.96 (0.92-1.00)	-0.0426568	0.0318827	0.194586	0.96 (0.90-1.02)	-0.0189922	0.0576583	0.744974	0.98 (0.88-1.10)	TRUE	2.76e-101	0.320401	21.1713	0.132492	19.3644	22	0.622733	-0.00258558	0.00761109	0.737447	NA	0.695
51	ebi-a-GCST90001441	LUADs	IgD+ CD24- B cell %lymphocyte || id:ebi-a-GCST90001441	23	-0.144706	0.073653	0.0628185	0.87 (0.75-1.00)	-0.0423723	0.0452879	0.349468	0.96 (0.88-1.05)	0.0160428	0.0311082	0.606057	0.919797	1.02 (0.96-1.08)	-0.0469992	0.0626779	0.461288	0.95 (0.84-1.08)	-0.0223594	0.0853705	0.795827	0.98 (0.83-1.16)	TRUE	2.76e-103	0.0946017	21.6537	0.13549	25.4704	22	0.275112	0.0309366	0.0128484	0.0253233	NA	0.304
52	ebi-a-GCST90001442	LUADs	CD24+ CD27+ B cell %lymphocyte || id:ebi-a-GCST90001442	30	0.0430975	0.030569	0.169597	1.04 (0.98-1.11)	0.0283256	0.0290772	0.329983	1.03 (0.97-1.09)	0.0236282	0.01978	0.232262	0.75589	1.02 (0.98-1.06)	0.0503908	0.0326696	0.13381	1.05 (0.99-1.12)	0.0109293	0.0620672	0.861448	1.01 (0.90-1.14)	TRUE	2.73e-160	0.197794	24.5533	0.200092	34.1603	29	0.233442	-0.00606048	0.00675196	0.377059	NA	0.227
53	ebi-a-GCST90001443	LUADs	CD20- B cell %lymphocyte || id:ebi-a-GCST90001443	19	0.00963527	0.0354371	0.788975	1.01 (0.94-1.08)	0.0157654	0.0339286	0.642171	1.02 (0.95-1.09)	-0.00323315	0.0233185	0.889725	0.973262	1.00 (0.95-1.04)	0.0138739	0.0344614	0.69199	1.01 (0.95-1.08)	-0.0493833	0.0642012	0.451753	0.95 (0.84-1.08)	TRUE	4.82e-86	0.0514657	21.9424	0.113375	18.099	18	0.449147	-0.00436012	0.00886783	0.629235	NA	0.5
54	ebi-a-GCST90001444	LUADs	CD20- CD38- B cell %lymphocyte || id:ebi-a-GCST90001444	21	-0.108049	0.0668299	0.122407	0.90 (0.79-1.02)	-0.0126455	0.0470979	0.78832	0.99 (0.90-1.08)	-0.0163416	0.0322876	0.612768	0.919797	0.98 (0.92-1.05)	-0.0317973	0.0653771	0.631993	0.97 (0.85-1.10)	-0.0456982	0.0790926	0.56986	0.96 (0.82-1.12)	TRUE	3.56e-96	0.0920968	22.0306	0.125777	19.8652	20	0.466387	0.0194904	0.0124355	0.133545	NA	0.485
55	ebi-a-GCST90001445	LUADs	IgD- CD38- B cell %B cell || id:ebi-a-GCST90001445	12	-0.00330208	0.0631201	0.959309	1.00 (0.88-1.13)	-0.00714278	0.0505262	0.887579	0.99 (0.90-1.10)	-0.0134839	0.034776	0.698211	0.950213	0.99 (0.92-1.06)	-0.0103294	0.0517349	0.845389	0.99 (0.89-1.10)	0.00476467	0.0794305	0.953243	1.00 (0.86-1.17)	TRUE	9.69e-54	0.0662473	22.0896	0.0720834	11.2855	11	0.419664	-0.00272063	0.0136893	0.846447	NA	0.484
56	ebi-a-GCST90001446	LUADs	IgD- CD38- B cell Absolute Count || id:ebi-a-GCST90001446	14	-0.00629986	0.0355889	0.862447	0.99 (0.93-1.07)	-0.00796188	0.0362793	0.826291	0.99 (0.92-1.07)	-0.0295553	0.0262209	0.259673	0.786192	0.97 (0.92-1.02)	-0.00656366	0.0375512	0.863936	0.99 (0.92-1.07)	0.0234464	0.062798	0.714896	1.02 (0.91-1.16)	TRUE	9.87e-66	0.147303	23.0743	0.0878429	13.0963	13	0.440404	-0.0145921	0.0149952	0.349703	NA	0.459
57	ebi-a-GCST90001447	LUADs	IgD+ CD38+ B cell %B cell || id:ebi-a-GCST90001447	23	-0.0503537	0.0469041	0.295209	0.95 (0.87-1.04)	-0.025452	0.0406586	0.53132	0.97 (0.90-1.06)	-0.0163606	0.0246615	0.50707	0.898726	0.98 (0.94-1.03)	-0.0321382	0.0446602	0.479336	0.97 (0.89-1.06)	-0.0480892	0.0687632	0.491665	0.95 (0.83-1.09)	TRUE	9.72e-106	0.0967202	22.2228	0.13899	28.2971	22	0.166044	0.0113609	0.0125552	0.375794	NA	0.2
58	ebi-a-GCST90001448	LUADs	CD11c+ monocyte Absolute Count || id:ebi-a-GCST90001448	13	-0.00191184	0.0508476	0.970681	1.00 (0.90-1.10)	-0.0112812	0.0438026	0.796757	0.99 (0.91-1.08)	-0.00361478	0.0306866	0.906229	0.973262	1.00 (0.94-1.06)	0.00569104	0.0552134	0.919607	1.01 (0.90-1.12)	0.0149386	0.0647681	0.821474	1.02 (0.89-1.15)	TRUE	1.21e-58	0.0514604	21.1328	0.0903917	6.42621	12	0.893093	-0.000556766	0.0132555	0.967249	NA	0.898
59	ebi-a-GCST90001449	LUADs	CD11c+ monocyte %monocyte || id:ebi-a-GCST90001449	20	0.0444553	0.0532659	0.414887	1.05 (0.94-1.16)	0.0559332	0.0393222	0.154901	1.06 (0.98-1.14)	0.0665852	0.0255105	0.00905132	0.440314	1.07 (1.02-1.12)	0.0501143	0.0408627	0.235028	1.05 (0.97-1.14)	0.040092	0.0544876	0.470839	1.04 (0.94-1.16)	TRUE	4.58e-91	0.756286	21.6367	0.141286	20.1139	19	0.387752	0.00590262	0.0122788	0.636509	NA	0.449
60	ebi-a-GCST90001450	LUADs	CD62L- monocyte Absolute Count || id:ebi-a-GCST90001450	19	0.0065035	0.0342049	0.851456	1.01 (0.94-1.08)	-0.0232823	0.0331244	0.482134	0.98 (0.92-1.04)	-0.0274879	0.0204534	0.178972	0.727365	0.97 (0.93-1.01)	-0.0166069	0.0374907	0.663073	0.98 (0.91-1.06)	-0.0284299	0.0595968	0.639076	0.97 (0.86-1.09)	TRUE	3.19e-108	0.210118	26.4291	0.164808	23.6503	18	0.166821	-0.0115126	0.00859216	0.197916	NA	0.177
61	ebi-a-GCST90001451	LUADs	CD62L- monocyte %monocyte || id:ebi-a-GCST90001451	28	-0.0342391	0.06002	0.573263	0.97 (0.86-1.09)	-0.0555526	0.0313803	0.0766772	0.95 (0.89-1.01)	-0.0265139	0.0199108	0.18298	0.727365	0.97 (0.94-1.01)	-0.0899671	0.0496771	0.0812757	0.91 (0.83-1.01)	-0.0826858	0.064735	0.212373	0.92 (0.81-1.05)	TRUE	2.09e-185	0.286648	28.662	0.260407	39.0394	27	0.0628378	0.00200575	0.014239	0.889064	NA	0.054
62	ebi-a-GCST90001452	LUADs	CD11c+ CD62L- monocyte Absolute Count || id:ebi-a-GCST90001452	21	0.00923541	0.0330067	0.782651	1.01 (0.95-1.08)	0.00608533	0.0291844	0.834828	1.01 (0.95-1.07)	-0.00670848	0.0204017	0.742292	0.956955	0.99 (0.95-1.03)	0.00566654	0.0275846	0.839317	1.01 (0.95-1.06)	0.028334	0.0485829	0.566271	1.03 (0.94-1.13)	TRUE	1.56e-98	0.0584901	22.0183	0.152224	26.0991	20	0.162564	-0.00694352	0.0100423	0.497658	rs12277397	0.047
63	ebi-a-GCST90001453	LUADs	CD11c+ CD62L- monocyte %monocyte || id:ebi-a-GCST90001453	19	-0.0256662	0.0708816	0.721739	0.97 (0.85-1.12)	0.0298591	0.0407747	0.463988	1.03 (0.95-1.12)	0.0534274	0.0298184	0.0731715	0.620256	1.05 (0.99-1.12)	0.0325063	0.0562133	0.570248	1.03 (0.93-1.15)	0.0395553	0.0684602	0.570567	1.04 (0.91-1.19)	TRUE	1.17e-89	0.55382	22.1997	0.137822	17.2095	18	0.508747	0.0179506	0.0145942	0.235453	NA	0.534
64	ebi-a-GCST90001454	LUADs	CD62L- HLA DR++ monocyte Absolute Count || id:ebi-a-GCST90001454	17	-0.00100113	0.0932212	0.991573	1.00 (0.83-1.20)	-0.00417424	0.0491176	0.932274	1.00 (0.90-1.10)	0.00680218	0.0330139	0.83676	0.973262	1.01 (0.94-1.07)	-0.00619745	0.062357	0.922066	0.99 (0.88-1.12)	-0.0190246	0.081148	0.817615	0.98 (0.84-1.15)	TRUE	3.02e-74	0.0568185	21.0949	0.118072	23.8178	16	0.0935611	0.00147846	0.0158071	0.92672	NA	0.102
65	ebi-a-GCST90001455	LUADs	CD62L- HLA DR++ monocyte %monocyte || id:ebi-a-GCST90001455	13	0.0108895	0.0841675	0.899394	1.01 (0.86-1.19)	-0.00987807	0.0435267	0.820468	0.99 (0.91-1.08)	-0.0261458	0.0332673	0.431909	0.879098	0.97 (0.91-1.04)	0.00310075	0.0582829	0.958447	1.00 (0.89-1.12)	-0.0105387	0.0660175	0.875825	0.99 (0.87-1.13)	TRUE	1.03e-59	0.128013	21.2662	0.0903363	3.55975	12	0.990136	-0.0076287	0.0159255	0.641303	NA	0.991
66	ebi-a-GCST90001456	LUADs	CD11c+ HLA DR++ monocyte Absolute Count || id:ebi-a-GCST90001456	14	0.0893109	0.0924352	0.353014	1.09 (0.91-1.31)	-0.0652471	0.0538847	0.225947	0.94 (0.84-1.04)	-0.0256832	0.03796	0.498669	0.898726	0.97 (0.90-1.05)	-0.12147	0.0975179	0.234886	0.89 (0.73-1.07)	-0.12147	0.0997184	0.24482	0.89 (0.73-1.08)	TRUE	2.7e-63	0.133109	21.6064	0.0995454	12.8779	13	0.457287	-0.0226293	0.0165854	0.197479	NA	0.462
67	ebi-a-GCST90001457	LUADs	CD11c+ HLA DR++ monocyte %monocyte || id:ebi-a-GCST90001457	17	-0.00976811	0.0250944	0.702558	0.99 (0.94-1.04)	-0.010339	0.0256382	0.686753	0.99 (0.94-1.04)	0.020733	0.019914	0.297815	0.829056	1.02 (0.98-1.06)	-0.0143139	0.0249059	0.573476	0.99 (0.94-1.04)	0.072304	0.0738194	0.341926	1.07 (0.93-1.24)	TRUE	2.62e-80	0.119549	22.5078	0.12492	19.364	16	0.25024	0.0158048	0.00781511	0.0613484	NA	0.247
68	ebi-a-GCST90001458	LUADs	Myeloid Dendritic Cell Absolute Count || id:ebi-a-GCST90001458	51	-0.00464674	0.0209479	0.825373	1.00 (0.96-1.04)	0.0105795	0.0198721	0.594464	1.01 (0.97-1.05)	-0.00530311	0.0130422	0.684294	0.946639	0.99 (0.97-1.02)	0.0140312	0.0235363	0.553764	1.01 (0.97-1.06)	-0.0727502	0.0443202	0.106977	0.93 (0.85-1.01)	TRUE	0	0.0733863	46.1761	0.665055	52.4205	50	0.38029	-0.000237103	0.00578935	0.967498	NA	0.33
69	ebi-a-GCST90001459	LUADs	Myeloid Dendritic Cell %Dendritic Cell || id:ebi-a-GCST90001459	45	-0.0411754	0.0335531	0.226435	0.96 (0.90-1.02)	-0.0178911	0.0260018	0.491408	0.98 (0.93-1.03)	-0.0111178	0.0172585	0.519448	0.905649	0.99 (0.96-1.02)	-0.0232536	0.0324712	0.477695	0.98 (0.92-1.04)	0.0138861	0.0493964	0.77994	1.01 (0.92-1.12)	TRUE	0	0.129612	39.87	0.505075	38.54	44	0.704063	0.0078812	0.00754471	0.302045	NA	0.73
[truncated: 660 more rows]

## Sheet: S5
S5 Candidate immune cells identified through FDR correction, heterogeneity testing, and multiple testing correction.
LUSC data from the EBI
[truncated: 11 more rows]

## Sheet: S6
S6 MR results of 729 immune cells with Squamous cell lung carcinoma phenotype data from the TRICL
[truncated: 730 more rows]

## Sheet: S7
S7 MR results of 729 immune cells with Lung adenocarcinoma phenotype data from the TRICL
[truncated: 730 more rows]

## Sheet: S8
S8 Meta-analysis results of candidate immune cells from the EBI data
[truncated: 7 more rows]

[truncated: 1 more sheets: S9]
